# Supplementary material for: Catalytic Reversible (De)hydrogenation To Rotate a Chemically Fueled Molecular Switch
Source: Angew Chem Int Ed Engl. 2022 Nov 15;61(50):e202214763. doi: 10.1002/anie.202214763 (PMC10099969; doi:10.1002/anie.202214763)
Supplement: Supplementary file 2 — Supporting Information [file ANIE-61-0-s003.cif]

#######################################################################
#
#                 Cambridge Crystallographic Data Centre
#                                CCDC 
#
#######################################################################
#
# If this CIF has been generated from an entry in the Cambridge 
# Structural Database, then it will include bibliographic, chemical, 
# crystal, experimental, refinement or atomic coordinate data resulting 
# from the CCDC's data processing and validation procedures.
#
#######################################################################

data_eo223
_symmetry_cell_setting           monoclinic
_symmetry_space_group_name_H-M   'I 2/a'
_symmetry_Int_Tables_number      15
_space_group_name_Hall           '-I 2ya'
loop_
_symmetry_equiv_pos_site_id
_symmetry_equiv_pos_as_xyz
1 x,y,z
2 1/2-x,y,-z
3 1/2+x,1/2+y,1/2+z
4 -x,1/2+y,1/2-z
5 -x,-y,-z
6 1/2+x,-y,z
7 1/2-x,1/2-y,1/2-z
8 x,1/2-y,1/2+z
_cell_length_a                   16.8628(5)
_cell_length_b                   11.1113(4)
_cell_length_c                   29.0378(9)
_cell_angle_alpha                90
_cell_angle_beta                 101.533(3)
_cell_angle_gamma                90
_cell_volume                     5330.89
loop_
_atom_site_label
_atom_site_type_symbol
_atom_site_fract_x
_atom_site_fract_y
_atom_site_fract_z
O1 O 0.49323(12) 0.11875(16) 0.60367(6)
H1 H 0.510051 0.102239 0.631428
O2 O 0.92101(10) 0.42501(16) 0.80598(6)
N1 N 0.81819(9) 0.38340(17) 0.74554(6)
H1A H 0.768904 0.402628 0.733773
N2 N 0.78731(14) 0.1436(2) 0.60547(8)
C1 C 0.57783(11) 0.39871(17) 0.64446(6)
C2 C 0.55701(14) 0.5034(2) 0.66555(8)
H2 H 0.597235 0.548992 0.684267
C3 C 0.47775(16) 0.5402(2) 0.65904(9)
H3 H 0.464578 0.610585 0.673151
C4 C 0.41824(15) 0.4731(3) 0.63176(10)
H4 H 0.364452 0.497072 0.627730
C5 C 0.43778(13) 0.3715(2) 0.61061(9)
H5 H 0.396736 0.327177 0.591965
C6 C 0.51755(11) 0.33143(18) 0.61595(7)
C7 C 0.53606(13) 0.21888(19) 0.59125(7)
H7 H 0.594093 0.202249 0.600860
C8 C 0.54381(17) 0.3326(2) 0.51752(9)
H8 H 0.572844 0.391779 0.536399
C9 C 0.5290(2) 0.3460(3) 0.46930(11)
H9 H 0.547505 0.414150 0.456158
C10 C 0.4878(2) 0.2608(3) 0.44107(11)
H10 H 0.478812 0.269117 0.408575
C11 C 0.4599(3) 0.1632(4) 0.46065(11)
H11 H 0.431202 0.104462 0.441377
C12 C 0.4734(2) 0.1495(3) 0.50916(10)
H12 H 0.452937 0.082403 0.521979
C13 C 0.51655(13) 0.2337(2) 0.53826(8)
C14 C 0.66025(11) 0.35765(17) 0.65398(6)
C15 C 0.72695(11) 0.31515(18) 0.66248(6)
C16 C 0.80495(10) 0.26163(18) 0.67690(7)
C17 C 0.83348(13) 0.1738(2) 0.64947(8)
C18 C 0.90610(15) 0.1157(3) 0.66869(10)
H18 H 0.926388 0.057233 0.651247
C19 C 0.94759(15) 0.1437(3) 0.71271(10)
H19 H 0.994974 0.101975 0.724839
C20 C 0.92190(12) 0.2312(2) 0.73975(8)
H20 H 0.951536 0.249573 0.769501
C21 C 0.85050(11) 0.29159(19) 0.72146(7)
C22 C 0.85250(12) 0.4460(2) 0.78424(7)
C23 C 0.80297(14) 0.5455(2) 0.79745(7)
C24 C 0.8409(2) 0.6312(3) 0.82876(11)
H24 H 0.895692 0.623136 0.841857
C25 C 0.7988(3) 0.7281(4) 0.84075(15)
H25 H 0.825266 0.785418 0.861657
C26 C 0.7179(3) 0.7410(4) 0.82215(15)
H26 H 0.689836 0.807153 0.830301
C27 C 0.6784(2) 0.6566(4) 0.79155(14)
H27 H 0.623526 0.664962 0.778913
C28 C 0.72087(17) 0.5590(3) 0.77963(10)
H28 H 0.693797 0.501094 0.759224
C29 C 0.76814(18) 0.2389(3) 0.57070(9)
H29A H 0.762956 0.313844 0.586265
H29B H 0.718103 0.220536 0.549616
H29C H 0.810691 0.245152 0.553258
C30 C 0.8064(3) 0.0303(4) 0.58462(14)
H30A H 0.856157 0.038660 0.573646
H30B H 0.763542 0.010034 0.558695
H30C H 0.811985 -0.032392 0.607808

#END
