# Supplementary material for: Catalytic Reversible (De)hydrogenation To Rotate a Chemically Fueled Molecular Switch
Source: Angew Chem Int Ed Engl. 2022 Nov 15;61(50):e202214763. doi: 10.1002/anie.202214763 (PMC10099969; doi:10.1002/anie.202214763)
Supplement: Supplementary file 3 — Supporting Information [file ANIE-61-0-s001.cif]

data_eo455
_audit_creation_date               2021-04-07
_audit_creation_method
;
Olex2 1.3
(compiled 2020.11.12 svn.r5f609507 for OlexSys, GUI svn.r6272)
;
_shelx_SHELXL_version_number       '2018/3'
_audit_contact_author_address      ?
_audit_contact_author_email        ?
_audit_contact_author_name         ''
_audit_contact_author_phone        ?
_publ_contact_author_id_orcid      ?
_publ_section_references
;
Dolomanov, O.V., Bourhis, L.J., Gildea, R.J, Howard, J.A.K. & Puschmann, H.
 (2009), J. Appl. Cryst. 42, 339-341.

Sheldrick, G.M. (2015). Acta Cryst. A71, 3-8.

Sheldrick, G.M. (2015). Acta Cryst. C71, 3-8.
;
_chemical_name_common              ?
_chemical_name_systematic          ?
_chemical_formula_moiety           'C30 H26 N2 O2'
_chemical_formula_sum              'C30 H26 N2 O2'
_chemical_formula_weight           446.53
_chemical_absolute_configuration   unk
_chemical_melting_point            ?

loop_
  _atom_type_symbol
  _atom_type_description
  _atom_type_scat_dispersion_real
  _atom_type_scat_dispersion_imag
  _atom_type_scat_source
 'C' 'C' 0.0181 0.0091 'International Tables Vol C Tables 4.2.6.8 and 6.1.1.4'
 'H' 'H' 0.0000 0.0000 'International Tables Vol C Tables 4.2.6.8 and 6.1.1.4'
 'N' 'N' 0.0311 0.0180 'International Tables Vol C Tables 4.2.6.8 and 6.1.1.4'
 'O' 'O' 0.0492 0.0322 'International Tables Vol C Tables 4.2.6.8 and 6.1.1.4'

_shelx_space_group_comment
;
The symmetry employed for this shelxl refinement is uniquely defined
by the following loop, which should always be used as a source of
symmetry information in preference to the above space-group names.
They are only intended as comments.
;
_space_group_crystal_system        'orthorhombic'
_space_group_IT_number             33
_space_group_name_H-M_alt          'P n a 21'
_space_group_name_Hall             'P 2c -2n'
loop_
  _space_group_symop_operation_xyz
 'x, y, z'
 '-x, -y, z+1/2'
 'x+1/2, -y+1/2, z'
 '-x+1/2, y+1/2, z+1/2'

_cell_length_a                     16.1492(4)
_cell_length_b                     6.0467(2)
_cell_length_c                     25.5581(6)
_cell_angle_alpha                  90
_cell_angle_beta                   90
_cell_angle_gamma                  90
_cell_volume                       2495.73(12)
_cell_formula_units_Z              4
_cell_measurement_reflns_used      4236
_cell_measurement_temperature      295
_cell_measurement_theta_max        72.0800
_cell_measurement_theta_min        3.4470
_shelx_estimated_absorpt_T_max     0.954
_shelx_estimated_absorpt_T_min     0.912
_exptl_absorpt_coefficient_mu      0.588
_exptl_absorpt_correction_T_max    1.00000
_exptl_absorpt_correction_T_min    0.83661
_exptl_absorpt_correction_type     multi-scan
_exptl_absorpt_process_details
;
CrysAlisPro 1.171.41.104a (Rigaku Oxford Diffraction, 2021)
Empirical absorption correction using spherical harmonics,
implemented in SCALE3 ABSPACK scaling algorithm.
;
_exptl_absorpt_special_details     ?
_exptl_crystal_colour              colourless
_exptl_crystal_colour_primary      colourless
_exptl_crystal_density_diffrn      1.188
_exptl_crystal_density_meas        ?
_exptl_crystal_density_method      ?
_exptl_crystal_description         prism
_exptl_crystal_F_000               944
_exptl_crystal_size_max            0.16
_exptl_crystal_size_mid            0.12
_exptl_crystal_size_min            0.08
_exptl_transmission_factor_max     ?
_exptl_transmission_factor_min     ?
_diffrn_reflns_av_R_equivalents    0.0245
_diffrn_reflns_av_unetI/netI       0.0275
_diffrn_reflns_Laue_measured_fraction_full  0.999
_diffrn_reflns_Laue_measured_fraction_max  0.978
_diffrn_reflns_limit_h_max         20
_diffrn_reflns_limit_h_min         -19
_diffrn_reflns_limit_k_max         7
_diffrn_reflns_limit_k_min         -7
_diffrn_reflns_limit_l_max         31
_diffrn_reflns_limit_l_min         -27
_diffrn_reflns_number              9025
_diffrn_reflns_point_group_measured_fraction_full  0.865
_diffrn_reflns_point_group_measured_fraction_max  0.838
_diffrn_reflns_theta_full          67.684
_diffrn_reflns_theta_max           72.830
_diffrn_reflns_theta_min           3.459
_diffrn_ambient_temperature        295
_diffrn_detector                   'CCD plate'
_diffrn_detector_area_resol_mean   5.3048
_diffrn_detector_type              AtlasS2
_diffrn_measured_fraction_theta_full  0.999
_diffrn_measured_fraction_theta_max  0.978
_diffrn_measurement_details
;
List of Runs (angles in degrees, time in seconds):

  # Type    Start    End  Width  t~exp~   \w     \q     \k     \f   Frames
--------------------------------------------------------------------------
  1  \w     38.00 114.00   1.00    2.50    --   40.79  67.00-103.00   76
  2  \w     34.00  71.00   1.00   20.00    --  105.59 -99.00-117.00   37
  3  \w     76.00 105.00   1.00   20.00    --  105.59  67.00-103.00   29
  4  \w     33.00 135.00   1.00   20.00    --  105.59 -61.00 -24.00  102
  5  \w     11.00  66.00   1.00    2.50    --   40.79 -99.00  60.00   55
  6  \w     25.00  92.00   1.00    2.50    --   40.79-125.00 -30.00   67
  7  \w      2.00  36.00   1.00    2.50    --   40.79 -99.00 120.00   34
  8  \w    102.00 177.00   1.00   20.00    --  105.59  45.00-120.00   75
  9  \w     78.00 172.00   1.00   20.00    --  105.59  30.00  60.00   94
 10  \w    110.00 178.00   1.00   20.00    --  105.59  30.00-150.00   68
 11  \w    134.00 161.00   1.00   20.00    --  105.59  67.00-103.00   27
;
_diffrn_measurement_device         'four-circle diffractometer'
_diffrn_measurement_device_type    'SuperNova, Dual, Cu at home/near, AtlasS2'
_diffrn_measurement_method         '\w scans'
_diffrn_orient_matrix_type        
 'CrysAlisPro convention (1999,Acta A55,543-557)'
_diffrn_orient_matrix_UB_11        0.0722842000
_diffrn_orient_matrix_UB_12        0.1289629000
_diffrn_orient_matrix_UB_13        -0.0248822000
_diffrn_orient_matrix_UB_21        0.0123156000
_diffrn_orient_matrix_UB_22        0.1279916000
_diffrn_orient_matrix_UB_23        0.0515123000
_diffrn_orient_matrix_UB_31        0.0609709000
_diffrn_orient_matrix_UB_32        -0.1786231000
_diffrn_orient_matrix_UB_33        0.0190447000
_diffrn_radiation_monochromator    mirror
_diffrn_radiation_probe            x-ray
_diffrn_radiation_type             'Cu K\a'
_diffrn_radiation_wavelength       1.54184
_diffrn_source                     'micro-focus sealed X-ray tube'
_diffrn_source_type                'SuperNova (Cu) X-ray Source'
_reflns_Friedel_coverage           0.675
_reflns_Friedel_fraction_full      0.724
_reflns_Friedel_fraction_max       0.691
_reflns_number_gt                  3726
_reflns_number_total               4177
_reflns_odcompleteness_completeness  99.89
_reflns_odcompleteness_iscentric   1
_reflns_odcompleteness_theta       66.97
_reflns_special_details
;
 Reflections were merged by SHELXL according to the crystal
 class for the calculation of statistics and refinement.
 
 _reflns_Friedel_fraction is defined as the number of unique
 Friedel pairs measured divided by the number that would be
 possible theoretically, ignoring centric projections and
 systematic absences. Completness statistics refer to single and
 composite reflections containing twin component 1 only.
;
_reflns_threshold_expression       'I > 2\s(I)'
_computing_cell_refinement         'CrysAlisPro 1.171.41.104a (Rigaku OD, 2021)'
_computing_data_collection         'CrysAlisPro 1.171.41.104a (Rigaku OD, 2021)'
_computing_data_reduction          'CrysAlisPro 1.171.41.104a (Rigaku OD, 2021)'
_computing_molecular_graphics      'Olex2 1.3 (Dolomanov et al., 2009)'
_computing_publication_material    'Olex2 1.3 (Dolomanov et al., 2009)'
_computing_structure_refinement    'SHELXL 2018/3 (Sheldrick, 2015)'
_computing_structure_solution      'SHELXT 2018/2 (Sheldrick, 2018)'
_refine_diff_density_max           0.398
_refine_diff_density_min           -0.205
_refine_diff_density_rms           0.035
_refine_ls_abs_structure_details
;
 Refined as an inversion twin.
;
_refine_ls_abs_structure_Flack     0.3(6)
_refine_ls_extinction_coef         .
_refine_ls_extinction_method       none
_refine_ls_goodness_of_fit_ref     1.033
_refine_ls_hydrogen_treatment      constr
_refine_ls_matrix_type             full
_refine_ls_number_parameters       311
_refine_ls_number_reflns           4177
_refine_ls_number_restraints       1
_refine_ls_R_factor_all            0.0571
_refine_ls_R_factor_gt             0.0511
_refine_ls_restrained_S_all        1.033
_refine_ls_shift/su_max            0.000
_refine_ls_shift/su_mean           0.000
_refine_ls_structure_factor_coef   Fsqd
_refine_ls_weighting_details      
 'w=1/[\s^2^(Fo^2^)+(0.0903P)^2^+0.2262P] where P=(Fo^2^+2Fc^2^)/3'
_refine_ls_weighting_scheme        calc
_refine_ls_wR_factor_gt            0.1407
_refine_ls_wR_factor_ref           0.1513
_refine_special_details
;
 Refined as a 2-component inversion twin.
;
_olex2_refinement_description
;
1. Twinned data refinement
 Scales: 0.7(6)
 0.3(6)
2. Fixed Uiso
 At 1.2 times of:
  All C(H) groups, All N(H) groups
 At 1.5 times of:
  All C(H,H,H) groups, All O(H) groups
3.a Ternary CH refined with riding coordinates:
 C1(H1B)
3.b Aromatic/amide H refined with riding coordinates:
 N1(H1A), C3(H3), C4(H4), C5(H5), C6(H6), C7(H7), C9(H9), C10(H10), C12(H12),
 C13(H13), C18(H18), C19(H19), C20(H20), C24(H24), C25(H25), C26(H26), C27(H27),
  C28(H28)
3.c Idealised Me refined as rotating group:
 C29(H29A,H29B,H29C), C30(H30A,H30B,H30C)
3.d Idealised tetrahedral OH refined as rotating group:
 O1(H1)
;
_atom_sites_solution_hydrogens     geom
_atom_sites_solution_primary       dual
_atom_sites_solution_secondary     ?
loop_
  _atom_site_label
  _atom_site_type_symbol
  _atom_site_fract_x
  _atom_site_fract_y
  _atom_site_fract_z
  _atom_site_U_iso_or_equiv
  _atom_site_adp_type
  _atom_site_occupancy
  _atom_site_site_symmetry_order
  _atom_site_calc_flag
  _atom_site_refinement_flags_posn
  _atom_site_refinement_flags_adp
  _atom_site_refinement_flags_occupancy
  _atom_site_disorder_assembly
  _atom_site_disorder_group
 O1 O 0.1975(2) -0.4123(5) 0.30213(13) 0.0865(9) Uani 1 1 d . . . . .
 H1 H 0.178066 -0.455038 0.274266 0.130 Uiso 1 1 calc R U . . .
 O2 O 0.3615(3) -0.0114(7) 0.70564(12) 0.1030(11) Uani 1 1 d . . . . .
 N1 N 0.37342(18) 0.0427(5) 0.61907(11) 0.0632(7) Uani 1 1 d . . . . .
 H1A H 0.357438 -0.009457 0.589432 0.076 Uiso 1 1 calc R U . . .
 N2 N 0.5139(2) 0.5575(5) 0.50601(15) 0.0751(8) Uani 1 1 d . . . . .
 C1 C 0.1791(2) -0.1896(6) 0.30900(14) 0.0628(7) Uani 1 1 d . . . . .
 H1B H 0.201153 -0.108172 0.278916 0.075 Uiso 1 1 calc R U . . .
 C2 C 0.08643(19) -0.1461(6) 0.31200(13) 0.0593(7) Uani 1 1 d . . . . .
 C3 C 0.0323(3) -0.3020(8) 0.3312(2) 0.0841(11) Uani 1 1 d . . . . .
 H3 H 0.052395 -0.436794 0.343344 0.101 Uiso 1 1 calc R U . . .
 C4 C -0.0516(3) -0.2596(11) 0.3327(3) 0.1055(17) Uani 1 1 d . . . . .
 H4 H -0.087729 -0.365922 0.345730 0.127 Uiso 1 1 calc R U . . .
 C5 C -0.0816(3) -0.0642(10) 0.3153(2) 0.0977(16) Uani 1 1 d . . . . .
 H5 H -0.138273 -0.036983 0.316373 0.117 Uiso 1 1 calc R U . . .
 C6 C -0.0291(3) 0.0936(9) 0.2961(2) 0.0976(15) Uani 1 1 d . . . . .
 H6 H -0.049764 0.228640 0.284536 0.117 Uiso 1 1 calc R U . . .
 C7 C 0.0553(3) 0.0506(7) 0.29402(19) 0.0801(11) Uani 1 1 d . . . . .
 H7 H 0.091081 0.156342 0.280297 0.096 Uiso 1 1 calc R U . . .
 C8 C 0.22328(18) -0.1095(6) 0.35736(14) 0.0605(7) Uani 1 1 d . . . . .
 C9 C 0.2555(2) 0.1005(6) 0.35890(16) 0.0710(9) Uani 1 1 d . . . . .
 H9 H 0.248265 0.194121 0.330399 0.085 Uiso 1 1 calc R U . . .
 C10 C 0.2987(3) 0.1749(7) 0.40248(16) 0.0710(9) Uani 1 1 d . . . . .
 H10 H 0.320302 0.317477 0.402647 0.085 Uiso 1 1 calc R U . . .
 C11 C 0.31001(19) 0.0407(6) 0.44544(13) 0.0595(7) Uani 1 1 d . . . . .
 C12 C 0.2769(3) -0.1718(7) 0.44405(16) 0.0721(9) Uani 1 1 d . . . . .
 H12 H 0.283930 -0.266380 0.472395 0.087 Uiso 1 1 calc R U . . .
 C13 C 0.2335(2) -0.2420(7) 0.40023(15) 0.0699(9) Uani 1 1 d . . . . .
 H13 H 0.210709 -0.383252 0.400017 0.084 Uiso 1 1 calc R U . . .
 C14 C 0.3568(2) 0.1221(6) 0.48912(14) 0.0605(7) Uani 1 1 d . . . . .
 C15 C 0.3985(2) 0.2059(5) 0.52236(13) 0.0583(7) Uani 1 1 d . . . . .
 C16 C 0.44357(19) 0.3006(5) 0.56486(13) 0.0564(7) Uani 1 1 d . . . . .
 C17 C 0.4979(2) 0.4821(6) 0.55667(17) 0.0633(8) Uani 1 1 d . . . . .
 C18 C 0.5294(2) 0.5877(7) 0.60074(19) 0.0763(10) Uani 1 1 d . . . . .
 H18 H 0.563136 0.711274 0.596781 0.092 Uiso 1 1 calc R U . . .
 C19 C 0.5113(3) 0.5115(8) 0.64983(19) 0.0839(12) Uani 1 1 d . . . . .
 H19 H 0.533323 0.585531 0.678541 0.101 Uiso 1 1 calc R U . . .
 C20 C 0.4617(2) 0.3290(7) 0.65848(16) 0.0740(10) Uani 1 1 d . . . . .
 H20 H 0.451408 0.278825 0.692255 0.089 Uiso 1 1 calc R U . . .
 C21 C 0.4278(2) 0.2228(5) 0.61555(13) 0.0594(7) Uani 1 1 d . . . . .
 C22 C 0.3421(2) -0.0621(6) 0.66092(14) 0.0650(8) Uani 1 1 d . . . . .
 C23 C 0.2834(2) -0.2454(6) 0.64983(15) 0.0649(8) Uani 1 1 d . . . . .
 C24 C 0.2817(2) -0.3581(7) 0.60237(18) 0.0731(9) Uani 1 1 d . . . . .
 H24 H 0.317607 -0.316437 0.575698 0.088 Uiso 1 1 calc R U . . .
 C25 C 0.2275(3) -0.5300(8) 0.5945(3) 0.0925(13) Uani 1 1 d . . . . .
 H25 H 0.227389 -0.604192 0.562571 0.111 Uiso 1 1 calc R U . . .
 C26 C 0.1738(3) -0.5932(9) 0.6331(3) 0.0999(16) Uani 1 1 d . . . . .
 H26 H 0.137934 -0.711482 0.627890 0.120 Uiso 1 1 calc R U . . .
 C27 C 0.1737(3) -0.4782(12) 0.6800(3) 0.113(2) Uani 1 1 d . . . . .
 H27 H 0.136268 -0.517532 0.706023 0.136 Uiso 1 1 calc R U . . .
 C28 C 0.2283(3) -0.3064(10) 0.68869(19) 0.0902(13) Uani 1 1 d . . . . .
 H28 H 0.227969 -0.231995 0.720532 0.108 Uiso 1 1 calc R U . . .
 C29 C 0.5461(4) 0.3997(8) 0.4674(2) 0.0953(14) Uani 1 1 d . . . . .
 H29A H 0.605396 0.394928 0.469556 0.143 Uiso 1 1 calc R U . . .
 H29B H 0.529945 0.445715 0.432881 0.143 Uiso 1 1 calc R U . . .
 H29C H 0.523927 0.255427 0.474367 0.143 Uiso 1 1 calc R U . . .
 C30 C 0.5531(4) 0.7714(7) 0.5004(3) 0.1032(17) Uani 1 1 d . . . . .
 H30A H 0.524542 0.877784 0.521647 0.155 Uiso 1 1 calc R U . . .
 H30B H 0.550808 0.816566 0.464401 0.155 Uiso 1 1 calc R U . . .
 H30C H 0.609788 0.761639 0.511354 0.155 Uiso 1 1 calc R U . . .

loop_
  _atom_site_aniso_label
  _atom_site_aniso_U_11
  _atom_site_aniso_U_22
  _atom_site_aniso_U_33
  _atom_site_aniso_U_23
  _atom_site_aniso_U_13
  _atom_site_aniso_U_12
 O1 0.0857(19) 0.0942(19) 0.0795(17) -0.0221(14) -0.0178(15) 0.0264(15)
 O2 0.133(3) 0.124(3) 0.0525(15) -0.0083(15) 0.0064(16) -0.028(2)
 N1 0.0695(16) 0.0693(16) 0.0508(14) -0.0049(12) -0.0024(12) -0.0040(13)
 N2 0.0781(19) 0.0598(16) 0.088(2) 0.0038(14) 0.0077(16) -0.0046(13)
 C1 0.0562(16) 0.0746(19) 0.0577(16) -0.0075(15) -0.0015(14) 0.0045(14)
 C2 0.0493(14) 0.0704(18) 0.0581(16) -0.0161(14) -0.0033(13) -0.0041(13)
 C3 0.069(2) 0.080(2) 0.103(3) -0.001(2) 0.007(2) -0.0107(18)
 C4 0.064(2) 0.123(4) 0.130(4) -0.009(3) 0.016(3) -0.026(3)
 C5 0.056(2) 0.122(4) 0.115(4) -0.038(3) 0.000(2) 0.004(2)
 C6 0.085(3) 0.097(3) 0.111(4) -0.022(3) -0.022(3) 0.027(3)
 C7 0.072(2) 0.071(2) 0.097(3) -0.0009(19) -0.008(2) -0.0011(17)
 C8 0.0460(13) 0.0726(19) 0.0629(18) -0.0066(15) -0.0003(14) 0.0033(13)
 C9 0.074(2) 0.072(2) 0.0673(19) 0.0045(16) -0.0179(18) -0.0029(16)
 C10 0.077(2) 0.0663(19) 0.069(2) -0.0002(15) -0.0132(17) -0.0086(16)
 C11 0.0512(15) 0.0672(18) 0.0601(17) -0.0076(14) 0.0012(13) -0.0007(13)
 C12 0.077(2) 0.073(2) 0.066(2) 0.0029(16) -0.0063(17) -0.0159(18)
 C13 0.067(2) 0.0684(19) 0.074(2) -0.0032(16) 0.0007(17) -0.0138(15)
 C14 0.0567(15) 0.0665(17) 0.0583(16) -0.0057(14) 0.0005(14) -0.0042(13)
 C15 0.0562(15) 0.0600(16) 0.0586(17) -0.0037(13) 0.0002(14) 0.0009(13)
 C16 0.0517(15) 0.0561(16) 0.0613(17) -0.0111(13) -0.0023(13) 0.0019(12)
 C17 0.0537(15) 0.0531(16) 0.083(2) -0.0083(15) 0.0008(16) 0.0024(12)
 C18 0.0658(19) 0.068(2) 0.095(3) -0.0216(19) -0.006(2) -0.0059(16)
 C19 0.073(2) 0.089(3) 0.090(3) -0.033(2) -0.012(2) -0.0069(19)
 C20 0.072(2) 0.087(2) 0.063(2) -0.0208(18) -0.0077(17) 0.0036(18)
 C21 0.0544(15) 0.0609(16) 0.0627(18) -0.0116(14) -0.0047(14) 0.0026(13)
 C22 0.0664(18) 0.073(2) 0.0555(17) -0.0010(15) 0.0028(15) 0.0096(15)
 C23 0.0571(16) 0.0690(19) 0.0686(19) 0.0126(15) 0.0037(15) 0.0101(14)
 C24 0.0658(19) 0.068(2) 0.085(2) -0.0011(17) 0.0117(18) 0.0037(16)
 C25 0.076(2) 0.071(2) 0.130(4) -0.009(2) 0.003(3) 0.0020(19)
 C26 0.075(2) 0.083(3) 0.142(5) 0.016(3) 0.009(3) -0.011(2)
 C27 0.084(3) 0.136(5) 0.118(4) 0.045(4) 0.020(3) -0.017(3)
 C28 0.079(3) 0.116(4) 0.075(2) 0.023(2) 0.008(2) -0.006(2)
 C29 0.113(4) 0.076(2) 0.097(3) -0.004(2) 0.029(3) -0.015(2)
 C30 0.108(4) 0.059(2) 0.142(5) 0.007(3) 0.022(3) -0.012(2)

_geom_special_details
;
 All esds (except the esd in the dihedral angle between two l.s. planes)
 are estimated using the full covariance matrix.  The cell esds are taken
 into account individually in the estimation of esds in distances, angles
 and torsion angles; correlations between esds in cell parameters are only
 used when they are defined by crystal symmetry.  An approximate (isotropic)
 treatment of cell esds is used for estimating esds involving l.s. planes.
;
loop_
  _geom_bond_atom_site_label_1
  _geom_bond_atom_site_label_2
  _geom_bond_distance
  _geom_bond_site_symmetry_2
  _geom_bond_publ_flag
 O1 H1 0.8200 . ?
 O1 C1 1.390(5) . ?
 O2 C22 1.224(5) . ?
 N1 H1A 0.8600 . ?
 N1 C21 1.402(5) . ?
 N1 C22 1.342(5) . ?
 N2 C17 1.397(6) . ?
 N2 C29 1.468(6) . ?
 N2 C30 1.446(5) . ?
 C1 H1B 0.9800 . ?
 C1 C2 1.522(4) . ?
 C1 C8 1.507(5) . ?
 C2 C3 1.377(6) . ?
 C2 C7 1.371(6) . ?
 C3 H3 0.9300 . ?
 C3 C4 1.379(7) . ?
 C4 H4 0.9300 . ?
 C4 C5 1.352(9) . ?
 C5 H5 0.9300 . ?
 C5 C6 1.368(9) . ?
 C6 H6 0.9300 . ?
 C6 C7 1.389(6) . ?
 C7 H7 0.9300 . ?
 C8 C9 1.373(5) . ?
 C8 C13 1.367(6) . ?
 C9 H9 0.9300 . ?
 C9 C10 1.389(5) . ?
 C10 H10 0.9300 . ?
 C10 C11 1.378(6) . ?
 C11 C12 1.392(5) . ?
 C11 C14 1.435(5) . ?
 C12 H12 0.9300 . ?
 C12 C13 1.388(5) . ?
 C13 H13 0.9300 . ?
 C14 C15 1.197(5) . ?
 C15 C16 1.427(5) . ?
 C16 C17 1.420(5) . ?
 C16 C21 1.401(5) . ?
 C17 C18 1.391(6) . ?
 C18 H18 0.9300 . ?
 C18 C19 1.368(7) . ?
 C19 H19 0.9300 . ?
 C19 C20 1.381(7) . ?
 C20 H20 0.9300 . ?
 C20 C21 1.385(5) . ?
 C22 C23 1.486(6) . ?
 C23 C24 1.391(6) . ?
 C23 C28 1.384(6) . ?
 C24 H24 0.9300 . ?
 C24 C25 1.374(6) . ?
 C25 H25 0.9300 . ?
 C25 C26 1.368(8) . ?
 C26 H26 0.9300 . ?
 C26 C27 1.386(10) . ?
 C27 H27 0.9300 . ?
 C27 C28 1.380(9) . ?
 C28 H28 0.9300 . ?
 C29 H29A 0.9600 . ?
 C29 H29B 0.9600 . ?
 C29 H29C 0.9600 . ?
 C30 H30A 0.9600 . ?
 C30 H30B 0.9600 . ?
 C30 H30C 0.9600 . ?

loop_
  _geom_angle_atom_site_label_1
  _geom_angle_atom_site_label_2
  _geom_angle_atom_site_label_3
  _geom_angle
  _geom_angle_site_symmetry_1
  _geom_angle_site_symmetry_3
  _geom_angle_publ_flag
 C1 O1 H1 109.5 . . ?
 C21 N1 H1A 114.6 . . ?
 C22 N1 H1A 114.6 . . ?
 C22 N1 C21 130.8(3) . . ?
 C17 N2 C29 118.5(3) . . ?
 C17 N2 C30 117.7(4) . . ?
 C30 N2 C29 111.1(4) . . ?
 O1 C1 H1B 108.1 . . ?
 O1 C1 C2 112.6(3) . . ?
 O1 C1 C8 108.3(3) . . ?
 C2 C1 H1B 108.1 . . ?
 C8 C1 H1B 108.1 . . ?
 C8 C1 C2 111.6(3) . . ?
 C3 C2 C1 121.6(4) . . ?
 C7 C2 C1 119.6(3) . . ?
 C7 C2 C3 118.8(4) . . ?
 C2 C3 H3 119.8 . . ?
 C2 C3 C4 120.4(5) . . ?
 C4 C3 H3 119.8 . . ?
 C3 C4 H4 119.8 . . ?
 C5 C4 C3 120.4(5) . . ?
 C5 C4 H4 119.8 . . ?
 C4 C5 H5 119.8 . . ?
 C4 C5 C6 120.4(4) . . ?
 C6 C5 H5 119.8 . . ?
 C5 C6 H6 120.3 . . ?
 C5 C6 C7 119.5(5) . . ?
 C7 C6 H6 120.3 . . ?
 C2 C7 C6 120.6(4) . . ?
 C2 C7 H7 119.7 . . ?
 C6 C7 H7 119.7 . . ?
 C9 C8 C1 120.0(3) . . ?
 C13 C8 C1 121.7(3) . . ?
 C13 C8 C9 118.3(3) . . ?
 C8 C9 H9 119.6 . . ?
 C8 C9 C10 120.9(4) . . ?
 C10 C9 H9 119.6 . . ?
 C9 C10 H10 119.5 . . ?
 C11 C10 C9 121.0(4) . . ?
 C11 C10 H10 119.5 . . ?
 C10 C11 C12 118.2(3) . . ?
 C10 C11 C14 119.2(3) . . ?
 C12 C11 C14 122.6(3) . . ?
 C11 C12 H12 120.1 . . ?
 C13 C12 C11 119.8(4) . . ?
 C13 C12 H12 120.1 . . ?
 C8 C13 C12 121.9(3) . . ?
 C8 C13 H13 119.1 . . ?
 C12 C13 H13 119.1 . . ?
 C15 C14 C11 173.6(4) . . ?
 C14 C15 C16 175.6(4) . . ?
 C17 C16 C15 120.8(3) . . ?
 C21 C16 C15 118.5(3) . . ?
 C21 C16 C17 120.5(3) . . ?
 N2 C17 C16 120.2(3) . . ?
 C18 C17 N2 122.2(3) . . ?
 C18 C17 C16 117.5(4) . . ?
 C17 C18 H18 119.7 . . ?
 C19 C18 C17 120.6(4) . . ?
 C19 C18 H18 119.7 . . ?
 C18 C19 H19 118.7 . . ?
 C18 C19 C20 122.7(4) . . ?
 C20 C19 H19 118.7 . . ?
 C19 C20 H20 120.9 . . ?
 C19 C20 C21 118.2(4) . . ?
 C21 C20 H20 120.9 . . ?
 C16 C21 N1 115.7(3) . . ?
 C20 C21 N1 123.9(3) . . ?
 C20 C21 C16 120.3(3) . . ?
 O2 C22 N1 122.0(4) . . ?
 O2 C22 C23 121.9(4) . . ?
 N1 C22 C23 116.1(3) . . ?
 C24 C23 C22 123.0(3) . . ?
 C28 C23 C22 118.2(4) . . ?
 C28 C23 C24 118.8(4) . . ?
 C23 C24 H24 119.6 . . ?
 C25 C24 C23 120.8(4) . . ?
 C25 C24 H24 119.6 . . ?
 C24 C25 H25 119.7 . . ?
 C26 C25 C24 120.6(6) . . ?
 C26 C25 H25 119.7 . . ?
 C25 C26 H26 120.5 . . ?
 C25 C26 C27 119.0(5) . . ?
 C27 C26 H26 120.5 . . ?
 C26 C27 H27 119.5 . . ?
 C28 C27 C26 121.1(5) . . ?
 C28 C27 H27 119.5 . . ?
 C23 C28 H28 120.1 . . ?
 C27 C28 C23 119.7(5) . . ?
 C27 C28 H28 120.1 . . ?
 N2 C29 H29A 109.5 . . ?
 N2 C29 H29B 109.5 . . ?
 N2 C29 H29C 109.5 . . ?
 H29A C29 H29B 109.5 . . ?
 H29A C29 H29C 109.5 . . ?
 H29B C29 H29C 109.5 . . ?
 N2 C30 H30A 109.5 . . ?
 N2 C30 H30B 109.5 . . ?
 N2 C30 H30C 109.5 . . ?
 H30A C30 H30B 109.5 . . ?
 H30A C30 H30C 109.5 . . ?
 H30B C30 H30C 109.5 . . ?

loop_
  _geom_torsion_atom_site_label_1
  _geom_torsion_atom_site_label_2
  _geom_torsion_atom_site_label_3
  _geom_torsion_atom_site_label_4
  _geom_torsion
  _geom_torsion_site_symmetry_1
  _geom_torsion_site_symmetry_2
  _geom_torsion_site_symmetry_3
  _geom_torsion_site_symmetry_4
  _geom_torsion_publ_flag
 O1 C1 C2 C3 29.6(5) . . . . ?
 O1 C1 C2 C7 -148.8(4) . . . . ?
 O1 C1 C8 C9 143.6(4) . . . . ?
 O1 C1 C8 C13 -35.5(5) . . . . ?
 O2 C22 C23 C24 -156.7(4) . . . . ?
 O2 C22 C23 C28 23.1(6) . . . . ?
 N1 C22 C23 C24 22.5(5) . . . . ?
 N1 C22 C23 C28 -157.7(4) . . . . ?
 N2 C17 C18 C19 178.9(4) . . . . ?
 C1 C2 C3 C4 -178.9(4) . . . . ?
 C1 C2 C7 C6 179.7(4) . . . . ?
 C1 C8 C9 C10 -177.9(4) . . . . ?
 C1 C8 C13 C12 177.5(4) . . . . ?
 C2 C1 C8 C9 -91.9(4) . . . . ?
 C2 C1 C8 C13 89.0(4) . . . . ?
 C2 C3 C4 C5 -0.1(9) . . . . ?
 C3 C2 C7 C6 1.2(7) . . . . ?
 C3 C4 C5 C6 -0.1(9) . . . . ?
 C4 C5 C6 C7 0.8(8) . . . . ?
 C5 C6 C7 C2 -1.4(7) . . . . ?
 C7 C2 C3 C4 -0.5(7) . . . . ?
 C8 C1 C2 C3 -92.5(4) . . . . ?
 C8 C1 C2 C7 89.1(4) . . . . ?
 C8 C9 C10 C11 -0.4(6) . . . . ?
 C9 C8 C13 C12 -1.7(6) . . . . ?
 C9 C10 C11 C12 0.0(6) . . . . ?
 C9 C10 C11 C14 178.5(4) . . . . ?
 C10 C11 C12 C13 -0.4(6) . . . . ?
 C11 C12 C13 C8 1.3(6) . . . . ?
 C13 C8 C9 C10 1.2(6) . . . . ?
 C14 C11 C12 C13 -178.9(4) . . . . ?
 C15 C16 C17 N2 -6.0(5) . . . . ?
 C15 C16 C17 C18 170.1(3) . . . . ?
 C15 C16 C21 N1 5.4(4) . . . . ?
 C15 C16 C21 C20 -171.4(3) . . . . ?
 C16 C17 C18 C19 2.9(6) . . . . ?
 C17 C16 C21 N1 -179.9(3) . . . . ?
 C17 C16 C21 C20 3.2(5) . . . . ?
 C17 C18 C19 C20 0.0(7) . . . . ?
 C18 C19 C20 C21 -1.4(7) . . . . ?
 C19 C20 C21 N1 -176.9(3) . . . . ?
 C19 C20 C21 C16 -0.2(5) . . . . ?
 C21 N1 C22 O2 -2.6(6) . . . . ?
 C21 N1 C22 C23 178.2(3) . . . . ?
 C21 C16 C17 N2 179.4(3) . . . . ?
 C21 C16 C17 C18 -4.5(5) . . . . ?
 C22 N1 C21 C16 -175.8(3) . . . . ?
 C22 N1 C21 C20 0.9(6) . . . . ?
 C22 C23 C24 C25 178.4(4) . . . . ?
 C22 C23 C28 C27 -179.0(4) . . . . ?
 C23 C24 C25 C26 0.4(7) . . . . ?
 C24 C23 C28 C27 0.8(7) . . . . ?
 C24 C25 C26 C27 1.2(8) . . . . ?
 C25 C26 C27 C28 -1.8(9) . . . . ?
 C26 C27 C28 C23 0.8(8) . . . . ?
 C28 C23 C24 C25 -1.4(6) . . . . ?
 C29 N2 C17 C16 -56.0(5) . . . . ?
 C29 N2 C17 C18 128.1(4) . . . . ?
 C30 N2 C17 C16 165.7(4) . . . . ?
 C30 N2 C17 C18 -10.2(5) . . . . ?

_shelx_res_file
;
TITL eo455_a.res in Pna2(1)
    eo455.res
    created by SHELXL-2018/3 at 09:07:41 on 07-Apr-2021
REM Old TITL eo455_auto in Pna2(1)
REM SHELXT solution in Pna2(1): R1 0.130, Rweak 0.097, Alpha 0.001
REM <I/s> 0.516 for 349 systematic absences, Orientation as input
REM Flack x = 0.492 ( 0.255 ) from 1373 Parsons quotients
REM Formula found by SHELXT: C28 N5 O
CELL 1.54184 16.1492 6.0467 25.5581 90 90 90
ZERR 4 0.0004 0.0002 0.0006 0 0 0
LATT -1
SYMM -X,-Y,0.5+Z
SYMM 0.5+X,0.5-Y,+Z
SYMM 0.5-X,0.5+Y,0.5+Z
SFAC C H N O
UNIT 120 104 8 8

L.S. 4
PLAN  4
SIZE 0.08 0.12 0.16
TEMP 21.85
CONF
list 4
MORE -1
BOND $H
fmap 2
acta
TWIN -1 0 0 0 -1 0 0 0 -1 2
OMIT 2 0 0
REM <olex2.extras>
REM <HklSrc "%./eo455.hkl">
REM </olex2.extras>

WGHT    0.090300    0.226200
BASF   0.29079
FVAR       0.43808
O1    4    0.197493   -0.412289    0.302130    11.00000    0.08570    0.09421 =
         0.07946   -0.02214   -0.01780    0.02645
AFIX 147
H1    2    0.178066   -0.455038    0.274266    11.00000   -1.50000
AFIX   0
O2    4    0.361471   -0.011397    0.705639    11.00000    0.13305    0.12361 =
         0.05245   -0.00833    0.00638   -0.02784
N1    3    0.373415    0.042657    0.619068    11.00000    0.06950    0.06931 =
         0.05080   -0.00486   -0.00238   -0.00401
AFIX  43
H1A   2    0.357438   -0.009457    0.589432    11.00000   -1.20000
AFIX   0
N2    3    0.513915    0.557544    0.506007    11.00000    0.07807    0.05977 =
         0.08755    0.00378    0.00771   -0.00456
C1    1    0.179106   -0.189606    0.308999    11.00000    0.05618    0.07463 =
         0.05767   -0.00754   -0.00151    0.00452
AFIX  13
H1B   2    0.201153   -0.108172    0.278916    11.00000   -1.20000
AFIX   0
C2    1    0.086430   -0.146103    0.312000    11.00000    0.04925    0.07043 =
         0.05813   -0.01613   -0.00328   -0.00415
C3    1    0.032289   -0.302040    0.331249    11.00000    0.06867    0.08008 =
         0.10342   -0.00069    0.00657   -0.01066
AFIX  43
H3    2    0.052395   -0.436794    0.343344    11.00000   -1.20000
AFIX   0
C4    1   -0.051600   -0.259565    0.332701    11.00000    0.06371    0.12288 =
         0.12981   -0.00929    0.01559   -0.02612
AFIX  43
H4    2   -0.087729   -0.365922    0.345730    11.00000   -1.20000
AFIX   0
C5    1   -0.081618   -0.064173    0.315290    11.00000    0.05572    0.12193 =
         0.11547   -0.03766   -0.00004    0.00427
AFIX  43
H5    2   -0.138273   -0.036983    0.316373    11.00000   -1.20000
AFIX   0
C6    1   -0.029113    0.093641    0.296099    11.00000    0.08517    0.09685 =
         0.11091   -0.02208   -0.02234    0.02705
AFIX  43
H6    2   -0.049764    0.228640    0.284536    11.00000   -1.20000
AFIX   0
C7    1    0.055323    0.050646    0.294019    11.00000    0.07250    0.07128 =
         0.09665   -0.00086   -0.00830   -0.00113
AFIX  43
H7    2    0.091081    0.156342    0.280297    11.00000   -1.20000
AFIX   0
C8    1    0.223281   -0.109511    0.357362    11.00000    0.04601    0.07258 =
         0.06285   -0.00661   -0.00034    0.00333
C9    1    0.255474    0.100461    0.358900    11.00000    0.07419    0.07151 =
         0.06727    0.00450   -0.01791   -0.00294
AFIX  43
H9    2    0.248265    0.194121    0.330399    11.00000   -1.20000
AFIX   0
C10   1    0.298692    0.174916    0.402478    11.00000    0.07722    0.06635 =
         0.06936   -0.00020   -0.01319   -0.00863
AFIX  43
H10   2    0.320302    0.317477    0.402647    11.00000   -1.20000
AFIX   0
C11   1    0.310007    0.040699    0.445441    11.00000    0.05121    0.06719 =
         0.06006   -0.00760    0.00123   -0.00066
C12   1    0.276945   -0.171755    0.444050    11.00000    0.07713    0.07272 =
         0.06642    0.00290   -0.00634   -0.01594
AFIX  43
H12   2    0.283930   -0.266380    0.472395    11.00000   -1.20000
AFIX   0
C13   1    0.233506   -0.242016    0.400226    11.00000    0.06720    0.06836 =
         0.07427   -0.00323    0.00068   -0.01379
AFIX  43
H13   2    0.210709   -0.383252    0.400017    11.00000   -1.20000
AFIX   0
C14   1    0.356781    0.122136    0.489117    11.00000    0.05669    0.06654 =
         0.05826   -0.00570    0.00050   -0.00424
C15   1    0.398518    0.205944    0.522356    11.00000    0.05618    0.05996 =
         0.05864   -0.00375    0.00025    0.00091
C16   1    0.443573    0.300556    0.564865    11.00000    0.05171    0.05607 =
         0.06131   -0.01113   -0.00235    0.00194
C17   1    0.497855    0.482103    0.556675    11.00000    0.05366    0.05306 =
         0.08328   -0.00831    0.00082    0.00241
C18   1    0.529422    0.587708    0.600736    11.00000    0.06576    0.06773 =
         0.09532   -0.02158   -0.00571   -0.00595
AFIX  43
H18   2    0.563136    0.711274    0.596781    11.00000   -1.20000
AFIX   0
C19   1    0.511332    0.511480    0.649834    11.00000    0.07266    0.08884 =
         0.09009   -0.03253   -0.01164   -0.00686
AFIX  43
H19   2    0.533323    0.585531    0.678541    11.00000   -1.20000
AFIX   0
C20   1    0.461737    0.329015    0.658484    11.00000    0.07206    0.08670 =
         0.06326   -0.02083   -0.00771    0.00359
AFIX  43
H20   2    0.451408    0.278825    0.692255    11.00000   -1.20000
AFIX   0
C21   1    0.427804    0.222802    0.615547    11.00000    0.05441    0.06094 =
         0.06275   -0.01162   -0.00467    0.00263
C22   1    0.342105   -0.062093    0.660922    11.00000    0.06640    0.07324 =
         0.05547   -0.00098    0.00280    0.00956
C23   1    0.283407   -0.245376    0.649829    11.00000    0.05713    0.06897 =
         0.06864    0.01264    0.00370    0.01012
C24   1    0.281675   -0.358062    0.602374    11.00000    0.06578    0.06812 =
         0.08531   -0.00110    0.01173    0.00366
AFIX  43
H24   2    0.317607   -0.316437    0.575698    11.00000   -1.20000
AFIX   0
C25   1    0.227534   -0.530050    0.594451    11.00000    0.07643    0.07105 =
         0.13004   -0.00947    0.00327    0.00201
AFIX  43
H25   2    0.227389   -0.604192    0.562571    11.00000   -1.20000
AFIX   0
C26   1    0.173827   -0.593205    0.633054    11.00000    0.07472    0.08339 =
         0.14169    0.01646    0.00923   -0.01069
AFIX  43
H26   2    0.137934   -0.711482    0.627890    11.00000   -1.20000
AFIX   0
C27   1    0.173709   -0.478244    0.679985    11.00000    0.08445    0.13646 =
         0.11826    0.04534    0.02000   -0.01677
AFIX  43
H27   2    0.136268   -0.517532    0.706023    11.00000   -1.20000
AFIX   0
C28   1    0.228262   -0.306430    0.688691    11.00000    0.07943    0.11630 =
         0.07493    0.02285    0.00799   -0.00560
AFIX  43
H28   2    0.227969   -0.231995    0.720532    11.00000   -1.20000
AFIX   0
C29   1    0.546079    0.399746    0.467358    11.00000    0.11295    0.07580 =
         0.09701   -0.00408    0.02910   -0.01507
AFIX 137
H29A  2    0.605396    0.394928    0.469556    11.00000   -1.50000
H29B  2    0.529945    0.445715    0.432881    11.00000   -1.50000
H29C  2    0.523927    0.255427    0.474367    11.00000   -1.50000
AFIX   0
C30   1    0.553053    0.771355    0.500379    11.00000    0.10806    0.05947 =
         0.14192    0.00714    0.02171   -0.01240
AFIX 137
H30A  2    0.524542    0.877784    0.521647    11.00000   -1.50000
H30B  2    0.550808    0.816566    0.464401    11.00000   -1.50000
H30C  2    0.609788    0.761639    0.511354    11.00000   -1.50000
AFIX   0
HKLF 4


REM  eo455_a.res in Pna2(1)
REM wR2 = 0.1513, GooF = S = 1.033, Restrained GooF = 1.033 for all data
REM R1 = 0.0511 for 3726 Fo > 4sig(Fo) and 0.0571 for all 4177 data
REM 311 parameters refined using 1 restraints

END

WGHT      0.0903      0.2262

REM Highest difference peak  0.398,  deepest hole -0.205,  1-sigma level  0.035
Q1    1   0.2202 -0.2232  0.2760  11.00000  0.05    0.40
Q2    1   0.3280  0.0782  0.6943  11.00000  0.05    0.15
Q3    1   0.0054  0.1759  0.2671  11.00000  0.05    0.12
Q4    1  -0.0155  0.2863  0.2478  11.00000  0.05    0.12
;
_shelx_res_checksum                4834
_shelx_hkl_file
;
   0   0   2  446.00    6.25
   0   0   3   -0.02    0.10
   0   0   4 3042.08   39.80
   0   0   5    0.38    0.20
   0   0   6 6906.77   89.52
   0   0   7   -0.17    0.21
   0   0   8  749.76   11.90
   0   0   8  777.17   13.30
   0   0   9    0.00    0.34
   0   0  10 1292.75   21.36
   0   0  11    0.10    0.41
   0   0  12   68.04    3.66
   0   0  14   83.40    4.32
   0   0  15   -0.53    0.52
   0   0  16   22.77    2.48
   0   0  17   -0.01    0.61
   0   0  18   10.15    0.70
   0   0  18   10.05    0.70
   0   0  19    0.24    0.18
   0   0  19   -0.35    0.24
   0   0  19    0.49    0.67
   0   0  20  353.15    6.16
   0   0  20  365.01    6.18
   0   0  21    0.51    0.64
   0   0  21    0.22    0.28
   0   0  21    0.13    0.28
   0   0  22   40.37    1.55
   0   0  22   40.14    1.56
   0   0  23    0.27    0.26
   0   0  23   -0.63    0.36
   0   0  23   -0.25    0.29
   0   0  24   88.59    2.48
   0   0  24   85.81    2.42
   0   0  24   91.32    2.48
   0   0  25   -0.30    0.26
   0   0  25    0.17    0.24
   0   0  26    1.54    0.35
   0   0  26    1.54    0.33
   0   0  27   -0.19    0.23
   0   0  27   -0.44    0.26
   0   0  28    8.12    0.61
   0   0  29   -0.10    0.19
   0   0  30    0.78    0.22
   0  -1 -24   -0.10    0.27
   0  -1 -23    6.73    0.63
   0  -1 -22    0.02    0.25
   0  -1 -21   98.23    2.56
   0  -1 -20   -0.19    0.25
   0  -1 -19   40.81    1.48
   0  -1 -18   -0.01    0.19
   0  -1   0   -0.03    0.20
   0  -1   1  921.59   13.31
   0  -1   2   -0.05    0.17
   0  -1   3 1870.41   25.69
   0  -1   4    0.43    0.26
   0  -1   5 1086.22   16.77
   0  -1   6    0.09    0.31
   0  -1   7  332.75    7.19
   0   1   7  346.86    7.48
   0   1   8    0.57    0.40
   0  -1   8    0.42    0.36
   0   1   8    0.00    0.14
   0  -1   9  187.62    5.40
   0   1   9  189.14    5.63
   0  -1  10    0.61    0.44
   0   1  10    0.42    0.48
   0  -1  11  527.03   11.53
   0   1  11  566.54   12.13
   0   1  12    0.40    0.50
   0  -1  12    0.13    0.48
   0   1  13    6.48    1.30
   0  -1  13    6.51    1.23
   0  -1  14    0.29    0.38
   0   1  14    0.82    0.57
   0   1  15  161.13    6.83
   0  -1  15  156.59    6.52
   0  -1  16   -0.22    0.67
   0   1  16   -0.21    0.60
   0  -1  17    8.15    1.57
   0   1  17   11.87    2.03
   0   1  18    0.83    0.94
   0   1  18   -0.02    0.20
   0  -1  18   -0.10    0.55
   0  -1  18   -0.13    0.20
   0  -1  18    0.04    0.18
   0  -1  18    0.02    0.17
   0   1  18    0.16    0.21
   0   1  19   41.45    1.50
   0  -1  19   42.14    1.53
   0  -1  19   41.33    1.53
   0   1  19   40.49    1.48
   0  -1  19   40.02    1.50
   0  -1  20   -0.73    0.34
   0   1  20   -0.13    0.28
   0  -1  20   -0.47    0.28
   0   1  20    0.42    0.28
   0  -1  20   -1.05    0.93
   0  -1  20    0.56    0.28
   0   1  20    1.14    0.74
   0   1  21  107.23    2.65
   0  -1  21   99.57    2.63
   0   1  21  103.48    2.64
   0  -1  21   98.67    2.60
   0  -1  21  104.86    2.70
   0   1  22    0.43    0.30
   0  -1  22   -0.36    0.27
   0  -1  22   -0.01    0.25
   0  -1  22    0.48    0.36
   0   1  22   -0.01    0.28
   0  -1  23    5.17    0.60
   0   1  23    6.78    0.67
   0  -1  23    6.12    0.66
   0  -1  23    6.36    0.66
   0  -1  24   -0.07    0.24
   0  -1  24    0.04    0.28
   0   1  24   -0.26    0.34
   0   1  24   -0.13    0.26
   0  -1  24   -0.31    0.33
   0  -1  25    4.92    0.56
   0   1  25    6.10    0.61
   0   1  26   -0.05    0.26
   0  -1  26   -0.02    0.22
   0   1  27    4.24    0.49
   0  -1  27    3.35    0.47
   0   1  27    3.84    0.46
   0   1  28    0.27    0.21
   0   1  28   -0.11    0.19
   0  -1  28    0.28    0.20
   0   1  29    3.71    0.40
   0   1  29    4.40    0.42
   0   1  30    0.00    0.13
   0   1  31    2.96    0.28
   0  -2 -26    4.34    0.49
   0  -2 -25    0.28    0.26
   0  -2 -24   24.98    1.21
   0  -2 -23   -0.08    0.26
   0  -2 -22    1.75    0.37
   0  -2 -21   -0.18    0.27
   0  -2 -20   23.96    1.18
   0  -2 -19    0.19    0.27
   0  -2 -18    9.47    0.71
   0  -2 -17    0.11    0.19
   0  -2 -16   57.15    1.75
   0  -2  -1    0.17    0.31
   0  -2   0   45.87    2.20
   0  -2   1    0.08    0.26
   0  -2   2  679.10   11.67
   0  -2   3   -0.03    0.27
   0   2   4   22.72    1.83
   0  -2   4   18.18    1.41
   0   2   5    0.22    0.34
   0  -2   5    0.63    0.40
   0  -2   6   89.27    3.35
   0   2   6   91.17    3.95
   0   2   7    0.24    0.37
   0   2   8  100.72    4.39
   0   2   9   -0.17    0.43
   0   2  10   43.77    3.08
   0   2  11    0.18    0.60
   0   2  12  270.29    8.72
   0   2  13    0.11    0.40
   0   2  14  112.26    5.86
   0   2  15    0.58    0.64
   0   2  16   54.61    1.69
   0   2  16   54.49    4.34
   0   2  16   55.78    1.70
   0  -2  16   54.55    1.70
   0   2  17    0.01    0.18
   0   2  17   -0.37    0.76
   0   2  17    0.01    0.17
   0   2  17    0.19    0.19
   0  -2  17   -0.04    0.17
   0  -2  17    0.05    0.20
   0   2  17   -0.21    0.19
   0   2  18    9.57    0.69
   0   2  18   10.00    0.71
   0   2  18    9.68    0.70
   0  -2  18    7.90    0.66
   0  -2  18    8.34    0.66
   0   2  18    7.23    1.71
   0   2  18    8.13    0.64
   0  -2  19   -0.08    0.21
   0   2  19   -0.03    0.53
   0   2  19   -0.17    0.23
   0  -2  19   -0.36    0.30
   0   2  19   -0.40    0.27
   0  -2  20   20.93    1.11
   0   2  20   21.01    1.08
   0   2  20   22.23    1.11
   0  -2  20   21.98    1.10
   0  -2  21   -0.30    0.29
   0  -2  21   -0.88    0.36
   0   2  21   -0.08    0.21
   0   2  21   -0.26    0.31
   0  -2  22    0.73    0.24
   0   2  22    0.89    0.27
   0  -2  22    1.02    0.23
   0  -2  23    0.02    0.23
   0   2  23    0.39    0.27
   0   2  24   27.34    1.23
   0   2  25    0.37    0.26
   0   2  26    4.93    0.51
   0   2  27    0.11    0.18
   0   2  28    1.48    0.28
   0   2  28    1.70    0.30
   0   2  29    0.14    0.15
   0   2  29    0.22    0.16
   0   2  30    0.13    0.12
   0  -3 -26   -0.09    0.22
   0  -3 -25    5.62    0.54
   0  -3 -24    0.28    0.28
   0  -3 -23    4.47    0.57
   0  -3 -22    0.07    0.27
   0  -3 -21   10.74    0.82
   0  -3 -20   -0.27    0.30
   0  -3 -19   23.49    1.20
   0  -3 -18    0.03    0.25
   0  -3 -17   17.22    0.99
   0  -3 -16   -0.23    0.24
   0  -3 -15   11.60    0.79
   0  -3 -14    0.24    0.25
   0  -3 -13   70.61    1.98
   0  -3  -4   -0.23    0.41
   0  -3  -3  115.71    4.86
   0  -3  -2   -0.04    0.56
   0  -3  -1  123.17    4.70
   0  -3   0   -0.29    0.32
   0  -3   1  122.71    4.55
   0  -3   2    0.29    0.29
   0  -3   3  117.66    4.45
   0  -3   4   -0.08    0.37
   0   3   4    0.07    0.50
   0  -3   5   95.69    4.04
   0   3   5  103.91    5.05
   0   3   6   -0.29    0.53
   0  -3   6    0.27    0.28
   0   3   7   40.97    3.24
   0   3   8    0.91    0.70
   0   3   9    4.45    1.19
   0   3  10   -0.44    0.45
   0   3  11   72.36    4.79
   0   3  12    0.26    0.86
   0   3  13   65.98    1.87
   0   3  13   69.38    4.91
   0   3  13   69.90    1.94
   0   3  14    0.02    0.18
   0   3  14    0.24    0.22
   0   3  15   11.75    0.78
   0   3  15   11.37    0.77
   0   3  15   12.50    2.23
   0   3  16   -0.10    0.18
   0   3  16   -0.02    0.19
   0   3  16   -0.45    0.24
   0   3  17   16.59    0.93
   0   3  17   14.81    0.86
   0   3  17   16.02    0.92
   0   3  17   15.80    2.69
   0   3  18    0.00    0.25
   0   3  18   -0.21    0.23
   0   3  18   -0.03    0.21
   0   3  19   23.61    1.15
   0   3  19   23.00    1.13
   0   3  20    0.06    0.20
   0   3  21   10.15    0.75
   0   3  22    0.23    0.22
   0   3  23    3.75    0.44
   0   3  24   -0.31    0.21
   0   3  25    5.26    0.48
   0   3  26   -0.07    0.16
   0   3  27    2.90    0.32
   0   3  28    0.15    0.12
   0   3  29    0.11    0.10
   0  -4 -25   -0.04    0.16
   0  -4 -24    2.56    0.36
   0  -4 -23   -0.08    0.21
   0  -4 -22    9.20    0.66
   0  -4 -21    0.41    0.30
   0  -4 -20    0.65    0.31
   0  -4 -19    0.34    0.26
   0  -4 -18   19.78    1.09
   0  -4 -17    0.21    0.28
   0  -4 -16   46.15    1.68
   0  -4 -15   -0.17    0.29
   0  -4 -14    9.39    0.74
   0  -4 -13   -0.36    0.30
   0  -4 -12    5.51    0.55
   0  -4 -11   -0.20    0.79
   0  -4 -11   -0.08    0.20
   0  -4 -10   18.49    0.98
   0  -4 -10   14.92    2.45
   0  -4  -9    0.16    0.50
   0  -4  -9    0.06    0.19
   0  -4  -9   -0.01    0.24
   0  -4  -8   22.22    1.03
   0  -4  -8   25.94    2.98
   0  -4  -7    0.16    0.51
   0  -4  -6   25.45    2.83
   0  -4  -5   -0.60    0.52
   0  -4  -4   20.10    2.33
   0  -4  -3   -0.34    0.38
   0  -4  -2  130.18    5.81
   0  -4  -1    0.17    0.41
   0  -4   0   32.66    2.74
   0   4   3   -0.47    0.66
   0   4   4   20.61    2.65
   0   4   5    0.51    0.51
   0   4   6   28.54    3.25
   0   4   7    0.06    0.53
   0   4   8   25.02    3.13
   0  -4   9   -0.06    0.28
   0   4   9    0.88    0.92
   0   4  10   19.45    2.83
   0   4  11    0.49    0.27
   0   4  11   -0.76    0.95
   0   4  12    4.96    1.49
   0   4  12    5.90    0.59
   0   4  13    0.35    0.31
   0   4  13    0.47    0.28
   0   4  13   -0.47    0.96
   0   4  14   10.13    0.77
   0   4  14    9.59    0.73
   0   4  15    0.00    0.27
   0   4  15    0.12    0.24
   0   4  16   44.96    1.63
   0   4  16   43.50    1.57
   0   4  17    0.42    0.24
   0   4  17   -0.52    0.30
   0   4  18   18.86    1.00
   0   4  18   19.40    1.03
   0   4  19   -0.16    0.23
   0   4  19   -0.43    0.32
   0   4  20    0.01    0.24
   0   4  20    0.47    0.22
   0   4  21    0.14    0.20
   0   4  22    8.81    0.60
   0   4  23    0.05    0.16
   0   4  24    2.27    0.30
   0   4  25   -0.14    0.13
   0  -5 -22   -0.12    0.15
   0  -5 -21    2.17    0.30
   0  -5 -20   -0.09    0.18
   0  -5 -19    3.34    0.40
   0  -5 -18   -0.03    0.22
   0  -5 -17    5.13    0.52
   0  -5 -16    0.14    0.25
   0  -5 -15    5.14    0.54
   0  -5 -14    0.74    0.35
   0  -5 -13   58.27    1.85
   0  -5 -12    0.42    0.30
   0  -5 -11   30.44    1.28
   0  -5 -10   -0.14    0.23
   0  -5 -10    0.31    0.29
   0  -5  -9    6.08    0.60
   0  -5  -8    0.42    0.33
   0  -5  -7  139.34    3.16
   0  -5  -6    1.42    0.50
   0  -5  -5   29.67    1.33
   0  -5  -4    0.43    0.36
   0  -5  -3   29.74    1.32
   0   5   0    0.01    0.68
   0   5   1   -0.14    0.94
   0   5   2   -0.58    0.83
   0  -5   3   28.95    1.31
   0   5   3   21.27    3.21
   0   5   4    0.27    0.61
   0  -5   4    0.50    0.40
   0  -5   5   29.93    1.38
   0  -5   6    1.84    0.51
   0  -5   7  128.32    3.12
   0  -5   8    0.72    0.37
   0  -5   9    7.16    0.66
   0  -5  10   -0.49    0.35
   0   5  10    0.22    0.27
   0   5  11   31.74    1.31
   0   5  12    0.94    0.30
   0   5  12    1.36    0.50
   0   5  13   66.18    1.99
   0   5  13   59.17    1.84
   0   5  14    0.31    0.21
   0   5  14    1.52    0.44
   0   5  15    5.15    0.50
   0   5  15    4.88    0.52
   0   5  16   -0.15    0.25
   0   5  16   -0.19    0.22
   0   5  17    5.39    0.48
   0   5  17    5.86    0.54
   0   5  18    0.10    0.19
   0   5  18   -0.28    0.24
   0   5  19    3.25    0.35
   0   5  19    3.19    0.38
   0   5  20   -0.03    0.13
   0  -6 -10    2.63    0.36
   0  -6  -9    0.12    0.25
   0  -6  -8   18.52    0.96
   0  -6  -7    0.07    0.28
   0  -6  -6   12.63    0.81
   0  -6  -5   -0.20    0.35
   0  -6  -4   -0.37    0.36
   0  -6  -3   -0.91    0.40
   0  -6  -2    0.27    0.33
   0  -6  -1   -0.44    0.34
   0  -6   0    5.20    0.58
   0  -6   1   -0.25    0.31
   0  -6   2    0.60    0.31
   0  -6   3   -0.49    0.35
   0  -6   4   -0.14    0.34
   0  -6   5   -0.29    0.35
   0  -6   6   11.02    0.81
   0  -6   7    0.04    0.27
   0  -6   8   19.05    0.96
   0   6   8   15.71    0.82
   0   6   9    0.13    0.18
   0  -6   9    0.20    0.23
   0  -6  10    2.89    0.39
   0   6  10    2.71    0.34
   0   6  11    0.22    0.27
   0   6  12    1.14    0.29
   0   6  13    0.17    0.21
   0   6  14    1.75    0.31
   0   6  15    0.11    0.17
   0   6  16    2.03    0.28
   0   6  17    0.49    0.18
   0  -7  -8   -0.05    0.14
   0  -7  -7    2.17    0.28
   0  -7  -6    0.14    0.17
   0  -7  -5    7.73    0.52
   0  -7  -4    0.41    0.25
   0  -7  -3    1.38    0.28
   0  -7  -2    0.20    0.22
   0  -7  -1    2.68    0.36
   0  -7   0    0.67    0.28
   0  -7   1    2.99    0.37
   0  -7   2   -0.22    0.20
   0  -7   3    1.28    0.29
   0  -7   4   -0.12    0.18
   0  -7   5    6.43    0.46
   0  -7   6   -0.04    0.18
   0   7   6    0.56    0.22
   0  -7   7    2.12    0.27
   0   7   7    2.89    0.33
   0  -7   8   -0.43    0.16
   0   7   8    0.19    0.18
   0   7   9    0.27    0.14
   0   7  10    0.31    0.15
   0   7  11    0.43    0.15
   1   0   0    0.05    0.06
  -1   0   1   -0.01    0.05
   1   0   1    0.03    0.07
   1   0   1    0.02    0.05
  -1   0   2    0.06    0.09
   1   0   2    0.17    0.14
   1   0   2    0.01    0.09
  -1   0   3    0.12    0.17
   1   0   3    0.15    0.15
   1   0   3   -0.02    0.13
   1   0   4    0.12    0.16
   1   0   4    0.33    0.19
  -1   0   4    0.30    0.24
   1   0   5    0.08    0.21
  -1   0   5    0.08    0.28
   1   0   5    0.42    0.25
   1   0   6    0.28    0.28
   1   0   6    0.00    0.21
  -1   0   6    0.24    0.26
  -1   0   7    0.01    0.30
   1   0   7    0.02    0.22
   1   0   7    0.26    0.31
  -1   0   8    0.00    0.36
   1   0   8    0.13    0.21
   1   0   8    0.33    0.32
   1   0   9    0.60    0.34
  -1   0   9   -0.19    0.38
   1   0   9    0.05    0.30
   1   0  10    0.53    0.35
  -1   0  10    0.89    0.53
   1   0  10   -0.12    0.32
   1   0  11    0.30    0.27
   1   0  11    0.13    0.39
  -1   0  11   -0.24    0.36
  -1   0  12   -0.02    0.48
   1   0  12   -0.30    0.53
  -1   0  14    0.03    0.41
   1   0  14    0.05    0.37
   1   0  15    0.33    0.46
  -1   0  15   -0.14    0.39
   1   0  16   -0.08    0.43
  -1   0  16   -0.20    0.40
  -1   0  17   -0.22    0.42
   1   0  17    0.57    0.61
  -1   0  18    0.22    0.44
   1   0  18    0.01    0.18
  -1   0  18   -0.20    0.23
   1   0  18    0.07    0.18
  -1   0  18    0.15    0.22
   1   0  19    0.36    0.23
   1   0  19   -0.33    0.73
  -1   0  19    0.47    0.62
  -1   0  19    0.10    0.19
   1   0  19    0.29    0.23
  -1   0  19    0.30    0.27
  -1   0  20    0.43    0.31
  -1   0  20   -0.24    0.84
   1   0  20   -0.01    0.22
   1   0  20    0.82    0.35
  -1   0  20    0.19    0.23
   1   0  20   -0.04    0.71
  -1   0  21    0.19    0.28
   1   0  21    0.17    0.27
  -1   0  21   -0.21    0.31
   1   0  21    0.50    0.64
   1   0  21    0.29    0.26
  -1   0  22   -0.30    0.33
   1   0  22   -0.29    0.26
  -1   0  22    0.35    0.28
   1   0  22    0.73    0.33
  -1   0  23   -0.19    0.25
  -1   0  23   -0.27    0.30
   1   0  23    0.01    0.26
   1   0  23   -0.30    0.29
  -1   0  23   -0.27    0.33
   1   0  23    0.25    0.30
  -1   0  24    0.20    0.26
   1   0  24    0.47    0.29
   1   0  24    0.10    0.24
  -1   0  24    0.68    0.31
   1   0  24   -0.13    0.31
  -1   0  24    0.00    0.27
  -1   0  25   -0.48    0.29
   1   0  25   -0.21    0.27
   1   0  25   -0.46    0.34
  -1   0  25   -0.26    0.23
   1   0  25   -0.35    0.33
   1   0  26   -0.07    0.24
   1   0  26    0.37    0.25
  -1   0  26   -0.04    0.25
  -1   0  26   -0.17    0.23
  -1   0  27   -0.33    0.29
  -1   0  27   -0.10    0.24
   1   0  27   -0.32    0.24
   1   0  27   -0.13    0.21
   1   0  28    0.13    0.21
  -1   0  28   -0.10    0.21
   1   0  28    0.13    0.21
  -1   0  29    0.24    0.19
   1   0  29    0.22    0.17
  -1   0  30   -0.13    0.16
   1   0  30   -0.07    0.14
   1  -1 -24   20.27    1.06
   1  -1 -23   94.50    2.47
  -1  -1 -23   90.91    2.45
  -1  -1 -22   41.22    1.53
   1  -1 -22   40.84    1.55
   1  -1 -21    3.82    0.51
  -1  -1 -21    4.26    0.50
  -1  -1 -20   27.10    1.21
   1  -1 -20   26.49    1.22
  -1  -1 -19   30.64    1.27
   1  -1 -19   32.85    1.31
  -1  -1 -18    1.91    0.32
   1  -1 -18    1.89    0.33
   1  -1   0  888.82   13.34
  -1  -1   1  582.45    8.53
   1  -1   1  603.99    9.46
  -1  -1   2   94.36    2.11
   1  -1   2   93.41    2.63
  -1   1   3 1230.97   18.27
  -1  -1   3 1223.93   17.04
   1  -1   3 1270.42   18.12
   1   1   3 1212.36   18.23
  -1   1   4 1419.06   21.16
   1   1   4 1440.68   21.17
   1  -1   4 1435.46   20.84
   1  -1   5   32.80    1.81
   1   1   5   31.39    1.76
   1  -1   5   32.06    1.77
  -1   1   5   31.44    1.76
   1   1   6  367.64    7.81
  -1  -1   6  376.83    7.40
   1  -1   6  380.24    7.81
  -1   1   6  371.42    7.82
   1  -1   7  123.59    4.07
   1   1   7  118.71    4.05
  -1   1   7  123.26    4.11
  -1  -1   7  126.94    3.84
  -1  -1   8  349.81    7.63
   1   1   8  336.10    6.44
   1   1   8  348.54    8.04
  -1   1   8  354.87    8.10
   1  -1   8  363.01    8.04
  -1  -1   9   75.40    3.19
   1  -1   9   76.76    3.40
   1   1   9   74.88    3.41
  -1   1   9   74.52    3.43
   1   1   9   71.10    2.42
   1  -1  10   96.26    4.05
   1   1  10   85.15    3.89
  -1   1  10   91.35    4.02
   1   1  10   84.92    2.77
  -1  -1  10   98.09    3.84
   1  -1  11  459.92   10.55
  -1   1  11  454.57   10.65
  -1  -1  11  452.78   10.09
   1   1  11  451.01   10.62
   1   1  11  442.10    8.29
  -1  -1  12  212.41    6.57
  -1   1  12  208.19    6.99
   1  -1  12  213.95    6.93
   1   1  12  208.27    7.01
   1  -1  13   15.88    1.88
  -1  -1  13   16.06    1.83
  -1   1  13   19.45    2.14
   1   1  13   18.88    2.11
  -1  -1  14  115.07    5.16
  -1   1  14  122.64    5.70
   1  -1  14  123.35    5.59
   1   1  14  126.58    5.75
   1   1  15   25.20    2.68
  -1  -1  15   27.06    2.54
  -1   1  15   27.81    2.80
   1  -1  15   28.71    2.76
   1  -1  16   14.12    2.03
   1   1  16   15.32    2.14
  -1  -1  16   13.36    1.87
  -1   1  16   16.96    2.29
   1  -1  17    2.51    1.02
  -1   1  17    2.35    0.95
   1   1  17    3.68    1.25
  -1  -1  17    1.95    0.83
   1  -1  18    1.32    0.88
  -1  -1  18    1.60    0.31
  -1   1  18    2.29    0.39
  -1   1  18    1.78    0.33
   1  -1  18    1.87    0.36
  -1  -1  18    2.53    0.40
   1  -1  18    2.21    0.37
   1   1  18    1.83    0.36
   1  -1  18    2.07    0.33
  -1  -1  18    2.68    1.03
  -1   1  18    2.19    1.03
  -1  -1  18    1.29    0.33
   1   1  18    2.82    1.17
   1   1  18    2.09    0.35
  -1  -1  19   30.88    1.31
  -1  -1  19   32.51    1.33
   1  -1  19   31.60    1.32
  -1  -1  19   30.45    1.31
   1  -1  19   31.67    1.32
   1  -1  19   31.51    1.33
  -1   1  19   31.88    1.30
   1   1  19   29.91    3.36
  -1  -1  19   28.60    3.11
  -1   1  19   31.03    1.29
   1   1  19   31.62    1.29
   1   1  19   31.29    1.29
   1  -1  19   30.23    3.34
  -1  -1  20   27.18    1.27
   1   1  20   26.31    1.21
  -1  -1  20   27.68    1.25
   1  -1  20   26.81    1.26
  -1   1  20   24.59    3.06
  -1  -1  20   25.79    1.21
   1   1  20   24.56    3.13
   1  -1  20   28.09    1.27
   1   1  20   26.98    1.23
  -1   1  20   27.61    1.23
   1  -1  20   26.03    1.22
   1  -1  20   22.03    2.96
  -1   1  20   30.01    1.27
   1   1  21    5.14    0.59
  -1   1  21    5.07    0.57
  -1  -1  21    4.55    0.56
  -1   1  21    3.02    1.22
   1  -1  21    5.07    0.57
   1   1  21    4.04    0.52
   1  -1  21    4.84    0.56
  -1  -1  21    3.63    0.49
  -1  -1  21    4.38    0.55
   1   1  21    2.77    1.09
  -1   1  21    3.78    0.46
   1  -1  21    4.60    0.53
   1  -1  21    5.98    1.76
   1   1  22   40.55    1.57
   1  -1  22   41.46    1.59
  -1   1  22   41.32    1.60
   1   1  22   43.08    1.59
  -1  -1  22   41.31    1.60
  -1   1  22   40.95    1.56
  -1  -1  22   40.94    1.61
  -1  -1  22   39.90    1.57
   1  -1  22   41.99    1.62
   1  -1  22   38.90    1.55
  -1  -1  23   92.00    2.57
   1   1  23  101.12    2.59
   1  -1  23   91.44    2.53
   1  -1  23   92.72    2.54
  -1   1  23   98.00    2.59
  -1   1  23  100.97    2.60
   1   1  23  100.66    2.60
  -1  -1  23   89.76    2.50
   1  -1  23   96.67    2.59
  -1  -1  23   92.73    2.56
   1  -1  24   22.57    1.16
  -1  -1  24   22.22    1.15
  -1   1  24   22.55    1.15
   1  -1  24   20.70    1.14
   1   1  24   21.94    1.14
   1   1  24   23.81    1.17
   1  -1  24   21.79    1.13
   1   1  25   -0.17    0.27
   1   1  25    0.45    0.30
  -1  -1  25    0.49    0.28
   1  -1  25   -0.19    0.23
   1  -1  25   -0.15    0.30
  -1   1  25    0.01    0.24
   1   1  26    0.62    0.27
   1  -1  26    0.16    0.26
  -1   1  26    0.89    0.30
  -1  -1  26    0.50    0.26
   1  -1  26    1.26    0.32
  -1   1  27    6.65    0.58
   1   1  27    6.34    0.55
   1   1  27    6.47    0.58
  -1  -1  27    6.52    0.60
   1  -1  27    6.95    0.59
  -1   1  27    7.11    0.60
   1   1  28    2.15    0.36
   1  -1  28    2.01    0.33
  -1  -1  28    2.25    0.35
  -1   1  28    2.00    0.34
   1   1  28    2.73    0.38
  -1   1  28    2.21    0.34
  -1   1  29    1.23    0.27
   1   1  29    1.64    0.29
   1   1  29    1.65    0.28
   1   1  30    0.18    0.14
  -1   1  30    0.22    0.16
   1   1  31    1.19    0.19
  -1   1  31    0.85    0.18
  -1  -2 -26    5.54    0.53
   1  -2 -25    5.01    0.54
  -1  -2 -25    4.37    0.51
  -1  -2 -24    0.55    0.29
   1  -2 -24    0.83    0.31
  -1  -2 -23    9.06    0.74
   1  -2 -23    8.74    0.74
   1  -2 -22    0.97    0.35
  -1  -2 -22    0.68    0.32
  -1  -2 -21   18.97    1.05
   1  -2 -21   17.83    1.05
   1  -2 -20    9.56    0.77
  -1  -2 -20    8.99    0.72
  -1  -2 -19   18.37    1.02
   1  -2 -19   17.76    1.01
   1  -2 -18   10.58    0.78
  -1  -2 -18   10.42    0.76
  -1  -2 -17   25.96    1.17
   1  -2 -17   25.10    1.15
  -1  -2 -16   13.60    0.80
   1  -2 -16   14.56    0.84
   1  -2  -2  107.10    3.87
   1  -2  -1   82.71    3.24
   1  -2   0  173.32    4.82
  -1  -2   0  174.07    4.43
  -1  -2   1   81.07    2.73
   1  -2   1   85.88    3.17
  -1  -2   2   98.59    3.01
   1  -2   2  106.19    3.56
   1  -2   3   69.64    2.86
  -1  -2   3   67.09    2.47
   1  -2   4   40.13    2.22
   1   2   4   34.90    2.25
  -1   2   4   33.65    2.24
  -1  -2   4   36.55    1.81
   1   2   5  181.37    5.63
   1  -2   5  185.18    5.31
  -1  -2   5  181.29    4.59
  -1   2   5  186.77    5.74
   1  -2   6    0.23    0.28
  -1   2   6    0.41    0.39
   1   2   6    0.04    0.33
   1   2   7  224.05    6.76
  -1   2   7  229.17    6.88
  -1   2   8   29.65    2.40
   1   2   8   28.64    2.34
   1   2   9  322.12    8.84
  -1   2   9  320.09    8.84
   1   2  10  278.19    8.43
  -1   2  10  281.59    8.53
  -1   2  11  348.96    9.94
   1   2  11  344.79    9.88
   1   2  12   13.17    1.84
  -1   2  12   12.89    1.87
  -1   2  13   23.32    2.53
   1   2  13   22.54    2.46
  -1   2  14   62.50    4.35
   1   2  14   64.86    4.41
  -1   2  15    5.14    1.33
   1   2  15    4.33    1.23
  -1   2  16   13.91    0.82
   1   2  16   13.94    0.82
   1  -2  16   13.43    0.81
   1   2  16   13.88    0.81
   1   2  16   14.16    2.25
  -1  -2  16   12.82    0.78
  -1   2  16   12.77    0.77
  -1   2  16   13.95    2.29
   1   2  16   14.04    0.82
   1  -2  17   22.97    1.10
  -1  -2  17   20.04    1.04
  -1   2  17   24.16    1.10
   1   2  17   20.46    0.99
  -1   2  17   25.64    3.10
   1   2  17   25.41    1.12
   1   2  17   26.94    1.14
   1  -2  17   21.38    1.05
   1   2  17   24.40    1.12
  -1  -2  17   22.75    1.08
   1   2  17   26.36    3.17
  -1   2  17   20.59    1.00
  -1   2  17   24.95    1.14
   1   2  18   10.09    0.71
  -1   2  18    9.40    1.94
   1   2  18    9.23    0.68
  -1   2  18    8.30    0.66
   1   2  18    9.46    0.70
   1   2  18   10.08    0.73
  -1  -2  18    8.89    0.70
   1  -2  18   10.04    0.73
   1   2  18   11.00    2.08
  -1   2  18   11.11    0.75
  -1   2  18   10.00    0.70
   1  -2  18    9.13    0.70
  -1  -2  18   10.13    0.73
   1   2  19   14.24    2.46
   1   2  19   17.24    0.95
  -1  -2  19   15.81    0.97
   1   2  19   17.57    0.96
   1   2  19   17.00    0.96
  -1  -2  19   17.18    0.96
   1  -2  19   16.13    0.93
  -1   2  19   18.34    0.97
  -1   2  19   15.52    0.91
   1  -2  19   16.13    0.96
  -1   2  19   12.46    2.31
   1   2  20    8.36    0.67
   1  -2  20    7.31    0.62
   1   2  20    8.23    0.68
  -1   2  20    7.04    0.63
  -1  -2  20    7.64    0.65
  -1   2  20    9.34    0.70
  -1  -2  20    7.15    0.62
   1  -2  20    7.49    0.67
   1   2  21   17.74    1.00
  -1   2  21   17.65    0.98
   1  -2  21   16.59    1.00
  -1  -2  21   17.67    0.99
   1   2  21   15.80    0.95
   1  -2  21   17.09    0.97
   1   2  22    0.10    0.24
  -1   2  22    0.59    0.27
  -1  -2  22    0.55    0.31
   1  -2  22    0.37    0.34
   1  -2  22    0.42    0.25
   1   2  22    0.79    0.30
  -1  -2  23    7.40    0.64
   1   2  23   10.36    0.76
   1  -2  23    7.31    0.65
   1  -2  23    7.13    0.66
  -1   2  23   10.33    0.78
   1   2  23    8.09    0.67
   1   2  24    0.58    0.25
  -1   2  24    0.57    0.29
   1   2  25    5.44    0.55
  -1   2  25    5.96    0.57
   1   2  26    6.34    0.56
  -1   2  26    5.61    0.54
   1   2  27    3.37    0.40
  -1   2  27    3.23    0.40
   1   2  28    1.98    0.31
   1   2  28    1.52    0.28
  -1   2  28    1.39    0.26
  -1   2  28    1.84    0.31
   1   2  29    1.01    0.23
  -1   2  29    1.06    0.21
   1   2  29    1.12    0.21
  -1   2  29    1.05    0.22
  -1   2  30    0.23    0.13
   1   2  30    0.11    0.11
  -1  -3 -26    3.36    0.41
   1  -3 -25    6.35    0.56
  -1  -3 -25    6.90    0.58
   1  -3 -24    0.47    0.26
  -1  -3 -24    0.35    0.24
   1  -3 -23    6.53    0.63
  -1  -3 -23    6.39    0.64
  -1  -3 -22    3.81    0.53
   1  -3 -22    3.59    0.51
   1  -3 -21   17.36    1.03
  -1  -3 -21   16.76    1.02
   1  -3 -20   12.29    0.88
  -1  -3 -20   12.38    0.87
  -1  -3 -19   15.23    0.95
   1  -3 -19   14.30    0.93
   1  -3 -18    5.57    0.58
  -1  -3 -18    5.71    0.59
   1  -3 -17    5.86    0.57
  -1  -3 -17    6.60    0.61
   1  -3 -16    0.22    0.23
  -1  -3 -16    0.30    0.24
   1  -3 -15    7.10    0.62
  -1  -3 -15    7.14    0.60
   1  -3 -14    6.56    0.59
  -1  -3 -14    6.69    0.60
   1  -3 -13    1.90    0.35
  -1  -3 -13    1.86    0.33
   1  -3  -5   22.73    2.26
   1  -3  -4   60.55    3.60
  -1  -3  -3   21.27    1.98
   1  -3  -3   20.98    2.08
  -1  -3  -2  158.29    5.36
   1  -3  -2  162.43    5.80
  -1  -3  -1  304.27    7.69
   1  -3  -1  314.04    8.34
  -1  -3   0    3.22    0.74
   1  -3   0    3.41    0.87
  -1  -3   1  291.58    7.25
   1  -3   1  299.54    7.97
  -1  -3   2  143.21    4.71
   1  -3   2  157.41    5.40
  -1  -3   3   23.60    1.81
   1  -3   3   26.82    2.12
   1   3   4   58.49    3.73
  -1  -3   4   61.34    2.94
   1  -3   4   64.02    3.39
  -1   3   4   66.19    3.97
   1  -3   5   26.48    2.17
   1   3   5   22.24    2.31
  -1   3   5   23.62    2.39
  -1  -3   5   25.10    1.84
   1   3   6   35.24    3.00
   1  -3   6   34.68    2.54
  -1   3   6   38.38    3.13
  -1   3   7    6.00    1.33
   1  -3   7    6.47    1.12
   1   3   7    5.92    1.31
   1   3   8   93.84    5.09
  -1   3   8   94.43    5.14
  -1   3   9   20.47    2.47
   1   3   9   19.90    2.41
  -1   3  10   23.93    2.74
   1   3  10   28.11    2.95
  -1   3  11   37.00    3.47
   1   3  11   37.40    3.46
   1   3  12    4.88    1.33
  -1   3  12    5.92    1.43
  -1   3  13    2.00    0.33
   1   3  13    2.05    0.34
   1   3  13    2.24    0.34
  -1   3  13    1.43    0.89
   1   3  13    2.10    0.80
   1   3  14    7.01    0.59
   1   3  14    5.78    0.52
  -1   3  14    4.84    1.42
   1   3  14    7.62    1.75
  -1   3  14    6.48    0.57
   1   3  14    6.37    0.59
  -1   3  14    6.82    0.60
  -1   3  15    6.79    0.62
   1   3  15    6.63    0.61
   1   3  15    6.99    0.58
   1   3  15    5.36    1.41
  -1   3  15    7.83    1.81
   1   3  15    6.97    0.60
  -1   3  15    7.00    0.59
  -1   3  16    0.71    0.64
   1   3  16   -0.71    0.86
  -1   3  16    0.04    0.23
  -1   3  16   -0.07    0.23
   1   3  16    0.02    0.19
   1   3  16    0.09    0.22
   1   3  16    0.14    0.21
   1   3  17    6.28    0.58
  -1   3  17    6.67    0.61
  -1   3  17    5.81    1.69
   1   3  17    5.11    1.67
  -1   3  17    6.39    0.58
   1   3  17    5.99    0.58
   1   3  17    7.05    0.61
   1   3  18    5.15    0.53
   1   3  18    5.66    0.56
  -1   3  18    4.99    0.54
   1   3  18    5.21    0.54
  -1   3  18    5.01    0.52
  -1   3  19   13.61    0.85
  -1   3  19   13.76    0.86
   1   3  19   13.37    0.84
   1   3  19   14.19    0.87
   1   3  19   14.09    0.88
   1   3  20   12.54    0.82
  -1   3  20   11.91    0.80
  -1   3  21   15.99    0.91
   1   3  21   16.28    0.94
  -1   3  22    3.29    0.44
   1   3  22    3.12    0.41
  -1   3  23    6.79    0.57
   1   3  23    7.38    0.62
  -1   3  24    0.23    0.19
   1   3  24    0.07    0.20
   1   3  25    6.90    0.54
  -1   3  25    6.54    0.52
   1   3  26    2.87    0.35
  -1   3  26    2.72    0.32
  -1   3  27    0.25    0.15
   1   3  27    0.20    0.18
   1   3  28    2.21    0.26
  -1  -4 -25    0.63    0.21
   1  -4 -24    0.39    0.20
  -1  -4 -24    0.76    0.24
  -1  -4 -23    0.80    0.26
   1  -4 -23    1.08    0.27
   1  -4 -22    6.12    0.57
  -1  -4 -22    5.96    0.57
   1  -4 -21    2.29    0.41
  -1  -4 -21    2.69    0.43
  -1  -4 -20    1.95    0.39
   1  -4 -20    1.60    0.39
   1  -4 -19    7.52    0.67
  -1  -4 -19    6.77    0.65
   1  -4 -18    0.92    0.36
  -1  -4 -18   -0.13    0.27
   1  -4 -17   24.76    1.20
  -1  -4 -17   23.58    1.20
  -1  -4 -16   41.35    1.57
   1  -4 -16   41.34    1.59
  -1  -4 -15    0.78    0.32
   1  -4 -15    0.48    0.28
   1  -4 -14   11.30    0.84
  -1  -4 -14   11.68    0.82
  -1  -4 -13   35.98    1.43
   1  -4 -13   34.57    1.42
   1  -4 -13   32.41    3.78
  -1  -4 -12   25.83    1.20
   1  -4 -12   23.82    1.16
   1  -4 -11   14.67    0.87
  -1  -4 -11   14.54    0.87
  -1  -4 -10    5.37    0.54
  -1  -4 -10    5.10    1.50
   1  -4 -10    5.02    0.52
   1  -4 -10    4.95    1.54
   1  -4  -9    8.11    0.64
  -1  -4  -9    5.50    1.48
   1  -4  -9    6.74    0.60
   1  -4  -9    6.30    1.67
  -1  -4  -9    8.66    0.68
   1  -4  -8   51.35    4.26
  -1  -4  -8   45.07    1.53
   1  -4  -8   50.15    1.58
  -1  -4  -7   40.75    3.54
   1  -4  -7   42.31    1.44
   1  -4  -7   41.72    3.77
  -1  -4  -6   46.96    3.69
   1  -4  -6   42.88    3.74
   1  -4  -5    9.43    1.74
  -1  -4  -5   10.04    1.65
   1  -4  -4   16.96    2.25
  -1  -4  -4   13.44    1.90
   1  -4  -3    5.60    1.28
   1  -4  -2   79.68    4.67
   1  -4  -1   48.92    3.59
   1  -4   0    1.74    0.81
   1  -4   1   46.71    3.42
  -1   4   2   96.30    5.84
   1  -4   2   83.12    4.58
   1   4   2   97.53    5.85
   1  -4   3    4.95    1.06
  -1   4   3    5.56    1.40
   1   4   3    6.64    1.74
   1   4   4   16.66    2.43
   1  -4   4   15.97    1.94
  -1   4   4   20.46    2.70
  -1   4   5   12.74    2.16
   1   4   5   11.96    2.12
  -1   4   6   51.31    4.36
   1   4   6   49.99    4.27
  -1   4   7   43.37    4.08
   1   4   7   45.98    4.12
   1   4   8   56.84    4.61
  -1   4   8   52.52    4.48
   1  -4   8   47.48    1.61
   1   4   9    8.16    1.99
  -1   4   9    8.21    1.86
   1  -4   9    6.41    0.60
  -1   4  10    6.27    1.65
   1   4  10    7.53    1.87
  -1   4  11   14.84    0.85
   1   4  11   14.90    2.57
  -1   4  11   14.16    2.52
   1   4  12   26.38    1.18
  -1   4  12   24.36    3.28
  -1   4  12   24.37    1.12
  -1   4  13   31.64    3.72
   1   4  13   30.10    3.68
  -1   4  13   34.07    1.36
   1   4  13   33.20    1.39
  -1   4  13   34.80    1.41
   1   4  13   35.44    1.39
   1   4  14   10.91    0.79
  -1   4  14   12.52    0.80
   1   4  14   12.10    0.82
  -1   4  14   12.42    0.85
  -1   4  15    0.68    0.23
  -1   4  15    0.95    0.34
   1   4  15    0.59    0.29
   1   4  15    0.82    0.30
  -1   4  16   38.90    1.51
   1   4  16   42.17    1.57
   1   4  16   41.35    1.54
  -1   4  16   38.00    1.44
   1   4  17   21.44    1.10
  -1   4  17   22.87    1.09
  -1   4  17   23.14    1.15
   1   4  17   23.24    1.12
  -1   4  18    0.40    0.23
   1   4  18   -0.31    0.25
   1   4  18   -0.22    0.26
  -1   4  18   -0.47    0.30
  -1   4  19    6.83    0.61
  -1   4  19    6.97    0.59
   1   4  19    7.07    0.60
   1   4  19    7.33    0.65
  -1   4  20    1.51    0.30
   1   4  20    1.17    0.29
  -1   4  20    0.79    0.25
   1   4  20    1.21    0.30
   1   4  21    2.37    0.38
  -1   4  21    2.29    0.32
   1   4  22    6.14    0.52
  -1   4  22    5.49    0.47
   1   4  23    0.51    0.21
  -1   4  23    0.68    0.19
   1   4  24    0.54    0.18
   1   4  25    0.39    0.15
  -1  -5 -23    0.22    0.13
  -1  -5 -22   -0.11    0.16
   1  -5 -21    0.15    0.17
  -1  -5 -21    0.56    0.22
   1  -5 -20    0.98    0.25
  -1  -5 -20    1.44    0.30
  -1  -5 -19    0.60    0.25
   1  -5 -19    0.63    0.25
  -1  -5 -18    1.88    0.35
   1  -5 -18    1.25    0.30
  -1  -5 -17    1.08    0.31
   1  -5 -17    0.99    0.28
  -1  -5 -16    4.64    0.52
   1  -5 -16    4.96    0.53
   1  -5 -15   10.87    0.75
  -1  -5 -15   11.94    0.79
   1  -5 -14    9.51    0.73
  -1  -5 -14   10.09    0.75
  -1  -5 -13   19.33    1.04
   1  -5 -13   19.27    1.01
  -1  -5 -12   29.08    1.26
   1  -5 -12   29.44    1.25
  -1  -5 -11    1.10    0.38
   1  -5 -11    1.89    0.40
  -1  -5 -10   38.67    1.42
   1  -5 -10   36.50    1.39
  -1  -5  -9   63.59    1.93
   1  -5  -9   63.16    1.91
   1  -5  -8   24.01    1.15
  -1  -5  -8   24.77    1.19
  -1  -5  -7   18.13    1.00
   1  -5  -7   16.39    0.98
   1  -5  -6    9.26    0.74
   1  -5  -5    8.02    0.71
   1  -5  -4    1.12    0.42
   1  -5  -3    1.04    0.39
   1  -5  -2    7.82    0.68
   1  -5  -1    1.34    0.41
   1  -5   0   14.14    0.91
  -1   5   0    8.71    1.99
   1   5   0    9.72    2.22
   1   5   1    0.88    0.59
   1  -5   1    1.81    0.39
  -1   5   2    4.28    1.66
   1  -5   2    6.66    0.64
   1   5   2    6.07    1.74
   1  -5   3    1.34    0.39
  -1   5   3    0.66    0.78
   1   5   3    1.01    0.52
  -1   5   4    2.17    1.40
   1  -5   4    1.57    0.40
   1   5   4    1.61    0.64
   1  -5   5    8.44    0.76
   1  -5   6    9.80    0.80
   1  -5   7   18.36    1.05
  -1  -5   7   17.65    1.03
  -1  -5   8   25.17    1.21
   1  -5   8   22.69    1.16
   1  -5   9   57.39    1.88
  -1  -5   9   60.67    1.92
  -1   5   9   60.23    1.81
  -1   5  10   36.96    1.40
   1  -5  10   37.33    1.44
  -1  -5  10   38.13    1.48
   1   5  11    3.35    0.54
  -1   5  11    1.75    0.38
  -1   5  12   33.11    1.40
   1   5  12   32.48    1.38
   1   5  12   32.03    1.32
  -1   5  12   30.53    1.26
  -1   5  13   19.27    0.96
   1   5  13   20.85    1.09
   1   5  13   19.60    1.02
  -1   5  13   21.00    1.09
   1   5  14   10.33    0.78
   1   5  14    9.69    0.71
  -1   5  14   10.41    0.78
   1   5  15   10.86    0.75
  -1   5  15   11.16    0.78
   1   5  15   10.46    0.72
   1   5  16    4.61    0.48
   1   5  16    5.45    0.55
  -1   5  16    4.80    0.53
   1   5  17    0.76    0.23
   1   5  17    0.86    0.27
  -1   5  17    0.72    0.26
   1   5  18    1.06    0.26
   1   5  18    1.52    0.28
  -1   5  18    1.06    0.25
  -1   5  19    0.42    0.19
   1   5  19    0.13    0.20
   1   5  20    0.60    0.19
   1   5  21    0.27    0.13
   1   5  22   -0.14    0.12
   1  -6 -10    4.92    0.45
  -1  -6 -10    6.27    0.53
   1  -6  -9   12.42    0.74
  -1  -6  -9   13.42    0.78
   1  -6  -8    0.30    0.26
  -1  -6  -8    0.53    0.28
  -1  -6  -7    5.05    0.53
   1  -6  -7    6.05    0.57
  -1  -6  -6   -0.23    0.38
   1  -6  -6    0.11    0.28
  -1  -6  -5    7.61    0.67
   1  -6  -5    7.46    0.66
   1  -6  -4   -0.40    0.38
  -1  -6  -4   -0.13    0.36
   1  -6  -3    2.16    0.41
  -1  -6  -3    2.15    0.43
  -1  -6  -2    0.94    0.37
   1  -6  -2    1.25    0.36
  -1  -6  -1    0.67    0.31
   1  -6  -1    0.63    0.34
  -1  -6   0   -0.51    0.33
   1  -6   0   -0.49    0.37
  -1  -6   1    1.09    0.40
   1  -6   1    0.49    0.33
  -1  -6   2    1.96    0.46
   1  -6   2    0.79    0.31
  -1  -6   3    2.10    0.42
   1  -6   3    2.28    0.43
  -1  -6   4    0.51    0.31
   1  -6   4    0.31    0.30
   1  -6   5    7.57    0.67
  -1  -6   5    6.52    0.63
   1  -6   6    0.34    0.30
  -1  -6   6    0.50    0.33
   1  -6   7    5.20    0.55
  -1  -6   7    4.53    0.51
   1   6   8    1.05    0.29
  -1  -6   8    1.62    0.39
  -1  -6   9   11.30    0.74
   1  -6   9   12.19    0.74
   1   6   9   11.39    0.72
  -1  -6  10    5.64    0.51
   1   6  10    7.60    0.64
   1  -6  10    4.62    0.45
   1   6  10    5.96    0.52
  -1   6  10    7.38    0.62
  -1   6  11   11.29    0.74
   1   6  11   11.70    0.74
   1   6  11    9.79    0.63
   1   6  12    7.06    0.58
   1   6  12    5.57    0.48
  -1   6  12    6.44    0.57
   1   6  13    4.07    0.39
   1   6  13    5.18    0.49
  -1   6  13    5.26    0.51
   1   6  14    0.74    0.24
   1   6  14    0.74    0.20
  -1   6  14    0.46    0.20
  -1   6  15    0.82    0.25
   1   6  15    0.77    0.20
   1   6  15    0.36    0.18
   1   6  16    2.93    0.34
  -1   6  16    2.51    0.31
  -1   6  17    0.88    0.19
   1   6  17    1.01    0.21
  -1  -7  -8    0.25    0.16
   1  -7  -7   -0.20    0.18
  -1  -7  -7   -0.23    0.19
  -1  -7  -6    1.14    0.25
   1  -7  -6    0.79    0.22
  -1  -7  -5    1.81    0.30
   1  -7  -5    1.51    0.24
  -1  -7  -4    0.59    0.23
   1  -7  -4    0.85    0.23
   1  -7  -3    0.23    0.19
  -1  -7  -3    0.39    0.22
   1  -7  -2    0.37    0.22
  -1  -7  -2    0.16    0.23
   1  -7  -1    1.15    0.28
  -1  -7  -1    1.21    0.27
   1  -7   0    1.56    0.29
  -1  -7   0    1.81    0.35
   1  -7   1    0.88    0.27
  -1  -7   1    1.12    0.27
  -1  -7   2    0.53    0.25
   1  -7   2    0.44    0.21
  -1  -7   3    0.31    0.21
   1  -7   3    0.41    0.24
  -1  -7   4    1.04    0.25
   1  -7   4    0.85    0.26
   1  -7   5    1.15    0.26
  -1  -7   5    1.39    0.25
   1  -7   6    1.24    0.24
   1   7   6    1.43    0.25
  -1  -7   6    0.98    0.22
  -1   7   6    0.88    0.22
  -1  -7   7   -0.04    0.15
   1   7   7    0.25    0.17
  -1   7   7    0.27    0.16
   1  -7   7   -0.14    0.17
  -1   7   8    0.57    0.18
   1   7   8    0.42    0.17
  -1   7   9    0.13    0.13
   1   7   9    0.08    0.12
  -1   7  10    1.93    0.23
   1   7  10    1.94    0.24
  -1   7  11    0.61    0.15
   1   7  11    0.46    0.14
   2   0  -1 2136.58   28.20
   2   0   0    5.31    0.40
   2   0   0    5.32    0.32
  -2   0   1 2154.22   27.91
   2   0   1 2180.83   28.73
   2   0   1 2150.04   27.90
   2   0   2  712.28    9.96
  -2   0   2  697.14    9.95
  -2   0   3   55.17    1.68
   2   0   3   57.45    1.89
   2   0   3   56.92    1.70
   2   0   4 4820.30   63.72
   2   0   4 4863.25   63.44
  -2   0   4 4802.26   63.40
  -2   0   5  423.79    7.67
   2   0   5  430.29    7.73
   2   0   5  440.28    7.79
   2   0   6 1370.55   20.00
  -2   0   6 1326.70   20.05
   2   0   6 1349.84   20.14
  -2   0   7   56.12    2.49
   2   0   7   58.91    2.39
   2   0   7   54.90    2.46
   2   0   8    7.03    0.98
  -2   0   8    6.78    0.92
   2   0   8    7.48    0.88
  -2   0   9    9.13    1.18
   2   0   9   10.52    1.10
   2   0   9   10.21    1.20
   2   0  10   88.38    3.85
  -2   0  10   94.14    3.96
   2   0  10   89.69    3.47
  -2   0  11  349.92    8.85
   2   0  11  343.19    7.95
   2   0  11  343.53    8.84
   2   0  12  324.35    7.88
  -2   0  13   69.15    3.55
   2   0  13   76.15    4.13
   2   0  13   75.35    3.52
   2   0  14   16.55    2.02
   2   0  14   16.93    1.73
  -2   0  14   15.81    1.76
  -2   0  15    6.49    1.22
   2   0  15    6.78    1.31
   2   0  16    9.44    1.70
  -2   0  16    8.02    1.39
   2   0  17    9.96    1.73
  -2   0  17    8.55    1.53
  -2   0  18   64.50    4.35
  -2   0  18   70.94    2.00
   2   0  18   68.45    1.97
   2   0  18   70.86    1.99
  -2   0  18   69.67    1.98
   2   0  18   73.38    5.06
   2   0  19   90.07    2.31
   2   0  19   83.92    5.66
  -2   0  19   87.21    2.30
   2   0  19   82.55    2.25
  -2   0  19   85.46    2.31
  -2   0  20   63.19    1.95
  -2   0  20   62.11    1.92
   2   0  20   60.31    1.90
   2   0  20   55.36    4.76
   2   0  20   62.07    1.90
  -2   0  21   94.45    2.51
   2   0  21   91.19    2.49
  -2   0  21   98.71    2.57
   2   0  21   99.94    2.55
  -2   0  22  138.69    3.23
   2   0  22  137.74    3.20
  -2   0  22  139.70    3.27
   2   0  22  142.64    3.24
   2   0  23   96.38    2.56
  -2   0  23   93.71    2.53
   2   0  23   92.13    2.53
  -2   0  23   95.10    2.57
   2   0  23   95.06    2.55
  -2   0  24   34.60    1.46
  -2   0  24   37.15    1.51
   2   0  24   37.43    1.49
   2   0  24   36.51    1.50
   2   0  24   37.16    1.49
   2   0  25   20.62    1.09
   2   0  25   19.78    1.06
   2   0  25   19.19    1.05
  -2   0  25   20.00    1.07
  -2   0  25   20.92    1.11
   2   0  26    5.20    0.55
  -2   0  26    5.20    0.59
   2   0  26    5.89    0.60
   2   0  26    5.16    0.56
  -2   0  26    5.97    0.59
   2   0  27   13.63    0.84
   2   0  27   12.75    0.81
  -2   0  27   13.15    0.81
   2   0  27   13.13    0.83
  -2   0  28    0.86    0.25
   2   0  28    1.28    0.31
   2   0  28    1.18    0.29
  -2   0  29    3.58    0.39
   2   0  29    3.19    0.37
  -2   0  30    0.69    0.19
   2   0  30    0.65    0.20
   2  -1 -23   34.41    1.42
  -2  -1 -22   14.86    0.88
   2  -1 -22   15.19    0.93
  -2  -1 -21    1.75    0.37
   2  -1 -21    1.97    0.40
  -2  -1 -20   13.37    0.83
   2  -1 -20   14.16    0.89
   2  -1 -19   22.86    1.10
  -2  -1 -19   21.30    1.04
  -2  -1 -18   12.63    0.78
   2  -1 -18   15.03    0.86
   2  -1  -2  150.36    3.12
   2  -1  -1  703.14   10.66
   2  -1   0 2021.23   27.78
   2  -1   1  703.03   10.91
  -2  -1   1  674.85    9.14
   2  -1   2  155.53    3.87
   2   1   3  381.89    6.73
  -2   1   3  402.69    6.80
  -2   1   4  390.26    7.61
   2   1   4  390.49    7.64
   2  -1   4  404.03    7.75
  -2   1   5  979.83   15.55
   2  -1   5  976.47   15.63
   2  -1   5  952.25   15.57
   2   1   5  968.12   15.57
   2  -1   6   76.24    2.99
   2  -1   6   71.61    2.99
  -2   1   6   78.15    3.04
   2   1   6   77.99    3.06
   2  -1   7  671.95   12.41
  -2   1   7  661.39   12.29
  -2  -1   7  668.51   11.45
   2   1   7  661.11   12.31
   2  -1   7  682.24   12.31
  -2  -1   8   70.97    2.83
   2  -1   8   74.26    3.21
  -2   1   8   70.38    3.17
   2  -1   8   66.40    3.13
   2   1   8   68.70    3.15
   2   1   8   65.94    2.58
   2   1   9   12.90    1.14
  -2   1   9   12.83    1.40
   2   1   9   12.45    1.40
   2  -1   9   15.37    1.50
  -2  -1   9   13.42    1.26
   2  -1   9   14.24    1.53
  -2  -1  10  453.20    9.70
   2   1  10  470.43   10.56
   2  -1  10  475.06   10.69
  -2   1  10  476.71   10.60
   2  -1  10  498.73   10.63
   2   1  10  457.67    9.06
   2  -1  11  439.14   10.48
   2   1  11  436.56   10.47
   2   1  11  412.07    8.59
  -2  -1  11  432.01    9.56
  -2   1  11  428.90   10.41
   2   1  12    1.15    0.46
   2   1  12    0.86    0.60
   2  -1  12    0.72    0.41
  -2  -1  12    1.81    0.64
  -2   1  12    0.79    0.61
   2   1  13  124.79    5.54
  -2  -1  13  119.43    4.86
   2  -1  13  122.86    5.45
  -2   1  13  127.60    5.59
  -2  -1  14   11.50    1.63
  -2   1  14   10.90    1.69
   2   1  14   13.16    1.89
   2  -1  14   13.49    1.89
  -2  -1  15    8.55    1.43
   2   1  15    9.72    1.66
  -2   1  15   10.89    1.74
   2  -1  15   10.90    1.71
  -2   1  16   54.78    4.15
   2  -1  16   57.53    4.24
  -2  -1  16   48.98    3.54
   2   1  16   55.52    4.18
  -2  -1  17   22.47    1.05
   2  -1  17   21.20    2.64
  -2   1  17   24.46    2.95
  -2  -1  17   19.62    2.33
   2   1  17   21.99    1.02
  -2  -1  17   21.36    1.01
   2   1  17   22.36    1.03
   2   1  17   19.99    2.64
   2  -1  18   14.42    0.88
   2   1  18   15.19    0.87
   2   1  18   14.70    0.85
   2   1  18   15.05    0.88
   2  -1  18   14.63    0.86
   2  -1  18   14.82    2.40
  -2   1  18   14.09    0.84
  -2   1  18   14.10    0.83
   2   1  18   14.99    2.40
  -2  -1  18   13.87    0.85
  -2  -1  18   14.53    0.86
  -2   1  18   18.04    2.67
   2  -1  18   13.04    0.82
  -2  -1  18   15.13    0.88
  -2   1  19   21.92    1.08
  -2  -1  19   22.30    1.12
   2  -1  19   19.43    2.75
  -2   1  19   22.81    1.09
  -2  -1  19   22.06    1.09
   2  -1  19   23.22    1.13
  -2   1  19   20.35    2.71
   2   1  19   24.70    3.12
  -2  -1  19   23.40    1.13
   2   1  19   22.04    1.07
   2   1  19   22.44    1.09
   2  -1  19   22.34    1.12
   2  -1  19   21.70    1.08
  -2   1  20   14.45    0.88
  -2   1  20   14.04    0.87
   2  -1  20   14.41    0.92
  -2  -1  20   13.86    0.88
   2  -1  20   12.21    2.31
  -2  -1  20   12.79    0.87
   2   1  20   13.97    0.87
   2   1  20   14.70    0.88
   2   1  20   10.66    2.15
   2  -1  20   14.14    0.91
   2  -1  20   14.24    0.90
  -2  -1  20   14.03    0.88
   2  -1  21    1.78    0.36
   2  -1  21    1.99    1.02
   2  -1  21    1.57    0.38
   2   1  21    1.54    0.37
  -2  -1  21    0.89    0.26
   2  -1  21    1.15    0.36
  -2  -1  21    1.33    0.34
   2   1  21    0.96    0.54
  -2  -1  21    1.42    0.37
  -2   1  21    1.70    0.34
   2   1  21    2.37    0.42
   2   1  22   16.61    0.97
  -2   1  22   15.71    0.94
  -2  -1  22   13.94    0.89
   2  -1  22   13.47    0.89
   2   1  22   16.11    0.95
  -2  -1  22   13.68    0.90
   2  -1  22   14.53    0.93
   2  -1  22   13.38    0.90
   2  -1  23   36.85    1.52
   2   1  23   37.99    1.52
  -2   1  23   40.10    1.55
  -2  -1  23   37.25    1.50
   2  -1  23   37.71    1.52
   2  -1  23   36.95    1.50
   2   1  23   36.88    1.48
  -2  -1  24   15.09    0.93
   2   1  24   12.55    0.89
   2  -1  24   13.56    0.89
   2  -1  24   14.28    0.91
  -2   1  24   13.13    0.87
   2   1  24   14.03    0.91
   2  -1  24   14.59    0.92
   2   1  25    4.18    0.51
   2  -1  25    2.57    0.44
  -2   1  25    3.77    0.51
   2  -1  25    4.01    0.51
   2  -1  25    3.31    0.47
   2   1  25    2.34    0.40
  -2  -1  25    3.46    0.50
   2   1  26    1.04    0.28
  -2   1  26    1.36    0.31
   2   1  26    0.95    0.28
  -2   1  26    1.57    0.32
   2  -1  26    0.99    0.30
   2   1  26    1.93    0.38
  -2  -1  26    1.42    0.34
   2  -1  26    1.23    0.31
   2   1  27    0.96    0.25
  -2   1  27    0.64    0.25
  -2  -1  27    1.05    0.29
   2  -1  27    0.86    0.28
   2   1  27    0.62    0.26
  -2   1  27    0.94    0.28
  -2   1  28    2.13    0.34
   2   1  28    1.47    0.30
   2   1  28    2.05    0.33
   2  -1  28    1.53    0.31
  -2   1  28    1.76    0.30
  -2  -1  28    1.33    0.26
  -2   1  29    1.06    0.23
   2   1  29    0.59    0.20
   2   1  29    1.27    0.27
   2   1  30    0.40    0.16
   2   1  30    0.37    0.15
  -2   1  30    0.62    0.18
  -2   1  31    0.97    0.17
   2   1  31    1.09    0.18
  -2  -2 -27    0.42    0.20
  -2  -2 -26    0.02    0.19
  -2  -2 -25   11.81    0.78
   2  -2 -24    7.91    0.69
  -2  -2 -24    7.71    0.67
  -2  -2 -23   21.06    1.12
   2  -2 -23   21.87    1.14
   2  -2 -22    9.98    0.81
  -2  -2 -22   10.71    0.79
   2  -2 -21    2.32    0.43
  -2  -2 -21    1.86    0.41
  -2  -2 -20   32.29    1.37
   2  -2 -20   32.49    1.41
   2  -2 -19    5.31    0.57
  -2  -2 -19    6.41    0.63
   2  -2 -18    3.31    0.45
  -2  -2 -18    3.65    0.45
   2  -2 -17   11.00    0.77
  -2  -2 -17   10.98    0.74
   2  -2 -16    3.46    0.43
  -2  -2 -16    3.55    0.44
   2  -2  -3  126.75    4.45
   2  -2  -2   13.52    1.35
   2  -2  -1   18.26    1.54
  -2  -2   0   44.72    1.88
   2  -2   0   45.34    2.42
   2  -2   1   17.98    1.49
  -2  -2   1   16.27    1.04
  -2  -2   2   10.44    0.80
   2  -2   2   10.38    1.14
   2  -2   3  121.85    4.12
  -2  -2   3  116.88    3.00
   2  -2   4  107.05    3.93
   2   2   4   99.77    3.99
  -2   2   4   99.70    4.02
   2   2   5   81.19    3.67
   2  -2   5   74.85    3.37
  -2   2   5   84.13    3.73
  -2   2   6   30.80    2.30
   2  -2   6   30.15    2.12
   2   2   6   28.74    2.18
   2  -2   7   85.85    3.74
   2   2   7   83.25    3.92
  -2   2   7   82.52    3.93
   2   2   8  458.83   10.90
  -2   2   8  465.84   11.01
   2   2   9   15.37    1.82
  -2   2   9   15.52    1.82
  -2   2  10   25.19    2.38
   2   2  10   24.65    2.34
   2   2  11   32.87    2.83
  -2   2  11   32.07    2.82
   2   2  12  165.16    6.74
  -2   2  12  167.36    6.82
   2   2  13   55.96    3.92
  -2   2  13   51.65    3.80
  -2   2  14    3.29    1.03
   2   2  14    3.92    1.08
  -2   2  15   30.33    3.17
   2   2  15   30.49    3.14
   2   2  16    3.58    0.42
   2   2  16    3.70    0.42
  -2  -2  16    3.75    0.43
   2  -2  16    3.90    0.45
  -2   2  16    2.80    0.36
   2  -2  16    3.92    0.45
   2   2  16    3.13    1.13
  -2   2  16    2.61    0.92
  -2   2  16    3.96    0.46
   2   2  16    4.21    0.46
   2  -2  17    9.19    0.71
   2   2  17   11.84    0.77
  -2   2  17   11.41    2.18
   2   2  17    9.81    0.69
   2   2  17   10.72    2.08
   2  -2  17   10.68    0.74
  -2  -2  17   10.83    0.74
   2   2  17   11.22    0.74
  -2   2  17   10.34    0.69
   2   2  17   11.31    0.78
  -2   2  17   11.23    0.74
   2   2  18    2.99    0.41
   2   2  18    3.01    1.11
   2   2  18    2.94    0.40
   2   2  18    3.47    0.46
  -2   2  18    4.03    0.47
  -2   2  18    3.70    0.45
  -2  -2  18    3.54    0.44
   2  -2  18    3.41    0.44
   2   2  18    2.94    0.41
   2  -2  18    3.37    0.47
  -2   2  18    2.33    1.15
   2  -2  19    5.38    0.57
   2   2  19    5.35    0.52
  -2   2  19    5.76    0.57
  -2  -2  19    5.40    0.54
   2   2  19    5.91    0.58
  -2   2  19    5.98    1.67
   2   2  19    5.25    0.54
   2  -2  19    5.75    0.57
   2   2  19    6.44    1.73
   2  -2  20   28.84    1.31
   2   2  20   32.31    1.32
  -2   2  20   31.93    1.33
   2   2  20   33.29    1.37
  -2  -2  20   29.44    1.30
   2  -2  20   30.28    1.33
   2   2  20   30.13    1.31
  -2   2  21    1.84    0.39
   2   2  21    1.87    0.38
   2  -2  21    2.27    0.42
  -2  -2  21    1.52    0.31
   2   2  21    1.65    0.35
   2  -2  21    1.57    0.35
   2   2  22    9.63    0.77
  -2  -2  22    9.05    0.71
   2  -2  22    9.23    0.73
   2  -2  22    8.40    0.70
   2   2  22    8.36    0.71
  -2   2  22   10.24    0.76
  -2   2  23   21.17    1.07
  -2  -2  23   20.68    1.09
   2  -2  23   20.66    1.08
   2  -2  23   19.55    1.06
   2   2  23   22.84    1.12
   2   2  23   17.76    1.00
   2   2  24    8.35    0.68
   2  -2  24    7.32    0.62
   2   2  24    6.71    0.59
  -2   2  24    7.69    0.64
  -2   2  25   10.96    0.74
   2   2  25   11.26    0.77
   2   2  26    0.45    0.25
  -2   2  26    0.37    0.22
  -2   2  27    0.89    0.22
   2   2  27    0.78    0.23
   2   2  28    4.04    0.40
  -2   2  28    4.16    0.42
   2   2  28    4.09    0.40
  -2   2  28    3.65    0.36
   2   2  29    0.17    0.14
  -2   2  29    0.60    0.19
   2   2  29    0.45    0.17
   2   2  30   -0.19    0.11
   2   2  30    0.20    0.13
  -2   2  30    0.12    0.11
  -2  -3 -27    0.54    0.20
  -2  -3 -26    2.28    0.33
  -2  -3 -25    5.76    0.54
  -2  -3 -24    0.00    0.25
   2  -3 -24    0.52    0.26
  -2  -3 -23    4.99    0.56
   2  -3 -23    5.16    0.56
   2  -3 -22    4.85    0.55
  -2  -3 -22    4.13    0.52
  -2  -3 -21    8.69    0.74
   2  -3 -21    7.98    0.70
  -2  -3 -20   14.61    0.95
   2  -3 -20   13.96    0.91
  -2  -3 -19    2.57    0.44
   2  -3 -19    2.17    0.43
  -2  -3 -18    0.69    0.30
   2  -3 -18    0.52    0.30
   2  -3 -17    6.83    0.65
  -2  -3 -17    7.20    0.66
   2  -3 -16   17.71    1.00
  -2  -3 -16   18.81    1.01
  -2  -3 -15   12.08    0.79
   2  -3 -15   11.02    0.78
  -2  -3 -14    4.66    0.49
   2  -3 -14    4.64    0.52
  -2  -3 -13    3.45    0.38
   2  -3 -13    4.08    0.47
   2  -3  -6   13.70    1.90
   2  -3  -5  220.30    7.58
   2  -3  -4    1.44    0.65
  -2  -3  -3    2.18    0.64
   2  -3  -3    2.75    0.84
  -2  -3  -2   53.58    2.89
   2  -3  -2   56.42    3.40
  -2  -3  -1  379.94    8.60
   2  -3  -1  410.61   10.12
   2  -3   0   34.80    2.59
  -2  -3   0   31.02    1.99
   2  -3   1  424.37   10.10
  -2  -3   1  384.82    8.29
   2  -3   2   51.15    3.14
   2  -3   3    1.96    0.68
  -2   3   3    3.37    1.03
   2  -3   4    0.48    0.38
   2   3   4    1.04    0.87
  -2   3   4    0.73    0.65
   2  -3   5  214.12    6.93
  -2   3   5  219.93    7.63
   2   3   5  214.11    7.46
  -2   3   6   15.16    2.00
   2  -3   6   16.46    1.86
   2   3   6   14.74    1.94
   2  -3   7   63.91    3.71
   2   3   7   63.47    4.08
  -2   3   7   68.96    4.29
   2   3   8   10.93    1.72
  -2   3   8   13.12    1.95
   2   3   9   23.65    2.59
  -2   3   9   21.35    2.48
   2   3  10    0.36    0.58
  -2   3  10    0.60    0.54
  -2   3  11   32.92    3.27
   2   3  11   31.94    3.23
  -2   3  12    5.37    1.43
   2   3  12    5.41    1.40
   2   3  13    3.64    0.41
   2   3  13    3.60    1.16
  -2   3  13    3.98    0.45
  -2   3  13    4.98    1.37
   2   3  13    3.75    0.42
   2   3  13    3.93    0.47
  -2   3  14    3.68    0.43
   2   3  14    4.22    0.48
   2   3  14    4.47    0.46
   2   3  14    2.00    0.75
  -2   3  14    4.00    0.48
   2   3  14    4.42    0.49
  -2   3  14    3.43    1.22
   2   3  15   11.79    0.77
  -2   3  15   11.61    0.78
   2   3  15   10.73    0.72
   2   3  15    9.76    2.02
  -2   3  15   10.42    0.70
  -2   3  15    9.83    1.99
   2   3  15   11.08    0.77
   2   3  16   19.41    1.00
   2   3  16   18.72    1.00
  -2   3  16   19.41    2.90
   2   3  16   17.74    0.98
  -2   3  16   18.17    0.96
   2   3  16   17.07    2.71
  -2   3  16   20.79    1.05
   2   3  17    6.60    0.59
  -2   3  17    7.97    1.90
   2   3  17    6.03    0.56
  -2   3  17    7.16    0.62
  -2   3  17    6.85    0.60
   2   3  17    6.63    0.60
   2   3  17    5.70    1.54
   2   3  18    0.15    0.26
   2   3  18    0.35    0.28
   2   3  18    0.64    0.25
  -2   3  18    0.76    0.24
  -2   3  18    0.57    0.24
   2   3  19    1.45    0.31
  -2   3  19    2.21    0.36
   2   3  19    2.18    0.38
  -2   3  19    2.22    0.36
   2   3  19    2.21    0.37
   2   3  20   13.93    0.90
  -2   3  20   13.65    0.83
   2   3  20   13.71    0.88
   2   3  21    8.49    0.68
  -2   3  21    8.44    0.65
  -2   3  22    4.76    0.48
   2   3  22    4.90    0.52
  -2   3  23    4.15    0.45
   2   3  23    4.91    0.51
  -2   3  24    0.32    0.22
   2   3  24    0.95    0.26
  -2   3  25    5.15    0.45
   2   3  25    5.45    0.49
   2   3  26    2.23    0.33
   2   3  27    1.11    0.22
   2   3  28    0.19    0.12
  -2   3  28    0.30    0.15
   2   3  28    0.19    0.13
  -2  -4 -26   -0.04    0.13
  -2  -4 -25    1.40    0.25
  -2  -4 -24    0.14    0.18
   2  -4 -23    3.22    0.40
  -2  -4 -23    3.28    0.43
  -2  -4 -22    0.71    0.30
   2  -4 -22    0.77    0.29
   2  -4 -21    3.40    0.46
  -2  -4 -21    3.02    0.44
  -2  -4 -20    2.30    0.43
   2  -4 -20    3.22    0.47
   2  -4 -19    7.14    0.67
  -2  -4 -19    7.63    0.69
  -2  -4 -18    3.27    0.48
   2  -4 -18    3.83    0.52
   2  -4 -17    2.14    0.42
  -2  -4 -17    2.23    0.42
   2  -4 -16   30.00    1.34
  -2  -4 -16   29.48    1.31
   2  -4 -15    6.09    0.62
  -2  -4 -15    6.48    0.64
   2  -4 -14   17.91    1.02
  -2  -4 -14   19.72    1.07
   2  -4 -13   20.84    1.10
   2  -4 -13   19.94    3.00
  -2  -4 -13   22.28    1.12
   2  -4 -12    8.50    0.70
   2  -4 -12    9.41    2.11
  -2  -4 -12    8.38    0.71
   2  -4 -11   27.26    1.23
   2  -4 -11   27.84    3.44
  -2  -4 -11   29.94    1.28
   2  -4 -10    9.08    0.69
  -2  -4 -10    9.69    0.71
   2  -4 -10    7.20    1.79
  -2  -4  -9    4.07    0.46
   2  -4  -9    4.08    0.47
   2  -4  -9    4.40    1.40
   2  -4  -9    3.89    0.48
  -2  -4  -9    3.50    1.19
  -2  -4  -8   11.80    0.75
   2  -4  -8   12.16    0.76
   2  -4  -8   10.77    2.03
   2  -4  -7   19.68    0.96
   2  -4  -7   17.24    2.49
  -2  -4  -7   17.08    0.89
   2  -4  -6   16.23    0.88
   2  -4  -6   12.21    2.12
   2  -4  -5    0.09    0.56
   2  -4  -4   54.19    4.08
   2  -4  -3   44.29    3.65
   2  -4  -2    4.65    1.27
   2  -4  -1    7.76    1.57
   2  -4   0   40.22    3.34
   2  -4   1    7.13    1.44
   2  -4   2    4.37    1.13
  -2   4   2    6.85    1.65
   2   4   2    6.02    1.46
  -2   4   3   51.82    4.31
   2  -4   3   41.60    3.37
   2   4   3   48.18    4.12
  -2   4   4   62.06    4.68
   2   4   4   56.44    4.44
   2  -4   4   49.05    3.62
  -2   4   5    0.49    0.78
   2  -4   5    0.15    0.46
   2   4   5    0.23    0.71
  -2   4   6   15.78    2.47
   2   4   6   14.41    2.31
   2  -4   6   13.43    1.95
   2   4   7   18.57    2.61
   2  -4   7   18.56    2.24
   2  -4   7   19.98    1.02
  -2   4   7   21.29    2.86
   2  -4   8   11.69    0.78
  -2   4   8   10.95    2.05
   2   4   8   11.73    2.15
   2  -4   9    3.76    0.49
   2   4   9    3.12    1.28
   2   4  10    7.63    1.81
  -2   4  10    9.85    2.08
  -2   4  11   31.97    3.69
   2   4  11   28.42    3.49
   2   4  12    7.18    0.60
  -2   4  12    6.42    1.77
   2   4  12    7.42    1.80
   2   4  12    9.21    0.71
   2   4  13   20.59    1.07
   2   4  13   21.57    1.10
  -2   4  13   16.27    2.78
   2   4  13   18.52    2.78
  -2   4  13   22.67    1.13
   2   4  13   19.04    0.97
  -2   4  14   20.05    1.07
   2   4  14   18.33    1.01
   2   4  14   18.55    1.01
   2   4  14   17.54    0.93
  -2   4  15    6.85    0.66
   2   4  15    6.26    0.63
   2   4  15    7.24    0.66
   2   4  15    6.60    0.59
  -2   4  16   31.08    1.34
   2   4  16   27.46    1.20
   2   4  16   28.89    1.29
   2   4  16   29.03    1.27
  -2   4  17    2.60    0.43
   2   4  17    2.25    0.42
   2   4  17    2.44    0.38
   2   4  17    2.71    0.44
  -2   4  18    2.91    0.40
   2   4  18    2.89    0.41
   2   4  18    2.53    0.38
   2   4  18    2.95    0.40
   2   4  19    7.40    0.63
   2   4  19    7.89    0.64
   2   4  19    6.11    0.55
  -2   4  19    7.49    0.64
   2   4  20    2.27    0.36
  -2   4  20    2.14    0.36
   2   4  20    2.67    0.40
   2   4  21    3.57    0.43
   2   4  22    0.56    0.22
   2   4  23    2.62    0.34
   2   4  24    0.03    0.15
   2   4  25    1.74    0.25
   2   4  26    0.00    0.11
  -2  -5 -23    0.60    0.16
  -2  -5 -22   -0.30    0.17
  -2  -5 -21    0.51    0.21
   2  -5 -20   -0.15    0.19
  -2  -5 -20    0.48    0.29
  -2  -5 -19    3.80    0.43
   2  -5 -19    3.87    0.42
   2  -5 -18    8.19    0.61
  -2  -5 -18    8.39    0.64
  -2  -5 -17    3.30    0.44
   2  -5 -17    2.72    0.40
  -2  -5 -16    4.61    0.54
   2  -5 -16    4.07    0.47
   2  -5 -15    1.70    0.35
  -2  -5 -15    2.01    0.39
   2  -5 -14    2.46    0.40
  -2  -5 -14    2.85    0.46
  -2  -5 -13   21.11    1.08
   2  -5 -13   18.87    1.00
   2  -5 -12   31.97    1.31
  -2  -5 -12   34.24    1.37
  -2  -5 -11   21.23    1.07
   2  -5 -10    5.37    0.55
  -2  -5 -10    5.36    0.55
  -2  -5 -10    5.62    0.56
   2  -5  -9    6.39    0.59
  -2  -5  -9    5.72    0.56
  -2  -5  -9    7.60    0.66
   2  -5  -8   15.92    0.93
   2  -5  -7   21.63    1.09
   2  -5  -6   16.11    0.94
   2  -5  -5    1.39    0.37
   2  -5  -4    0.46    0.35
   2  -5  -3   14.68    0.94
   2  -5  -2   24.14    1.20
   2   5  -1    8.41    2.04
  -2   5  -1    7.66    1.90
   2  -5   0    0.95    0.38
   2   5   0    0.21    1.17
  -2   5   0    0.70    0.77
   2  -5   1   13.72    0.91
  -2   5   1    8.74    2.05
   2   5   1    7.06    1.81
   2  -5   2   23.52    1.18
   2   5   2   18.11    2.93
  -2   5   2   14.25    2.64
   2   5   3    9.16    2.14
   2  -5   3   15.96    0.97
  -2   5   3   10.23    2.41
   2  -5   4    0.55    0.33
   2  -5   5    1.33    0.40
   2  -5   6   16.12    0.97
   2  -5   7   18.05    1.03
   2  -5   8   17.31    0.99
  -2  -5   9    6.92    0.64
   2  -5   9    6.78    0.64
  -2  -5  10    4.88    0.56
   2  -5  10    4.90    0.53
   2   5  11   24.51    1.17
   2   5  12   35.87    1.43
  -2   5  12   36.31    1.48
   2   5  12   35.17    1.45
   2   5  13   21.94    1.12
   2   5  13   22.14    1.09
  -2   5  13   23.06    1.15
   2   5  14    3.25    0.46
  -2   5  14    2.81    0.46
   2   5  14    2.90    0.44
   2   5  15    2.48    0.38
   2   5  15    2.75    0.41
  -2   5  15    2.75    0.42
   2   5  16    4.32    0.55
   2   5  16    4.48    0.48
  -2   5  16    4.95    0.51
   2   5  17    2.96    0.40
  -2   5  17    2.76    0.41
   2   5  17    2.86    0.38
  -2   5  18    9.20    0.63
   2   5  18    9.10    0.61
   2   5  18    8.70    0.60
  -2   5  19    3.37    0.38
   2   5  19    3.83    0.40
   2   5  19    3.15    0.38
   2   5  20    0.28    0.19
   2   5  21    0.17    0.14
   2   5  22    0.00    0.13
  -2  -6 -16    0.35    0.14
  -2  -6 -10   19.23    0.91
   2  -6 -10   18.08    0.85
   2  -6  -9    2.51    0.38
  -2  -6  -9    3.34    0.45
   2  -6  -8    9.49    0.66
  -2  -6  -8   10.16    0.72
  -2  -6  -7    0.93    0.33
   2  -6  -7    0.49    0.28
  -2  -6  -6    9.84    0.75
   2  -6  -6    9.44    0.72
   2  -6  -5    0.93    0.34
  -2  -6  -5    1.09    0.36
   2  -6  -4    5.08    0.56
  -2  -6  -4    5.61    0.64
  -2  -6  -3    3.40    0.55
   2  -6  -3    3.35    0.49
  -2  -6  -2    6.28    0.63
   2  -6  -2    6.80    0.65
  -2  -6  -1    2.50    0.46
   2  -6  -1    2.11    0.43
  -2  -6   0    0.33    0.33
   2  -6   0   -0.28    0.34
  -2  -6   1    1.78    0.43
   2  -6   1    1.82    0.43
  -2  -6   2    5.40    0.60
   2  -6   2    5.38    0.61
   2  -6   3    3.35    0.52
  -2  -6   3    2.79    0.49
   2  -6   4    5.77    0.61
  -2  -6   4    6.25    0.64
  -2  -6   5    0.77    0.32
   2  -6   5    0.45    0.29
   2  -6   6   10.06    0.74
  -2  -6   6   10.44    0.74
   2  -6   7    0.46    0.30
  -2  -6   7    1.25    0.36
   2  -6   8    8.52    0.66
  -2  -6   8   10.17    0.71
   2  -6   9    2.67    0.40
   2   6   9    3.05    0.44
  -2  -6   9    2.54    0.40
   2  -6  10   16.57    0.83
  -2   6  10   21.47    1.04
   2   6  10   20.59    0.95
  -2  -6  10   18.10    0.87
   2   6  10   21.90    1.03
  -2   6  11    1.76    0.36
   2   6  11    1.16    0.35
   2   6  11    0.96    0.29
  -2   6  12   10.85    0.70
   2   6  12    9.40    0.62
   2   6  12   10.71    0.69
  -2   6  13    0.30    0.23
   2   6  13    0.25    0.21
   2   6  13    0.45    0.25
   2   6  14    4.50    0.44
   2   6  14    3.29    0.34
  -2   6  14    4.55    0.44
   2   6  15    0.50    0.18
   2   6  15    0.39    0.18
  -2   6  15    0.02    0.17
   2   6  16    0.59    0.18
   2   6  16    0.40    0.18
  -2   6  16    0.06    0.15
  -2   6  17    1.21    0.21
   2   6  17    1.07    0.18
   2   6  17    1.07    0.20
  -2  -7  -7    0.36    0.17
  -2  -7  -6   -0.15    0.16
   2  -7  -6   -0.13    0.19
  -2  -7  -5    0.92    0.24
   2  -7  -5    0.59    0.20
   2  -7  -4    0.57    0.20
  -2  -7  -4    0.52    0.22
   2  -7  -3    1.46    0.28
  -2  -7  -3    1.68    0.29
   2  -7  -2    0.21    0.21
  -2  -7  -2    0.05    0.21
  -2  -7  -1    0.63    0.23
   2  -7  -1    0.53    0.22
  -2  -7   0    0.56    0.23
   2  -7   0    0.44    0.23
  -2  -7   1    0.78    0.26
   2  -7   1    0.69    0.23
   2  -7   2   -0.23    0.22
  -2  -7   2    0.15    0.20
  -2  -7   3    1.41    0.29
   2  -7   3    0.83    0.24
   2   7   3    1.06    0.20
  -2  -7   4    0.43    0.20
   2   7   4    0.48    0.16
   2  -7   4    0.53    0.20
   2   7   5    0.95    0.18
  -2  -7   5    1.23    0.26
  -2   7   6    0.10    0.16
   2   7   6    0.13    0.17
   2   7   6   -0.12    0.12
   2  -7   6   -0.24    0.19
  -2  -7   7    0.20    0.14
   2   7   7    0.32    0.15
  -2   7   7    0.52    0.17
  -2   7   8    0.39    0.15
   2   7   8    0.41    0.16
  -2   7   9    2.08    0.25
   2   7   9    1.95    0.24
  -2   7  10    1.08    0.18
   2   7  10    1.01    0.18
   3   0  -2    0.05    0.15
   3   0  -1    0.11    0.16
   3   0   0    0.01    0.12
   3   0   0    0.12    0.18
   3   0   1    0.07    0.19
   3   0   1    0.12    0.15
   3   0   2   -0.16    0.19
   3   0   2    0.23    0.24
  -3   0   3    0.22    0.18
   3   0   3    0.04    0.16
   3   0   4    0.16    0.26
  -3   0   4    0.23    0.24
   3   0   4    0.17    0.24
   3   0   5    0.30    0.35
  -3   0   5   -0.08    0.23
   3   0   5    0.19    0.26
  -3   0   6    0.14    0.24
   3   0   6    0.57    0.35
   3   0   6    0.28    0.28
   3   0   7   -0.10    0.29
  -3   0   7    0.06    0.25
   3   0   7    0.35    0.35
   3   0   8    0.25    0.31
  -3   0   8    0.20    0.31
   3   0   8    0.01    0.25
   3   0   9    0.23    0.32
  -3   0   9    0.01    0.38
   3   0   9    0.16    0.36
   3   0  10    0.22    0.38
   3   0  10    0.10    0.31
  -3   0  10   -0.22    0.57
   3   0  11   -0.01    0.29
   3   0  11    0.47    0.51
   3   0  12    0.03    0.36
  -3   0  12   -0.39    0.35
   3   0  12   -0.04    0.39
   3   0  13    0.09    0.35
  -3   0  13    0.22    0.28
   3   0  13    0.17    0.47
   3   0  14    0.05    0.40
   3   0  14   -0.36    0.38
  -3   0  14    0.51    0.50
  -3   0  15   -0.08    0.53
   3   0  15   -0.06    0.54
   3   0  15    0.09    0.36
  -3   0  16   -0.07    0.41
   3   0  16    0.75    0.80
   3   0  17   -0.22    0.71
  -3   0  18   -0.27    0.29
  -3   0  18    0.30    0.27
   3   0  18    0.43    0.23
   3   0  18    0.26    0.59
   3   0  18   -0.08    0.22
  -3   0  19    0.20    0.21
  -3   0  19   -0.28    0.32
   3   0  19    0.81    0.29
   3   0  19    0.66    0.63
   3   0  19    0.64    0.30
  -3   0  20    0.22    0.29
   3   0  20    0.06    0.25
   3   0  20   -0.07    0.59
   3   0  20    0.37    0.33
   3   0  21   -0.36    0.87
  -3   0  21    0.25    0.30
   3   0  21    0.54    0.32
   3   0  21    0.49    0.29
   3   0  22    0.72    0.35
   3   0  22    0.78    0.33
  -3   0  22    0.47    0.32
   3   0  22    0.54    0.35
  -3   0  22    0.35    0.32
  -3   0  23    0.46    0.30
   3   0  23    0.10    0.26
   3   0  23    0.47    0.33
   3   0  23    0.51    0.32
  -3   0  23    0.56    0.32
   3   0  24   -0.06    0.25
  -3   0  24   -0.17    0.24
   3   0  24    0.73    0.31
  -3   0  24    0.12    0.26
   3   0  24   -0.15    0.24
  -3   0  25   -0.25    0.25
  -3   0  25   -0.20    0.24
   3   0  25    0.36    0.24
   3   0  25    0.05    0.25
   3   0  25   -0.12    0.28
   3   0  26   -0.14    0.26
   3   0  26    0.07    0.23
  -3   0  26   -0.08    0.22
   3   0  26    0.00    0.20
   3   0  27    0.60    0.26
  -3   0  27    0.34    0.21
   3   0  27    0.42    0.25
   3   0  28    0.36    0.21
  -3   0  28   -0.25    0.21
   3   0  28   -0.04    0.21
   3   0  28    0.00    0.18
   3   0  29   -0.15    0.14
  -3   0  29   -0.02    0.16
  -3   0  30   -0.11    0.13
   3   0  30    0.26    0.13
  -3  -1 -21    8.11    0.69
   3  -1 -21    8.77    0.71
  -3  -1 -20   53.04    1.72
   3  -1 -20   53.68    1.79
  -3  -1 -19    1.13    0.31
   3  -1 -19    1.15    0.28
   3  -1 -18   20.00    1.02
  -3  -1 -18   17.11    0.90
   3  -1 -17    6.71    0.57
   3  -1  -4  379.20    6.02
   3  -1  -3  695.98   10.54
   3  -1  -2 1662.18   23.28
   3  -1  -2 1677.85   24.41
   3  -1  -1 1164.09   17.12
   3  -1   0 9999.00  129.76
   3  -1   1 1170.67   17.69
  -3   1   2 1661.54   23.65
   3   1   2 1656.48   23.67
   3  -1   2 1674.78   24.30
  -3   1   3  713.82   11.65
   3  -1   3  706.17   12.20
   3   1   3  716.36   11.70
   3   1   4  406.56    7.42
  -3   1   4  396.86    7.34
   3   1   5  257.28    6.06
   3  -1   5  282.07    6.56
  -3   1   5  262.06    6.08
   3  -1   5  270.73    6.37
   3  -1   5  271.39    6.52
  -3   1   6  583.28   10.92
   3   1   6  595.12   11.03
   3  -1   6  589.87   11.34
   3  -1   6  598.44   11.38
   3  -1   7  235.57    6.28
  -3   1   7  228.74    6.00
   3   1   7  227.11    6.02
   3  -1   7  227.29    6.25
  -3   1   8  241.90    6.55
   3  -1   8  248.57    6.81
   3  -1   8  259.47    6.80
   3   1   8  246.95    6.61
  -3   1   9  534.90   11.29
   3   1   9  544.94   11.41
   3  -1   9  542.89   11.58
   3   1   9  531.48   10.49
   3  -1   9  555.19   11.47
   3  -1  10   77.89    3.72
  -3  -1  10   70.91    3.04
   3  -1  10   71.02    3.69
   3   1  10   72.98    3.19
   3   1  10   69.05    3.56
  -3   1  10   69.71    3.57
   3   1  11  162.94    5.14
  -3  -1  11  165.16    5.16
   3   1  11  167.47    6.02
  -3   1  11  163.21    5.96
   3  -1  11  169.32    6.14
   3  -1  11  177.67    6.07
   3   1  12   56.98    2.95
  -3   1  12   62.25    3.70
  -3  -1  12   57.84    3.06
   3  -1  12   60.61    3.72
   3   1  12   61.40    3.70
   3  -1  12   61.06    3.59
   3   1  13  118.96    4.53
   3   1  13  122.77    5.57
  -3   1  13  121.25    5.54
  -3  -1  13  113.47    4.64
   3  -1  13  124.86    5.64
  -3  -1  14   47.76    3.08
  -3   1  14   55.32    3.83
   3  -1  14   48.93    3.66
   3   1  14   55.38    3.84
   3  -1  15    8.35    1.62
  -3   1  15   10.54    1.78
   3   1  15    8.06    1.53
   3   1  16    6.80    1.49
  -3   1  16    7.05    1.59
   3  -1  16    8.88    1.70
  -3  -1  17    5.88    0.56
  -3   1  17    6.75    1.53
   3   1  17    5.60    0.53
   3  -1  17    6.11    0.57
  -3  -1  17    6.38    0.57
   3   1  17    5.99    0.54
  -3   1  17    5.03    0.51
   3   1  17    7.28    1.71
   3  -1  17    7.19    0.61
  -3  -1  17    6.69    0.56
   3  -1  17    7.11    0.61
   3  -1  17    7.15    1.62
   3   1  17    6.23    0.56
  -3  -1  18   15.48    0.91
  -3   1  18   18.99    0.96
   3   1  18   18.92    0.97
   3   1  18   19.33    2.79
  -3  -1  18   15.78    0.91
   3  -1  18   14.96    2.45
   3  -1  18   16.63    0.96
   3   1  18   19.46    0.99
   3   1  18   19.48    0.99
   3  -1  18   16.64    0.94
   3  -1  18   16.25    0.94
  -3  -1  19    0.88    0.25
   3  -1  19    1.03    0.30
   3   1  19    1.75    0.35
   3   1  19    1.18    0.87
   3  -1  19    1.17    0.33
   3   1  19    1.16    0.27
   3  -1  19    0.46    0.61
   3   1  19    1.47    0.36
   3  -1  19    1.40    0.36
  -3   1  19    1.44    0.29
  -3  -1  19    1.44    0.34
   3   1  20   56.19    1.81
  -3  -1  20   52.13    1.78
  -3   1  20   53.40    1.76
   3  -1  20   54.83    1.82
   3   1  20   53.12    1.76
   3  -1  20   47.72    4.57
   3  -1  20   51.83    1.80
  -3  -1  20   53.61    1.79
   3  -1  20   53.83    1.83
   3   1  20   50.02    4.61
   3  -1  21    6.73    0.65
   3   1  21    9.55    0.73
   3  -1  21    6.96    0.64
  -3   1  21    8.81    0.70
   3  -1  21    7.66    0.68
  -3  -1  21    8.22    0.69
   3   1  21    9.56    0.73
   3   1  22   15.89    0.95
  -3  -1  22   13.45    0.90
   3  -1  22   13.51    0.91
  -3   1  22   15.37    0.93
   3  -1  22   14.18    0.93
   3   1  22   16.83    0.97
   3  -1  22   15.01    0.93
   3  -1  23    7.30    0.65
   3  -1  23    8.01    0.71
   3   1  23    7.15    0.63
  -3  -1  23    7.81    0.68
   3  -1  23    7.94    0.71
   3   1  23    8.45    0.70
  -3   1  23    8.94    0.72
  -3   1  24    6.27    0.61
   3   1  24    5.77    0.57
   3  -1  24    5.78    0.61
  -3  -1  24    5.78    0.59
   3  -1  24    5.59    0.59
   3  -1  24    4.76    0.56
   3   1  24    5.43    0.58
   3   1  25    7.91    0.68
   3  -1  25    7.54    0.67
  -3  -1  25    8.54    0.69
  -3   1  25    9.05    0.71
   3   1  25   10.21    0.74
   3  -1  25    8.06    0.69
   3  -1  25    7.84    0.66
   3  -1  26    0.31    0.23
  -3   1  26    0.70    0.27
   3   1  26    0.53    0.24
  -3  -1  26    0.62    0.27
   3   1  26    0.11    0.23
   3   1  26    0.43    0.23
  -3   1  26    0.76    0.26
   3  -1  26    0.59    0.27
   3   1  27    1.22    0.33
   3   1  27    1.07    0.29
   3   1  27    0.91    0.28
  -3   1  27    0.34    0.21
  -3  -1  27    0.67    0.24
  -3   1  27    0.92    0.25
   3  -1  27    0.79    0.25
   3  -1  27    0.62    0.23
  -3   1  28    5.22    0.49
   3   1  28    4.91    0.45
   3   1  28    5.66    0.50
  -3   1  29    0.40    0.19
   3   1  29   -0.17    0.19
   3   1  29    0.21    0.16
   3   1  30    0.13    0.13
   3   1  30    0.19    0.12
  -3   1  30    0.03    0.12
  -3  -2 -26    0.29    0.23
  -3  -2 -25    1.59    0.33
  -3  -2 -24    4.71    0.53
  -3  -2 -23    8.03    0.67
   3  -2 -23    7.24    0.65
   3  -2 -22    2.15    0.38
  -3  -2 -22    2.40    0.41
  -3  -2 -21    0.34    0.24
   3  -2 -21    0.97    0.34
  -3  -2 -20   23.40    1.16
   3  -2 -20   23.76    1.20
  -3  -2 -19    1.49    0.32
   3  -2 -19    1.76    0.38
  -3  -2 -18    4.86    0.51
   3  -2 -18    4.25    0.49
   3  -2 -17    0.40    0.23
  -3  -2 -17    0.22    0.23
   3  -2 -16    6.90    0.58
  -3  -2 -16    6.55    0.58
   3  -2 -15   16.95    0.89
  -3  -2 -15   16.58    0.86
   3  -2  -4  155.68    5.34
   3  -2  -3   36.74    2.40
   3  -2  -2  261.39    6.97
   3  -2  -1  527.83   10.75
  -3  -2   0    7.49    0.68
   3  -2   0    7.94    1.10
   3  -2   1  509.49   10.16
  -3  -2   1  460.47    7.38
   3  -2   2  249.02    6.36
  -3  -2   2  214.71    3.69
  -3   2   3   38.01    2.38
   3   2   3   34.89    2.29
   3  -2   3   31.78    2.14
  -3   2   4  163.92    5.33
   3  -2   4  162.48    5.26
   3   2   4  162.49    5.26
   3  -2   5    5.64    0.97
  -3   2   5    5.03    0.98
   3   2   5    5.76    0.99
   3   2   6   60.81    3.29
   3  -2   6   68.20    3.40
  -3   2   6   63.44    3.37
   3  -2   7  118.81    4.62
   3   2   7  110.46    4.65
  -3   2   7  111.07    4.66
   3   2   8  129.91    5.25
  -3   2   8  129.29    5.26
  -3   2   9    3.59    1.01
   3   2   9    4.83    1.10
   3   2  10   86.66    4.49
  -3   2  10   85.29    4.51
  -3   2  11   38.73    3.07
   3   2  11   38.62    3.05
  -3   2  12   18.39    2.20
   3   2  12   20.97    2.35
   3   2  13   42.80    3.50
  -3   2  13   47.99    3.76
   3   2  14   14.90    2.14
  -3   2  14   15.58    2.22
   3   2  15   18.32    0.91
  -3   2  15   16.66    2.46
   3   2  15   15.98    2.34
   3   2  15   16.76    0.89
  -3   2  16    6.63    0.57
   3  -2  16    6.18    0.56
   3  -2  16    6.15    0.56
   3   2  16    6.90    0.58
   3   2  16    7.58    0.61
   3   2  16    5.74    0.52
   3  -2  16    5.34    0.53
  -3   2  16    7.00    1.64
  -3  -2  16    5.64    0.53
   3   2  16    6.90    1.57
   3   2  16    6.68    0.57
  -3   2  17    0.24    0.21
   3  -2  17   -0.03    0.19
   3  -2  17    0.24    0.21
   3   2  17    0.56    0.20
   3   2  17    0.28    0.21
   3  -2  17    0.62    0.29
   3   2  17    0.24    0.19
  -3   2  17    0.42    0.23
  -3  -2  17    0.34    0.19
  -3   2  17    0.69    0.62
   3   2  17    0.22    0.54
   3   2  17    0.31    0.23
   3  -2  18    3.94    0.47
   3   2  18    4.82    0.50
  -3   2  18    4.30    0.46
   3   2  18    3.87    0.45
   3  -2  18    4.20    0.50
  -3  -2  18    4.16    0.49
   3   2  18    3.08    1.29
  -3   2  18    3.59    1.37
   3   2  18    4.41    0.50
   3  -2  19    1.10    0.27
  -3   2  19    1.60    0.33
   3   2  19    0.92    0.24
   3   2  19    1.49    0.33
   3  -2  19    1.27    0.31
   3   2  19    0.28    0.81
  -3   2  19    2.39    1.18
   3   2  19    1.36    0.33
  -3  -2  19    1.18    0.28
   3   2  20   21.32    1.09
   3   2  20   24.79    1.18
  -3  -2  20   22.87    1.13
   3  -2  20   22.88    1.15
  -3   2  20   22.63    1.09
   3  -2  20   21.94    1.14
   3   2  20   23.27    1.13
   3  -2  21    0.81    0.30
  -3  -2  21    0.30    0.25
  -3   2  21    0.10    0.20
   3   2  21    0.67    0.27
   3  -2  21   -0.03    0.29
   3   2  21    0.68    0.23
   3   2  22    1.68    0.35
   3  -2  22    2.62    0.44
  -3   2  22    2.60    0.41
  -3  -2  22    2.08    0.38
   3  -2  22    2.03    0.41
   3   2  22    2.36    0.39
   3   2  23    8.18    0.68
   3  -2  23    5.76    0.58
  -3   2  23    7.49    0.62
   3   2  23    6.72    0.63
   3   2  24    3.97    0.48
   3   2  24    4.53    0.51
   3  -2  24    3.45    0.45
   3   2  25    1.76    0.35
   3   2  25    1.16    0.27
   3  -2  25    1.76    0.32
  -3   2  25    2.29    0.34
   3   2  26    0.53    0.24
  -3   2  26    0.64    0.22
  -3   2  27   -0.15    0.15
   3   2  27   -0.02    0.19
   3   2  28    0.20    0.16
   3   2  28    0.45    0.18
  -3   2  28    0.03    0.14
  -3   2  29    1.01    0.21
   3   2  29    0.67    0.19
   3   2  29    0.70    0.16
   3   2  30    1.70    0.22
  -3  -3 -27    2.01    0.28
  -3  -3 -26    1.22    0.27
  -3  -3 -25    0.89    0.27
  -3  -3 -24    1.52    0.33
  -3  -3 -23    3.01    0.45
   3  -3 -23    2.46    0.40
   3  -3 -22    0.53    0.31
  -3  -3 -22   -0.12    0.35
   3  -3 -21    1.10    0.31
  -3  -3 -21    1.28    0.33
  -3  -3 -20   13.34    0.90
   3  -3 -20   12.94    0.88
   3  -3 -19   22.64    1.16
  -3  -3 -19   23.34    1.18
  -3  -3 -18    4.77    0.57
   3  -3 -18    4.50    0.55
   3  -3 -17    1.32    0.34
  -3  -3 -17    2.07    0.41
  -3  -3 -16    9.60    0.72
   3  -3 -16    9.11    0.74
   3  -3 -15    2.78    0.42
  -3  -3 -15    2.87    0.40
   3  -3 -14    1.10    0.30
  -3  -3 -14    0.91    0.24
  -3  -3 -13   38.89    1.39
   3  -3 -13   37.71    1.44
   3  -3 -12    9.63    0.69
  -3  -3 -12    9.64    0.66
   3  -3  -8   47.62    3.72
   3  -3  -7   12.36    1.89
   3  -3  -6   24.70    2.57
   3  -3  -5   32.84    2.91
   3  -3  -4   37.67    3.06
  -3  -3  -3   26.45    1.99
   3  -3  -3   31.45    2.66
  -3  -3  -2   80.77    3.43
   3  -3  -2   93.63    4.60
   3  -3  -1   45.44    3.14
   3  -3   0  405.05   10.31
   3  -3   1   46.79    3.11
   3  -3   2   81.27    4.17
  -3   3   3   30.31    2.70
   3   3   3   32.75    2.81
   3  -3   3   29.99    2.48
  -3   3   4   41.06    3.19
   3   3   4   37.78    2.98
   3  -3   4   42.93    3.06
  -3   3   5   36.99    3.02
   3   3   5   33.52    2.88
   3  -3   5   31.94    2.66
   3   3   6   23.29    2.45
   3  -3   6   28.06    2.51
  -3   3   6   25.84    2.62
  -3   3   7   13.45    2.00
   3   3   7   11.19    1.75
   3  -3   7   10.88    1.61
  -3   3   8   46.69    3.64
   3   3   8   42.56    3.41
   3  -3   8   49.30    3.44
  -3   3   9   10.08    1.75
   3   3   9   10.22    1.73
   3   3  10   20.82    2.51
  -3   3  10   20.94    2.55
  -3   3  11   20.22    2.60
   3   3  11   18.02    2.38
   3   3  12    9.58    0.65
   3   3  12   10.24    0.70
  -3   3  12    9.70    1.91
   3   3  12   10.05    1.86
  -3   3  12    9.84    0.68
   3   3  12    9.85    0.70
   3   3  13   39.50    1.41
  -3   3  13   40.16    1.45
   3   3  13   38.76    3.70
  -3   3  13   39.28    3.81
   3   3  13   39.35    1.45
   3   3  13   39.77    1.41
  -3   3  14    0.70    0.64
  -3   3  14    0.90    0.29
   3   3  14    0.90    0.29
   3   3  14    1.36    0.30
   3   3  14    0.33    0.55
   3   3  14    0.69    0.22
   3   3  15    2.46    0.34
   3   3  15    1.38    0.88
  -3   3  15    1.92    1.06
  -3   3  15    2.85    0.41
   3   3  15    2.87    0.40
   3   3  15    3.41    0.46
   3   3  16    8.44    0.68
  -3   3  16    8.55    0.67
  -3   3  16    9.10    2.03
   3   3  16    8.28    0.66
   3   3  16    8.21    0.65
   3   3  16    5.34    1.47
   3   3  17    1.57    1.25
  -3   3  17    1.66    0.31
   3   3  17    1.54    0.28
   3   3  17    1.85    0.35
   3   3  17    2.05    0.39
  -3   3  18    4.16    0.48
   3   3  18    3.77    0.45
   3   3  18    4.36    0.52
   3   3  18    4.21    0.48
  -3   3  19   22.61    1.12
   3   3  19   22.20    1.11
   3   3  19   21.71    1.09
   3   3  19   22.22    1.11
   3   3  20   12.25    0.83
   3   3  20   12.84    0.84
   3   3  21    0.72    0.25
   3   3  21    1.09    0.28
   3   3  22    0.04    0.22
   3   3  23    2.91    0.41
   3   3  24    2.31    0.36
   3   3  25    0.27    0.21
   3   3  26    1.33    0.27
   3   3  27    3.03    0.33
   3   3  28    0.42    0.15
  -3   3  28    0.17    0.13
   3   3  28    0.11    0.12
  -3  -4 -26    0.16    0.13
  -3  -4 -25    0.89    0.22
  -3  -4 -24   -0.05    0.19
  -3  -4 -23    1.13    0.28
  -3  -4 -22    2.53    0.39
   3  -4 -22    2.25    0.37
  -3  -4 -21    5.68    0.56
   3  -4 -21    5.48    0.54
   3  -4 -20    0.93    0.32
  -3  -4 -20    1.10    0.36
  -3  -4 -19    1.49    0.35
   3  -4 -19    1.80    0.38
  -3  -4 -18    0.18    0.28
   3  -4 -18    0.15    0.27
  -3  -4 -17    5.03    0.56
   3  -4 -17    5.61    0.61
   3  -4 -16    1.51    0.36
  -3  -4 -16    1.83    0.37
   3  -4 -15   18.78    1.06
  -3  -4 -15   18.51    1.03
  -3  -4 -14   14.29    0.91
   3  -4 -14   13.38    0.90
  -3  -4 -13    6.93    0.66
   3  -4 -13    6.08    0.62
   3  -4 -12   23.95    1.16
  -3  -4 -12   23.12    1.13
   3  -4 -11   72.65    2.13
   3  -4 -11   70.96    5.64
  -3  -4 -11   75.98    2.14
  -3  -4 -10   18.93    0.98
   3  -4 -10   16.45    0.93
   3  -4 -10   19.44    2.89
   3  -4  -9   12.61    0.82
  -3  -4  -9   13.65    0.83
   3  -4  -9   12.39    0.79
   3  -4  -9   10.88    2.19
   3  -4  -8   11.14    2.08
  -3  -4  -8   10.08    0.70
   3  -4  -8   10.39    0.71
  -3  -4  -7   21.55    1.00
   3  -4  -7   20.66    2.80
   3  -4  -7   22.61    1.04
  -3  -4  -6    3.88    0.43
   3  -4  -6    6.43    0.59
   3  -4  -6    5.88    1.52
   3  -4  -5   57.26    1.72
   3  -4  -5   49.62    4.20
   3  -4  -4   28.05    1.16
   3  -4  -4   24.30    2.83
   3  -4  -3   16.15    2.25
   3  -4  -2   23.47    2.75
   3  -4  -1   15.78    2.25
   3  -4   0    0.72    0.62
   3  -4   1   17.27    2.22
   3   4   2   25.12    2.99
  -3   4   2   24.03    2.93
   3  -4   2   23.10    2.57
   3   4   3   16.33    2.44
   3  -4   3   14.46    2.06
  -3   4   3   16.39    2.45
  -3   4   4   25.50    3.07
   3   4   4   23.22    2.83
   3  -4   4   28.61    1.22
   3  -4   4   22.03    2.57
   3   4   5   54.01    4.40
  -3   4   5   56.62    4.61
   3  -4   5   58.73    1.79
   3  -4   5   50.93    3.88
   3  -4   6    5.74    0.56
  -3   4   6    6.21    1.65
   3   4   6    3.90    1.25
   3   4   6    4.70    0.48
   3  -4   6    4.91    1.25
   3   4   7   23.27    2.98
   3  -4   7   20.83    2.55
   3  -4   7   23.59    1.09
   3   4   7   19.82    0.96
  -3   4   7   22.16    2.96
   3   4   8   13.77    2.30
   3  -4   8   11.92    0.78
  -3   4   8   11.28    2.23
   3   4   8   10.95    0.71
  -3   4   9   11.76    2.24
   3  -4   9   14.03    0.85
   3   4   9   12.62    2.27
   3   4   9   13.51    0.79
  -3   4  10   17.24    2.78
   3   4  10   17.44    0.91
   3   4  10   17.35    2.68
   3   4  11   64.32    5.18
   3   4  11   75.38    2.07
  -3   4  11   72.26    5.65
  -3   4  12   26.50    1.22
   3   4  12   25.07    1.18
   3   4  12   27.21    1.24
  -3   4  12   22.17    3.25
   3   4  12   19.45    2.92
   3   4  12   23.74    1.11
   3   4  13    6.90    0.65
   3   4  13    7.43    0.69
   3   4  13    6.86    0.60
  -3   4  13    7.61    0.68
   3   4  14   13.90    0.90
  -3   4  14   14.16    0.91
   3   4  14   12.95    0.82
   3   4  14   13.41    0.87
  -3   4  15   18.54    1.03
   3   4  15   18.13    1.02
   3   4  15   17.14    0.95
   3   4  15   18.47    1.02
   3   4  16    2.02    0.38
   3   4  16    1.89    0.38
   3   4  16    1.75    0.35
  -3   4  16    2.10    0.37
   3   4  17    4.83    0.55
   3   4  17    4.28    0.49
  -3   4  17    4.76    0.53
   3   4  17    4.64    0.50
  -3   4  18    0.22    0.22
   3   4  18    0.46    0.23
   3   4  18    0.50    0.22
   3   4  18    0.53    0.24
  -3   4  19    1.65    0.33
   3   4  19    1.48    0.33
   3   4  19    1.01    0.29
   3   4  19    1.99    0.37
   3   4  20    0.50    0.24
   3   4  20    0.63    0.24
   3   4  21    6.25    0.55
   3   4  22    1.91    0.31
   3   4  23    1.37    0.27
   3   4  24   -0.07    0.16
   3   4  25    1.18    0.20
   3   4  26    0.54    0.14
  -3  -5 -23    0.09    0.13
  -3  -5 -22    0.35    0.20
  -3  -5 -21   -0.04    0.18
  -3  -5 -20    0.88    0.24
  -3  -5 -19    3.51    0.41
   3  -5 -18    1.27    0.30
  -3  -5 -18    1.64    0.34
   3  -5 -17    2.42    0.37
  -3  -5 -17    3.08    0.42
   3  -5 -16    1.50    0.32
  -3  -5 -16    2.13    0.36
   3  -5 -15    0.92    0.25
  -3  -5 -15    1.60    0.38
   3  -5 -14    1.30    0.29
  -3  -5 -14    1.56    0.34
   3  -5 -13    4.16    0.47
  -3  -5 -13    5.23    0.55
  -3  -5 -12    1.36    0.33
  -3  -5 -11   33.47    1.34
   3  -5 -10   26.91    1.15
  -3  -5 -10   23.59    1.13
  -3  -5  -9    2.29    0.37
   3  -5  -9    2.17    0.38
   3  -5  -8    7.81    0.66
  -3  -5  -8    6.40    0.58
   3  -5  -7   15.17    0.92
   3  -5  -6   50.25    1.72
   3  -5  -5    8.74    0.74
   3  -5  -4   16.09    0.96
   3  -5  -3   11.98    0.85
   3  -5  -3    6.85    1.67
   3  -5  -2   17.68    1.00
  -3   5  -1    2.61    0.87
   3   5  -1    3.17    1.25
   3  -5  -1    4.38    0.55
   3  -5   0    1.01    0.41
   3   5   0    2.32    1.19
  -3   5   0    0.47    0.66
   3  -5   1    3.84    0.56
  -3   5   1    3.68    1.37
   3   5   1    1.27    0.63
   3  -5   2   18.24    1.04
   3  -5   3   12.61    0.89
   3  -5   4   15.18    0.96
   3  -5   5    8.66    0.76
   3  -5   6   52.45    1.81
   3  -5   7   14.51    0.93
   3  -5   8    8.47    0.72
   3  -5   9    1.93    0.37
   3  -5  10   23.93    1.13
   3   5  11   34.83    1.43
   3   5  12    2.54    0.42
  -3   5  12    2.72    0.46
   3   5  12    2.26    0.43
  -3   5  13    6.18    0.60
   3   5  13    6.02    0.59
   3   5  13    6.16    0.59
  -3   5  14    1.90    0.38
   3   5  14    2.22    0.38
   3   5  14    2.00    0.38
   3   5  15    1.61    0.33
  -3   5  15    1.82    0.34
   3   5  15    1.19    0.31
  -3   5  16    2.13    0.35
   3   5  16    2.37    0.36
   3   5  16    1.84    0.35
   3   5  17    2.49    0.36
  -3   5  17    3.59    0.42
   3   5  17    3.12    0.41
  -3   5  18    1.66    0.32
   3   5  18    2.07    0.33
   3   5  19    4.40    0.43
   3   5  20    0.88    0.22
   3   5  21    0.08    0.16
   3   5  22    0.20    0.12
  -3  -6 -16    0.60    0.17
  -3  -6 -15    0.38    0.16
  -3  -6 -10   14.46    0.75
   3  -6 -10   13.81    0.72
   3  -6  -9    3.63    0.44
  -3  -6  -9    3.34    0.43
  -3  -6  -8    3.61    0.48
   3  -6  -8    3.75    0.47
   3  -6  -7   10.01    0.70
  -3  -6  -7   11.12    0.75
  -3  -6  -6    6.63    0.63
   3  -6  -6    6.36    0.61
  -3  -6  -5    5.53    0.60
   3  -6  -5    5.61    0.59
   3  -6  -4   10.70    0.76
  -3  -6  -4   12.34    0.84
  -3  -6  -3    1.70    0.44
   3  -6  -3    1.74    0.42
  -3  -6  -2    2.20    0.46
   3  -6  -2    1.26    0.39
  -3  -6  -1    3.90    0.57
   3  -6  -1    3.24    0.51
   3  -6   0    8.80    0.73
  -3  -6   0    8.37    0.74
  -3  -6   1    3.18    0.50
   3  -6   1    3.02    0.50
  -3  -6   2    1.85    0.44
   3  -6   2    0.89    0.38
  -3  -6   3    1.09    0.40
   3  -6   3    2.21    0.47
   3  -6   4   11.76    0.82
  -3  -6   4   11.06    0.82
  -3  -6   5    6.03    0.66
   3  -6   5    5.55    0.59
   3  -6   6    7.97    0.68
  -3  -6   6    8.15    0.69
   3  -6   7   10.11    0.72
  -3  -6   7   10.31    0.75
  -3  -6   8    3.32    0.46
   3  -6   8    2.65    0.41
  -3  -6   9    3.70    0.44
   3  -6   9    2.85    0.39
   3   6   9    4.38    0.48
   3   6   9    4.62    0.49
  -3   6   9    4.52    0.51
  -3   6  10   15.68    0.86
   3   6  10   16.29    0.87
   3   6  10   14.73    0.81
   3  -6  10   13.49    0.72
  -3  -6  10   13.97    0.74
   3   6  11    0.74    0.28
   3   6  11    0.18    0.25
  -3   6  11    0.49    0.25
   3   6  12    3.89    0.43
   3   6  12    3.67    0.40
  -3   6  12    4.00    0.44
  -3   6  13    1.95    0.32
   3   6  13    1.69    0.30
   3   6  13    1.05    0.25
   3   6  14    5.19    0.45
  -3   6  14    5.92    0.48
   3   6  14    5.51    0.44
   3   6  15    0.14    0.15
  -3   6  15   -0.08    0.15
   3   6  15    0.24    0.14
  -3   6  16    1.01    0.20
   3   6  16    1.36    0.22
   3   6  16    1.45    0.23
   3   6  17    1.10    0.18
  -3  -7  -7    0.31    0.17
  -3  -7  -6    0.80    0.20
  -3  -7  -5    0.24    0.19
   3  -7  -4   -0.14    0.18
  -3  -7  -4    0.08    0.18
  -3  -7  -3    0.13    0.20
   3  -7  -3    0.09    0.18
  -3  -7  -2    0.24    0.20
   3  -7  -2   -0.04    0.19
  -3  -7  -1    0.13    0.19
   3  -7  -1   -0.23    0.21
  -3  -7   0    1.13    0.26
   3  -7   0    0.73    0.23
  -3  -7   1    0.03    0.20
   3  -7   1   -0.33    0.22
  -3  -7   2    0.15    0.21
   3  -7   2    0.20    0.19
   3  -7   3    0.05    0.20
  -3  -7   3   -0.27    0.18
   3   7   4   -0.12    0.14
  -3  -7   4   -0.14    0.18
  -3   7   5    0.63    0.19
   3   7   5    0.44    0.15
  -3  -7   5    0.24    0.19
  -3   7   6    0.79    0.19
   3   7   6    0.48    0.16
   3   7   6    0.39    0.14
  -3  -7   6    0.46    0.18
  -3   7   7    0.36    0.16
   3   7   7    0.44    0.15
  -3  -7   7    0.07    0.13
   3   7   7    0.33    0.14
  -3   7   8    0.04    0.12
   3   7   8    0.03    0.13
  -3   7   9    0.41    0.15
   3   7   9    0.38    0.15
   4   0  -3 3116.73   41.91
   4   0  -2  476.45    7.95
   4   0  -1  246.59    4.84
   4   0   0 3414.59   44.86
   4   0   0 3416.42   45.61
   4   0   1  235.71    4.64
   4   0   1  248.25    5.02
   4   0   2  471.79    8.16
   4   0   2  481.35    8.42
   4   0   3 3162.16   43.00
   4   0   4  724.08   12.25
   4   0   4  729.87   12.45
   4   0   5  781.53   13.46
   4   0   5  786.24   13.46
   4   0   6   57.11    2.70
   4   0   6   56.70    2.67
   4   0   7  145.79    4.67
   4   0   7  153.95    4.89
   4   0   8   36.95    2.40
   4   0   8   37.73    2.32
   4   0   9  121.99    4.47
   4   0   9  122.69    4.73
   4   0  10  618.62   12.87
   4   0  10  606.39   12.20
   4   0  11   13.23    1.50
  -4   0  11   12.46    1.24
   4   0  11   11.39    1.56
  -4   0  12  103.35    3.91
   4   0  12  109.81    4.74
   4   0  12  114.67    5.17
   4   0  13   89.36    4.76
   4   0  13   86.76    4.32
   4   0  14   95.84    4.64
   4   0  14  100.37    5.29
   4   0  15  113.63    5.86
   4   0  15  100.71    4.91
   4   0  16   66.09    4.66
   4   0  16   64.03    4.00
   4   0  17    6.29    0.54
   4   0  17    6.43    0.55
   4   0  17    6.00    1.43
   4   0  17    6.67    0.59
   4   0  18   19.12    1.00
  -4   0  18   16.76    0.92
   4   0  18   16.92    0.93
   4   0  18   16.27    2.52
   4   0  19  157.14    3.35
   4   0  19  147.26    3.30
   4   0  19  146.50    7.88
  -4   0  19  151.51    3.32
   4   0  20  131.77    3.01
   4   0  20  124.85    2.99
  -4   0  20  123.95    2.98
   4   0  21    8.70    0.73
   4   0  21    7.92    0.68
  -4   0  21    7.79    0.70
  -4   0  22   78.65    2.28
  -4   0  22   77.80    2.26
   4   0  22   81.06    2.31
   4   0  22   80.20    2.28
   4   0  22   80.53    2.33
   4   0  23    6.39    0.63
  -4   0  23    6.18    0.59
   4   0  23    6.37    0.60
   4   0  23    7.29    0.67
  -4   0  23    7.10    0.64
   4   0  24   23.57    1.17
  -4   0  24   23.30    1.16
   4   0  24   22.48    1.15
   4   0  24   24.81    1.18
   4   0  25    2.07    0.37
   4   0  25    1.82    0.36
   4   0  25    1.57    0.38
  -4   0  25    1.58    0.35
  -4   0  26    4.14    0.48
   4   0  26    3.70    0.47
   4   0  26    3.47    0.45
   4   0  26    4.25    0.47
   4   0  27    3.63    0.45
  -4   0  27    3.67    0.43
   4   0  27    2.88    0.40
   4   0  27    3.66    0.44
   4   0  28   15.52    0.83
  -4   0  28   17.18    0.83
   4   0  28   15.36    0.78
  -4   0  29    0.33    0.18
   4   0  29    0.32    0.17
   4  -1 -20   14.55    0.90
   4  -1 -19   13.02    0.84
  -4  -1 -19   11.49    0.76
   4  -1 -18   48.87    1.64
  -4  -1 -18   41.84    1.49
  -4  -1 -17   22.82    1.03
   4  -1 -17   28.66    1.20
   4  -1  -6   69.36    1.60
   4   1  -5   35.14    0.96
   4  -1  -5   45.91    1.52
   4  -1  -4  106.48    2.80
   4  -1  -3   22.08    1.61
   4  -1  -3   22.48    1.26
   4  -1  -2 3208.57   43.77
   4  -1  -2 3260.77   44.85
   4  -1  -1  967.01   15.68
   4  -1  -1  961.47   15.07
   4  -1   0  391.26    7.92
   4  -1   0  389.00    7.66
   4  -1   1  972.82   15.76
   4  -1   1  970.64   15.61
   4  -1   2 3218.34   44.65
  -4   1   2 3205.56   43.38
   4   1   2 3193.59   43.42
   4  -1   2 3244.15   44.61
  -4   1   3   21.10    1.32
   4   1   3   21.81    1.35
   4  -1   3   22.16    1.63
   4  -1   3   23.70    1.67
   4  -1   4  114.42    3.96
   4  -1   4  118.78    3.98
  -4   1   4  108.07    3.37
   4   1   4  110.30    3.43
   4  -1   5   51.32    2.66
   4  -1   5   50.20    2.57
   4   1   5   47.44    2.27
  -4   1   5   46.40    2.21
   4  -1   5   48.73    2.58
   4  -1   6   93.61    3.76
   4  -1   6   94.93    3.81
  -4   1   6   81.60    3.19
   4   1   6   83.12    3.28
   4  -1   6   94.75    3.72
  -4   1   7  123.52    4.21
   4   1   7  122.28    4.23
   4  -1   7  132.54    4.75
   4  -1   7  132.08    4.73
  -4   1   8   92.49    3.75
   4   1   8   92.45    3.78
   4  -1   8   87.81    3.92
   4  -1   8   85.37    3.89
   4   1   9  158.51    5.41
  -4   1   9  163.50    5.43
   4  -1   9  155.96    5.61
   4   1   9  158.52    5.14
   4  -1   9  161.81    5.64
  -4   1  10  119.94    4.82
   4   1  10  123.09    4.91
   4  -1  10  119.12    5.04
   4   1  10  121.12    4.56
   4  -1  10  119.44    4.95
   4   1  11  162.36    5.54
   4   1  11  164.96    6.01
  -4   1  11  158.08    5.89
   4  -1  11  153.14    5.89
   4  -1  11  155.31    6.06
   4   1  12   32.69    2.36
   4  -1  12   36.89    2.86
   4   1  12   36.20    2.80
  -4   1  12   36.22    2.83
   4  -1  12   34.58    2.85
   4   1  13    0.06    0.29
   4  -1  13    0.94    0.69
   4  -1  13    1.89    0.76
   4   1  13    1.69    0.70
  -4   1  13    1.86    0.79
   4  -1  14   55.16    3.81
   4   1  14   54.49    3.85
  -4   1  14   57.09    3.94
   4  -1  14   59.76    4.15
   4   1  15    8.48    1.66
  -4   1  15    9.94    1.76
   4  -1  15    8.66    1.57
   4   1  16    4.48    0.46
  -4   1  16    3.93    1.20
   4  -1  16    7.00    1.58
   4   1  16    4.01    1.16
   4  -1  17   27.09    1.20
   4  -1  17   26.77    1.19
   4   1  17   25.52    1.13
   4   1  17   26.07    1.16
   4  -1  17   26.54    3.16
   4  -1  17   26.31    1.18
  -4  -1  17   26.16    1.13
   4   1  17   25.50    1.14
  -4  -1  17   25.76    1.15
   4  -1  18   50.49    1.70
   4  -1  18   48.84    4.39
   4  -1  18   46.00    1.64
  -4   1  18   43.80    1.52
   4   1  18   47.49    1.61
   4   1  18   51.05    1.66
   4   1  18   48.37    1.64
   4  -1  18   47.30    1.67
   4   1  18   46.41    4.30
  -4  -1  18   45.94    1.61
   4   1  19   13.21    0.84
   4  -1  19   12.99    0.87
   4  -1  19   11.58    0.81
   4  -1  19   11.50    0.82
   4   1  19   12.13    0.79
   4  -1  19   10.71    2.17
   4   1  19   12.61    2.31
  -4   1  19   12.33    0.78
   4   1  19   13.13    0.85
  -4  -1  19   11.92    0.80
   4   1  20   15.38    0.91
   4  -1  20   15.19    0.94
   4  -1  20   14.02    0.90
   4   1  20   14.81    0.90
   4   1  20   14.51    0.91
  -4   1  20   14.97    0.89
   4   1  20   13.34    2.41
   4  -1  20   14.04    0.90
  -4  -1  20   13.37    0.86
   4  -1  21    6.24    0.61
   4  -1  21    6.52    0.65
   4   1  21    6.05    0.61
   4  -1  21    5.87    0.61
  -4   1  21    5.77    0.56
   4   1  21    6.71    0.63
  -4  -1  21    5.77    0.57
  -4  -1  22   25.62    1.23
   4   1  22   28.13    1.26
  -4   1  22   28.33    1.24
   4  -1  22   25.90    1.23
   4   1  22   26.45    1.23
   4  -1  22   25.73    1.25
   4  -1  22   27.01    1.27
   4  -1  23    3.15    0.45
  -4   1  23    3.33    0.44
   4   1  23    2.11    0.38
   4   1  23    2.38    0.40
   4  -1  23    2.49    0.42
   4  -1  23    2.93    0.46
  -4  -1  23    2.65    0.41
   4  -1  24    3.65    0.47
   4  -1  24    3.53    0.46
  -4   1  24    3.80    0.47
   4   1  24    3.65    0.46
   4   1  24    3.64    0.50
   4  -1  24    3.10    0.45
  -4  -1  24    3.78    0.49
   4   1  25   11.48    0.81
   4  -1  25   13.08    0.84
   4   1  25   12.29    0.80
   4  -1  25   12.03    0.84
  -4  -1  25   12.20    0.80
   4   1  25   11.54    0.79
   4  -1  25   12.64    0.80
  -4   1  25   12.21    0.78
  -4   1  25   11.68    0.80
  -4  -1  26    0.94    0.26
   4  -1  26    0.99    0.30
   4   1  26    0.35    0.23
  -4   1  26    0.61    0.20
   4  -1  26    0.60    0.26
   4   1  26    0.84    0.30
   4   1  26    0.78    0.25
  -4  -1  27    0.05    0.17
   4   1  27    0.09    0.20
   4   1  27    0.08    0.20
   4  -1  27    0.03    0.22
   4   1  27   -0.06    0.18
  -4   1  27    0.08    0.17
   4   1  28    0.56    0.24
   4   1  28   -0.04    0.21
   4  -1  28   -0.01    0.21
   4   1  28   -0.08    0.16
  -4   1  28    0.31    0.17
   4   1  29    0.51    0.16
   4   1  29    0.20    0.16
  -4   1  29    0.49    0.17
   4   1  30    0.60    0.15
  -4   1  30    0.66    0.16
  -4  -2 -26    1.48    0.28
  -4  -2 -25    2.25    0.37
  -4  -2 -24   13.78    0.83
  -4  -2 -23    7.66    0.64
  -4  -2 -22    9.04    0.74
  -4  -2 -21   21.18    1.11
   4  -2 -21   21.47    1.13
   4  -2 -20    0.02    0.26
  -4  -2 -20    0.24    0.24
   4  -2 -19   17.23    0.99
  -4  -2 -19   15.84    0.93
  -4  -2 -18    5.49    0.55
   4  -2 -18    5.95    0.59
   4  -2 -17    5.58    0.56
  -4  -2 -17    4.95    0.51
  -4  -2 -16   15.82    0.88
   4  -2 -16   17.00    0.93
   4  -2 -15    1.01    0.30
  -4  -2 -15    0.74    0.23
   4  -2  -5    0.11    0.51
   4  -2  -4  734.25   14.61
   4  -2  -3   13.27    1.53
   4  -2  -2  390.58    9.20
   4  -2  -1   68.50    3.31
  -4  -2   0   76.09    1.85
   4  -2   0   94.97    3.87
   4  -2   1   69.61    3.24
   4  -2   1   69.51    3.35
   4  -2   2  390.60    9.07
   4  -2   2  395.29    9.13
  -4   2   3   13.35    1.44
   4   2   3   12.96    1.40
   4  -2   3   12.90    1.47
   4  -2   3   13.85    1.53
  -4   2   4  713.97   13.82
   4   2   4  709.36   13.71
   4  -2   4  720.78   14.13
   4  -2   4  710.63   14.05
   4  -2   5   -0.08    0.43
  -4   2   5   -0.18    0.44
   4   2   5   -0.08    0.44
   4  -2   5    1.30    0.73
   4  -2   6    3.43    0.92
   4  -2   6    3.11    0.84
   4   2   6    2.66    0.75
  -4   2   6    2.69    0.73
   4   2   7   37.39    2.68
   4  -2   7   32.93    2.62
   4  -2   7   32.62    2.50
  -4   2   7   33.95    2.49
  -4   2   8   38.06    2.82
   4   2   8   40.95    2.86
  -4   2   9    7.18    1.30
   4   2   9    8.26    1.34
  -4   2  10   20.83    2.24
   4   2  10   23.08    2.29
  -4   2  11   55.20    3.73
   4   2  11   47.22    2.96
   4   2  11   49.64    3.52
  -4   2  12   10.76    1.74
   4   2  12   10.67    1.75
   4   2  13   11.59    1.82
  -4   2  13   11.30    1.84
   4   2  14   70.57    4.74
  -4   2  14   67.86    4.73
   4   2  15    1.48    0.94
  -4   2  15    0.79    0.25
   4   2  15    0.75    0.24
   4   2  15    0.88    0.24
   4  -2  15    1.02    0.27
  -4  -2  15    1.22    0.27
   4   2  15    0.85    0.24
  -4   2  15    0.51    0.47
  -4   2  16   15.79    0.88
   4   2  16   16.01    0.90
   4   2  16   13.95    0.80
   4  -2  16   14.24    0.84
   4  -2  16   13.92    0.85
   4   2  16   16.27    0.88
  -4   2  16   17.11    2.54
   4   2  16   14.80    2.26
  -4  -2  16   14.19    0.83
   4   2  16   15.43    0.88
   4  -2  16   14.83    0.87
  -4   2  17    5.12    0.51
   4   2  17    5.12    0.51
   4  -2  17    4.91    0.52
   4   2  17    5.53    0.54
   4   2  17    4.90    0.49
   4   2  17    4.10    0.46
   4   2  17    3.67    1.17
  -4   2  17    4.93    1.47
   4  -2  17    4.36    0.50
  -4  -2  17    4.40    0.47
   4  -2  18    5.40    0.54
   4   2  18    6.09    0.58
   4  -2  18    5.64    0.58
  -4  -2  18    5.30    0.54
   4   2  18    5.46    0.52
   4   2  18    5.48    1.60
  -4   2  18    5.73    1.61
   4   2  18    6.24    0.60
   4   2  19   15.73    0.92
   4  -2  19   14.44    0.90
   4   2  19   15.77    0.91
  -4  -2  19   14.20    0.87
   4   2  19   15.44    2.61
  -4   2  19   14.18    2.60
   4   2  19   18.36    1.01
   4  -2  19   13.97    0.89
   4   2  20    0.10    0.21
  -4  -2  20   -0.15    0.25
   4  -2  20   -0.23    0.28
   4   2  20    0.01    0.22
   4   2  20    0.45    0.23
   4  -2  20    0.50    0.31
   4  -2  21   20.69    1.10
  -4  -2  21   21.34    1.09
   4   2  21   22.44    1.12
   4   2  21   21.62    1.09
   4   2  21   19.21    1.05
   4   2  22    8.81    0.71
   4  -2  22    7.81    0.68
   4   2  22    8.97    0.73
   4   2  23    7.21    0.61
   4   2  23    7.94    0.66
   4  -2  23    6.65    0.62
   4   2  24   12.86    0.81
   4  -2  24   13.63    0.83
   4   2  24   14.79    0.87
   4   2  25    2.22    0.35
   4  -2  25    1.83    0.33
   4   2  25    2.89    0.41
   4   2  26    1.09    0.25
   4   2  26    0.81    0.22
   4  -2  26    0.89    0.22
   4   2  27    0.95    0.23
   4   2  27    0.78    0.23
  -4   2  27    0.59    0.21
   4   2  28    0.59    0.20
   4   2  28    0.50    0.17
  -4   2  28    0.99    0.21
   4   2  29    0.54    0.15
   4   2  29    0.36    0.14
  -4   2  29    0.65    0.16
  -4  -3 -27    0.59    0.18
  -4  -3 -26    1.23    0.26
  -4  -3 -25    0.26    0.21
  -4  -3 -24    2.99    0.42
  -4  -3 -23    1.44    0.34
  -4  -3 -22    3.54    0.47
  -4  -3 -21    0.92    0.30
   4  -3 -21    1.08    0.30
   4  -3 -20   -0.43    0.34
  -4  -3 -20   -0.11    0.29
   4  -3 -19   -0.22    0.28
  -4  -3 -19   -0.31    0.30
   4  -3 -18    5.15    0.57
  -4  -3 -18    4.75    0.54
   4  -3 -17   14.82    0.94
  -4  -3 -17   16.10    0.97
  -4  -3 -16   10.43    0.74
   4  -3 -16   11.01    0.80
  -4  -3 -15   18.65    0.97
   4  -3 -15   20.41    1.07
  -4  -3 -14    9.93    0.70
   4  -3 -14   10.13    0.74
   4  -3 -13    1.39    0.35
  -4  -3 -13    0.76    0.24
  -4  -3 -12   17.14    0.89
   4  -3 -12   16.89    0.92
  -4  -3 -11   23.20    1.03
   4  -3 -10    8.08    1.78
   4  -3  -9   80.49    5.17
   4  -3  -8   10.84    1.90
   4  -3  -7   75.55    4.76
   4  -3  -6   41.05    3.46
   4  -3  -5   17.25    2.16
   4  -3  -4   73.63    4.35
   4  -3  -3  126.88    5.71
   4  -3  -2   71.57    4.18
   4  -3  -1   20.52    2.21
   4  -3   0  166.90    6.47
   4  -3   1   21.26    2.20
  -4   3   2   67.69    4.07
   4  -3   2   63.47    3.81
  -4   3   3  134.68    5.90
   4   3   3  131.32    5.70
   4  -3   3  116.74    5.35
  -4   3   4   73.08    4.29
   4   3   4   66.80    4.04
   4  -3   4   75.38    4.24
  -4   3   5   15.77    2.03
   4   3   5   16.04    1.98
   4  -3   5   13.91    1.82
   4   3   6   42.91    3.34
   4  -3   6   40.87    3.19
  -4   3   6   46.98    3.57
  -4   3   7   72.06    4.52
   4   3   7   68.06    4.27
   4  -3   7   73.98    4.30
  -4   3   8   10.14    1.81
   4   3   8   10.20    1.72
   4  -3   8   10.09    1.62
   4   3   9   72.88    4.69
  -4   3   9   75.43    4.92
  -4   3  10    8.57    1.66
   4   3  10    6.86    1.38
  -4   3  11   23.35    2.80
   4   3  11   20.59    2.58
   4   3  11   21.39    0.97
   4   3  12   17.37    0.90
  -4   3  12   17.27    0.91
   4   3  12   16.82    0.89
   4   3  12   15.69    2.37
  -4   3  12   15.80    2.40
   4   3  12   15.94    0.90
   4   3  13    1.60    0.30
  -4   3  13    1.43    0.74
  -4   3  13    1.97    0.38
   4   3  13    1.74    0.35
   4   3  13    2.08    1.12
   4   3  13    1.57    0.32
  -4   3  14    9.90    0.71
   4   3  14    9.53    0.73
  -4   3  14    8.34    1.78
   4   3  14    9.97    0.70
   4   3  14    9.42    0.72
   4   3  14    8.23    1.71
  -4   3  15   18.24    0.98
   4   3  15   18.24    0.99
   4   3  15   16.57    2.56
  -4   3  15   16.05    2.63
   4   3  15   19.35    1.00
   4   3  15   19.49    1.00
  -4   3  16   10.61    0.74
   4   3  16    9.63    0.72
   4   3  16    9.20    1.92
   4   3  16   10.51    0.76
   4   3  16    9.94    0.72
  -4   3  16    9.45    2.03
  -4   3  17   13.87    0.85
   4   3  17   14.01    0.85
   4   3  17   14.38    0.87
   4   3  17   14.70    0.91
  -4   3  18    4.98    0.54
   4   3  18    5.45    0.54
   4   3  18    4.86    0.51
   4   3  18    5.36    0.56
   4   3  19   -0.31    0.24
   4   3  19   -0.34    0.26
   4   3  20    0.51    0.23
   4   3  20    0.57    0.28
   4   3  21    1.42    0.31
   4   3  21    1.42    0.32
   4   3  22    3.52    0.44
   4   3  23    1.78    0.33
   4   3  24    2.99    0.40
   4   3  25    0.24    0.20
   4   3  26    0.85    0.23
  -4   3  27    1.09    0.20
   4   3  27    0.70    0.16
   4   3  27    1.01    0.21
   4   3  28    0.54    0.14
  -4  -4 -25    1.06    0.22
  -4  -4 -24    0.23    0.18
  -4  -4 -23    0.93    0.27
  -4  -4 -22    1.27    0.31
  -4  -4 -21    0.49    0.25
   4  -4 -20    5.20    0.54
  -4  -4 -20    4.65    0.53
   4  -4 -19    3.93    0.51
  -4  -4 -19    3.97    0.51
  -4  -4 -18    6.23    0.62
   4  -4 -18    6.23    0.62
  -4  -4 -17    5.26    0.58
   4  -4 -17    4.60    0.55
   4  -4 -16    2.97    0.45
  -4  -4 -16    3.08    0.47
  -4  -4 -15   25.50    1.22
   4  -4 -15   24.98    1.22
  -4  -4 -14    8.05    0.70
   4  -4 -14    6.32    0.63
  -4  -4 -13   16.61    0.99
   4  -4 -13   16.70    1.01
  -4  -4 -12  109.73    2.71
   4  -4 -12  108.69    2.74
  -4  -4 -11   33.33    1.34
   4  -4 -11   30.58    3.75
   4  -4 -11   31.07    1.33
   4  -4 -10    2.06    0.36
  -4  -4 -10    2.01    0.37
  -4  -4  -9   13.13    0.81
   4  -4  -9   13.60    0.81
  -4  -4  -8   21.40    1.04
   4  -4  -8   22.32    1.04
   4  -4  -7   18.32    0.95
   4  -4  -7   17.29    2.66
  -4  -4  -7   17.71    0.92
  -4  -4  -6    1.74    0.30
   4  -4  -6    2.88    1.10
   4  -4  -6    1.81    0.38
  -4  -4  -5   17.40    0.88
   4  -4  -5   21.62    1.02
   4  -4  -5   21.98    2.86
   4  -4  -4    4.28    0.48
   4  -4  -4    2.96    1.09
   4  -4  -3    3.55    1.19
   4  -4  -3    4.11    0.48
   4  -4  -2   15.02    0.85
   4  -4  -2   10.39    1.92
   4  -4  -1    8.48    0.65
   4  -4  -1    7.69    1.66
   4  -4   0   -0.27    0.25
   4  -4   0   -0.48    0.73
   4  -4   1    6.90    1.57
   4  -4   1    9.13    0.66
  -4   4   1    6.71    1.63
   4   4   1    8.52    1.75
   4   4   2   13.13    2.13
   4  -4   2   10.75    1.85
   4  -4   2   13.90    0.81
  -4   4   2   12.15    2.14
  -4   4   3    4.29    1.29
   4   4   3    2.32    0.99
   4  -4   3    4.31    0.49
   4  -4   3    4.93    1.35
   4   4   3    3.98    0.43
   4  -4   4    4.51    0.50
   4   4   4    3.59    0.42
   4  -4   4    4.14    1.19
  -4   4   4    4.52    1.41
   4   4   4    3.96    1.32
  -4   4   5   24.23    3.04
   4   4   5   20.42    2.74
   4  -4   5   23.89    1.10
   4  -4   5   18.06    2.39
   4   4   5   19.86    0.97
   4   4   6    2.21    0.33
  -4   4   6    4.53    1.44
   4   4   6    2.74    0.96
   4  -4   6    3.14    0.45
   4  -4   6    2.16    0.87
  -4   4   7   17.86    2.59
   4   4   7   17.54    0.91
   4  -4   7   18.06    0.98
   4  -4   7   18.90    2.48
   4   4   7   17.43    2.62
   4   4   8   22.17    1.05
   4   4   8   20.84    2.87
  -4   4   8   24.25    3.15
   4  -4   8   23.27    1.09
   4   4   9   13.99    0.84
   4  -4   9   12.99    0.81
  -4   4   9   13.17    2.36
   4   4   9   11.34    2.21
   4   4  10    7.32    0.75
  -4   4  10    3.33    1.47
   4   4  10    3.13    1.45
  -4   4  11   27.69    3.55
   4   4  11   28.42    3.43
   4   4  11   33.28    1.32
  -4   4  12  113.29    2.76
   4   4  12  108.87    2.73
   4   4  12  114.25    2.72
  -4   4  12   88.06    6.46
   4   4  12   89.91    6.22
   4   4  12  106.54    2.64
   4   4  13   17.09    1.00
   4   4  13   17.51    1.02
  -4   4  13   17.81    1.01
   4   4  13   17.04    0.95
  -4   4  14    6.81    0.66
   4   4  14    6.85    0.64
   4   4  14    7.43    0.65
   4   4  14    6.48    0.61
  -4   4  15   25.51    1.21
   4   4  15   26.21    1.23
   4   4  15   24.88    1.21
   4   4  15   25.36    1.17
   4   4  16    2.44    0.41
  -4   4  16    3.24    0.45
   4   4  16    3.30    0.45
   4   4  16    3.31    0.43
  -4   4  17    4.91    0.54
   4   4  17    4.63    0.52
   4   4  17    4.73    0.53
   4   4  17    4.84    0.53
  -4   4  18    6.28    0.58
   4   4  18    5.97    0.56
   4   4  18    5.72    0.55
   4   4  18    6.77    0.59
  -4   4  19    4.20    0.48
   4   4  19    3.88    0.43
   4   4  19    3.65    0.46
   4   4  19    3.75    0.44
   4   4  20    4.91    0.49
   4   4  20    4.16    0.46
   4   4  21    1.25    0.31
   4   4  22    1.05    0.28
   4   4  23    0.40    0.19
   4   4  24    0.44    0.16
   4   4  25    1.03    0.19
  -4  -5 -22    0.54    0.18
  -4  -5 -21    0.64    0.22
  -4  -5 -20    0.65    0.22
  -4  -5 -19    1.45    0.29
  -4  -5 -18   -0.50    0.25
  -4  -5 -17    2.95    0.40
  -4  -5 -16    2.09    0.37
  -4  -5 -15    0.94    0.31
   4  -5 -14    2.69    0.36
  -4  -5 -14    4.25    0.51
  -4  -5 -13    3.67    0.48
  -4  -5 -12    4.18    0.50
  -4  -5 -11   -0.17    0.32
  -4  -5 -10    0.24    0.27
   4  -5 -10    1.58    0.33
  -4  -5  -9   31.39    1.32
   4  -5  -9   34.75    1.36
   4  -5  -8   39.30    1.48
  -4  -5  -8   36.89    1.41
  -4  -5  -7   16.02    0.93
   4  -5  -7   18.81    1.03
   4  -5  -6    6.14    0.63
   4  -5  -5    2.03    0.43
   4  -5  -4    4.38    0.54
   4  -5  -3    1.92    0.47
   4  -5  -2   28.87    1.28
   4  -5  -1    2.17    0.48
   4  -5   0    0.14    0.32
   4   5   0   -0.04    0.26
   4  -5   1    1.88    0.43
   4   5   1    1.57    0.32
   4   5   2   23.84    1.12
   4  -5   2   30.36    1.32
   4  -5   3    1.97    0.48
   4   5   3    1.04    0.28
   4  -5   4    3.82    0.56
   4   5   4    2.84    0.41
   4   5   5    2.19    0.37
   4  -5   5    2.18    0.48
   4   5   6    6.02    0.56
   4  -5   6    6.47    0.66
   4  -5   7   17.66    1.02
   4   5   7   16.54    0.91
   4   5   8   37.39    1.41
   4  -5   8   43.11    1.56
   4  -5   9   34.56    1.37
   4   5   9   31.82    1.27
   4  -5  10    1.40    0.34
   4   5  10    2.01    0.36
   4   5  11    0.24    0.19
   4   5  11    1.08    0.36
   4   5  11    1.11    0.35
  -4   5  11    1.51    0.40
  -4   5  12    5.00    0.56
   4   5  12    5.10    0.56
   4   5  12    4.91    0.53
   4   5  12    4.28    0.46
  -4   5  13    4.33    0.52
   4   5  13    4.51    0.51
   4   5  13    4.08    0.50
   4   5  13    3.77    0.43
  -4   5  14    4.63    0.52
   4   5  14    4.92    0.51
   4   5  14    4.97    0.52
   4   5  14    3.55    0.43
  -4   5  15    0.87    0.27
   4   5  15    0.39    0.21
   4   5  15    0.60    0.26
   4   5  15    0.67    0.22
  -4   5  16    3.07    0.39
   4   5  16    2.84    0.39
   4   5  16    2.68    0.36
   4   5  16    2.80    0.40
  -4   5  17    2.81    0.37
   4   5  17    2.53    0.35
   4   5  17    2.49    0.36
  -4   5  18    0.02    0.18
   4   5  18    0.18    0.18
   4   5  18   -0.45    0.20
   4   5  19    1.60    0.29
   4   5  20    0.71    0.22
   4   5  21    1.06    0.20
   4   5  22    0.56    0.15
  -4  -6 -16    0.11    0.11
  -4  -6 -15   -0.03    0.12
  -4  -6 -14    0.38    0.16
  -4  -6 -13    2.68    0.31
  -4  -6 -10    3.60    0.41
  -4  -6  -9    2.90    0.40
   4  -6  -9    1.69    0.30
  -4  -6  -8    2.76    0.43
   4  -6  -8    2.37    0.36
   4  -6  -7    4.20    0.47
  -4  -6  -7    4.62    0.52
  -4  -6  -6    1.63    0.40
   4  -6  -6    1.37    0.37
   4  -6  -5    3.26    0.45
  -4  -6  -5    3.48    0.50
   4  -6  -4    0.82    0.35
   4  -6  -3    3.84    0.49
   4  -6  -2    7.74    0.68
   4  -6  -1    9.28    0.73
   4  -6   0    1.81    0.44
   4  -6   1    8.19    0.72
   4  -6   2    7.88    0.68
   4  -6   3    4.96    0.56
   4  -6   4    0.14    0.30
  -4  -6   5    2.91    0.48
   4  -6   5    3.16    0.47
  -4  -6   6    1.41    0.39
   4  -6   6    0.80    0.35
  -4  -6   7    4.42    0.51
   4  -6   7    3.99    0.48
  -4  -6   8    2.74    0.41
   4  -6   8    1.85    0.35
  -4  -6   9    2.09    0.36
  -4   6   9    3.26    0.43
   4   6   9    3.08    0.40
   4   6   9    3.39    0.42
  -4  -6  10    3.63    0.40
  -4   6  10    4.45    0.47
   4   6  10    4.33    0.46
   4   6  10    4.25    0.44
   4   6  11    2.31    0.35
   4   6  11    2.90    0.39
  -4   6  11    2.33    0.37
  -4   6  12    0.81    0.24
   4   6  12    0.66    0.23
   4   6  12    0.31    0.20
  -4   6  13    3.80    0.39
   4   6  13    3.41    0.35
   4   6  13    3.77    0.39
  -4   6  14    0.26    0.18
   4   6  14    0.61    0.19
   4   6  14    0.19    0.18
   4   6  15   -0.26    0.14
   4   6  15   -0.16    0.17
  -4   6  15    0.09    0.15
   4   6  16    0.37    0.16
   4   6  17    0.59    0.17
  -4  -7  -6    1.05    0.21
  -4  -7  -5    0.28    0.20
  -4  -7  -4    0.27    0.17
  -4  -7  -3    0.22    0.17
  -4  -7  -2    0.33    0.19
  -4  -7  -1    1.06    0.26
  -4  -7   0    0.48    0.23
  -4  -7   1    0.85    0.24
  -4  -7   2    0.19    0.19
  -4  -7   3   -0.16    0.18
  -4  -7   4    0.29    0.18
  -4   7   4    0.39    0.15
   4   7   4    0.06    0.14
   4   7   4   -0.02    0.13
  -4   7   5    0.72    0.19
   4   7   5    0.27    0.15
   4   7   5    0.48    0.16
  -4  -7   5    0.59    0.19
  -4   7   6    0.88    0.19
   4   7   6    1.02    0.18
   4   7   6    0.85    0.19
  -4  -7   6    1.17    0.20
  -4   7   7    0.61    0.16
   4   7   7    0.82    0.17
   4   7   7    0.65    0.16
   5   0  -5    0.07    0.21
   5   0  -4    0.08    0.22
   5   0  -3   -0.11    0.22
   5   0  -2    0.03    0.21
   5   0  -1    0.08    0.19
   5   0   0    0.00    0.26
   5   0   1    0.07    0.17
   5   0   1   -0.01    0.26
   5   0   2   -0.10    0.29
   5   0   2   -0.05    0.27
   5   0   3    0.00    0.29
   5   0   4   -0.38    0.35
   5   0   4    0.25    0.34
   5   0   5    0.21    0.35
   5   0   5   -0.03    0.28
   5   0   6   -0.05    0.36
   5   0   6   -0.20    0.37
   5   0   7    0.33    0.47
   5   0   7   -0.05    0.33
   5   0   8    0.00    0.36
   5   0   8    0.03    0.35
   5   0   9   -0.04    0.38
   5   0   9    0.06    0.34
   5   0  10    0.34    0.33
   5   0  10    0.19    0.70
   5   0  11    0.20    0.39
   5   0  11    0.44    0.44
   5   0  12    0.01    0.47
   5   0  12    0.20    0.47
   5   0  13    0.09    0.51
   5   0  13    0.18    0.45
   5   0  14   -0.16    0.42
   5   0  14    0.21    0.52
   5   0  15   -0.36    0.56
   5   0  15    0.28    0.74
   5   0  16    0.73    0.76
   5   0  16    0.11    0.19
   5   0  16   -0.49    0.62
   5   0  17   -0.21    0.22
   5   0  17   -0.17    0.26
   5   0  17    0.01    0.20
  -5   0  18   -0.07    0.22
   5   0  18    0.38    0.25
   5   0  18    0.16    0.86
   5   0  18    0.06    0.22
  -5   0  19    0.30    0.23
   5   0  19    0.50    0.28
   5   0  19    0.48    0.30
   5   0  19    0.00    0.75
   5   0  20    0.36    0.24
  -5   0  20   -0.10    0.22
   5   0  20    0.12    0.26
   5   0  20    0.30    0.29
   5   0  20   -0.30    0.93
  -5   0  20   -0.19    0.20
  -5   0  21    0.39    0.24
   5   0  21    0.01    0.21
   5   0  21    0.33    0.32
   5   0  21    0.05    0.20
  -5   0  21    0.17    0.24
   5   0  22    0.01    0.26
  -5   0  22   -0.18    0.25
   5   0  22   -0.04    0.28
   5   0  22    0.27    0.26
  -5   0  23   -0.09    0.20
   5   0  23   -0.31    0.23
   5   0  23    0.02    0.24
   5   0  23   -0.12    0.23
   5   0  24   -0.06    0.21
   5   0  24    0.14    0.25
   5   0  24    0.00    0.21
  -5   0  24    0.22    0.23
  -5   0  25   -0.01    0.22
   5   0  25   -0.09    0.24
   5   0  25    0.01    0.23
   5   0  25   -0.13    0.19
   5   0  26    0.25    0.21
   5   0  26   -0.13    0.23
   5   0  26    0.33    0.20
  -5   0  26    0.11    0.21
   5   0  27    0.52    0.24
   5   0  27   -0.03    0.19
   5   0  27    0.05    0.17
  -5   0  27    0.20    0.19
  -5   0  28    0.15    0.17
   5   0  28    0.07    0.16
   5   0  28    0.04    0.19
   5   0  28    0.25    0.15
   5   0  29   -0.39    0.21
  -5  -1 -18    7.63    0.60
  -5  -1 -17   10.65    0.70
   5  -1 -17   12.38    0.80
   5  -1 -16   12.28    0.78
   5  -1  -6  133.29    3.22
   5  -1  -5   15.76    1.51
   5  -1  -5   14.44    1.03
   5  -1  -4   35.84    2.24
   5  -1  -4   31.03    1.61
   5  -1  -3   50.49    2.21
   5  -1  -3   55.04    2.68
   5  -1  -2  771.59   13.07
   5  -1  -2  796.46   13.92
   5  -1  -1  352.27    7.46
   5  -1  -1  362.32    7.96
   5  -1   0    6.69    0.92
   5  -1   0    6.58    0.93
   5  -1   1  352.39    7.67
  -5   1   1  347.23    6.34
   5  -1   1  351.53    7.77
   5   1   1  335.95    6.31
   5   1   2  774.31   12.37
   5  -1   2  805.31   14.06
  -5   1   2  773.39   12.29
   5  -1   2  815.61   14.01
  -5   1   3   49.89    2.05
   5  -1   3   50.66    2.64
   5   1   3   49.60    2.08
   5  -1   3   51.20    2.66
  -5   1   4   30.41    1.68
   5   1   4   32.31    1.74
   5  -1   4   34.95    2.22
   5  -1   4   31.73    2.11
  -5   1   5   15.26    1.26
   5   1   5   15.90    1.30
   5  -1   5   16.02    1.55
   5  -1   5   14.96    1.52
   5  -1   6  135.45    4.91
  -5   1   6  140.59    4.32
   5   1   6  144.18    4.42
   5  -1   6  141.87    5.01
   5  -1   6  146.83    5.02
  -5   1   7   78.43    3.29
   5   1   7   81.11    3.38
   5  -1   7   75.80    3.69
   5  -1   7   75.59    3.70
   5   1   8  522.61   11.02
  -5   1   8  517.68   10.90
   5  -1   8  554.95   12.07
   5  -1   8  540.16   11.96
  -5   1   9    3.26    0.78
   5   1   9    2.23    0.68
   5  -1   9    2.61    0.90
   5   1   9    1.66    0.54
   5  -1   9    4.08    1.00
   5   1  10    2.34    0.72
   5  -1  10    3.61    0.92
   5  -1  10    3.91    0.93
   5   1  10    3.01    0.80
  -5   1  10    1.91    0.63
   5   1  11   65.01    3.72
  -5   1  11   66.07    3.73
   5  -1  11   68.92    4.07
   5  -1  11   68.05    3.96
   5   1  11   65.32    3.63
   5   1  12   12.78    1.71
   5   1  12   11.45    1.55
   5  -1  12   11.63    1.73
  -5   1  12   10.23    1.54
   5  -1  12   13.23    1.81
   5   1  13   60.64    3.94
  -5   1  13   60.78    3.92
   5  -1  13   66.38    4.35
   5  -1  13   61.92    4.05
   5   1  13   55.57    3.47
   5   1  14   95.45    5.26
  -5   1  14   94.89    5.24
   5  -1  14   99.53    5.61
   5   1  14   93.49    4.69
   5  -1  14   97.63    5.33
   5   1  15    8.90    1.77
  -5   1  15    8.28    1.70
   5  -1  15    9.29    1.70
   5  -1  15    7.46    1.62
   5   1  16   12.86    0.78
   5  -1  16   12.36    0.80
   5   1  16   12.90    0.80
   5   1  16   12.14    0.77
   5  -1  16   11.71    2.11
   5   1  16   12.70    2.15
   5   1  17   11.62    0.76
   5  -1  17    9.92    0.72
   5  -1  17    9.70    0.72
   5   1  17   11.20    0.76
   5  -1  17   11.40    2.14
   5   1  17   11.03    2.04
   5  -1  17    9.24    0.69
  -5  -1  17    9.27    0.68
   5   1  17   11.23    0.75
   5   1  18    9.23    0.72
   5  -1  18    9.97    0.75
  -5  -1  18    9.72    0.71
   5  -1  18   10.36    0.76
   5   1  18    9.10    0.70
   5  -1  18    8.43    1.88
   5   1  18    9.32    2.05
   5  -1  18   10.63    0.77
   5   1  18    8.85    0.70
   5   1  19   33.35    1.35
   5  -1  19   32.56    1.36
   5  -1  19   32.34    1.37
   5   1  19   30.50    1.32
  -5  -1  19   31.55    1.33
   5  -1  19   33.80    3.92
   5   1  19   29.55    3.62
   5  -1  19   31.83    1.36
   5   1  19   30.50    1.32
   5  -1  20   15.18    0.94
   5   1  20   16.30    0.95
   5  -1  20   14.55    0.91
   5  -1  20   14.98    0.93
   5   1  20   15.77    0.94
  -5  -1  20   14.24    0.87
   5   1  20   15.87    0.95
   5   1  21   17.80    1.00
   5  -1  21   14.74    0.92
   5  -1  21   13.97    0.92
   5   1  21   17.30    0.99
  -5  -1  21   14.72    0.90
   5  -1  21   14.51    0.92
   5  -1  22   25.57    1.20
   5   1  22   24.47    1.18
   5  -1  22   25.40    1.24
   5   1  22   23.92    1.17
  -5  -1  22   24.71    1.18
   5  -1  22   24.07    1.19
   5   1  23   12.76    0.87
   5  -1  23   13.55    0.90
   5  -1  23   14.70    0.91
   5   1  23   13.16    0.86
   5  -1  23   14.24    0.90
  -5  -1  23   12.74    0.83
   5  -1  24    1.43    0.35
   5   1  24    1.53    0.35
   5   1  24    0.44    0.25
   5  -1  24    1.26    0.34
   5  -1  24    1.22    0.30
  -5  -1  24    1.15    0.30
   5   1  24    1.06    0.31
  -5   1  24    1.29    0.32
   5   1  25    8.39    0.67
   5  -1  25    8.81    0.70
   5   1  25    9.83    0.72
   5  -1  25    9.35    0.67
  -5  -1  25    9.13    0.67
  -5   1  25   10.25    0.72
   5   1  25    9.41    0.68
   5   1  26    1.90    0.34
   5   1  26    1.02    0.29
   5  -1  26    1.15    0.31
  -5  -1  26    1.36    0.28
   5   1  26    1.39    0.30
  -5   1  26    1.24    0.30
   5  -1  27    3.66    0.44
   5   1  27    4.22    0.44
   5   1  27    3.14    0.40
  -5   1  27    4.17    0.42
   5   1  27    3.71    0.38
   5   1  28    1.37    0.28
   5   1  28    0.75    0.22
   5  -1  28    0.64    0.22
   5   1  28    1.16    0.22
  -5   1  28    1.21    0.23
   5   1  29    1.55    0.22
  -5   1  29    1.62    0.23
   5   1  29    2.00    0.27
  -5  -2 -25    4.79    0.47
  -5  -2 -24    4.37    0.49
  -5  -2 -23    1.20    0.30
  -5  -2 -22    2.47    0.42
  -5  -2 -21    9.47    0.72
  -5  -2 -20    5.19    0.56
   5  -2 -19    5.69    0.59
  -5  -2 -19    4.84    0.53
  -5  -2 -18   11.18    0.78
   5  -2 -18   11.70    0.82
  -5  -2 -17    8.12    0.64
   5  -2 -17    9.15    0.70
  -5  -2 -16   11.37    0.74
   5  -2 -16   11.12    0.75
  -5  -2 -15    9.87    0.68
   5  -2 -15   10.44    0.72
   5  -2 -14   11.38    0.75
  -5  -2 -14   12.09    0.73
   5  -2  -7   47.41    3.32
   5  -2  -6   33.09    2.65
   5  -2  -5  399.95   10.30
   5  -2  -4   19.55    1.97
   5  -2  -3   41.83    2.80
   5  -2  -2  105.71    3.89
   5  -2  -2  107.65    4.52
   5  -2  -1   76.02    3.72
   5  -2  -1   78.55    3.44
   5  -2   0    6.19    0.98
   5  -2   0    6.37    1.09
   5  -2   1   86.35    3.94
   5  -2   1   85.84    3.80
  -5   2   2  110.28    4.21
   5   2   2  107.63    4.13
   5  -2   2  102.75    4.26
   5  -2   2  100.31    4.33
   5  -2   3   37.47    2.60
   5   2   3   37.09    2.37
  -5   2   3   38.74    2.45
   5  -2   3   41.31    2.68
   5   2   4   19.46    1.77
   5  -2   4   23.56    2.10
   5  -2   4   24.48    2.12
  -5   2   4   21.24    1.86
   5  -2   5  377.14    9.59
   5  -2   5  388.74    9.82
  -5   2   5  386.16    9.29
   5   2   5  364.25    9.04
  -5   2   6   30.98    2.39
   5   2   6   30.76    2.38
   5  -2   6   30.71    2.48
   5  -2   6   31.44    2.58
   5  -2   7   40.70    2.96
  -5   2   7   44.82    2.95
   5   2   7   43.44    2.89
   5  -2   7   41.77    3.05
   5  -2   8    0.77    0.72
  -5   2   8    0.02    0.48
   5   2   8    0.18    0.45
   5   2   9  199.00    6.99
  -5   2   9  208.80    7.19
   5  -2   9  203.54    7.50
   5  -2  10    9.02    1.67
   5   2  10    7.72    1.39
  -5   2  10    6.72    1.28
  -5   2  11   32.69    2.90
   5   2  11   32.68    2.83
   5   2  11   29.28    2.49
   5   2  12    9.30    1.44
   5   2  12    8.61    1.53
  -5   2  12    7.93    1.53
   5   2  13   45.89    3.69
  -5   2  13   46.51    3.74
   5   2  14   11.60    0.75
  -5   2  14    9.12    1.73
   5   2  14   11.62    0.72
   5   2  14   11.80    1.95
   5   2  15    9.07    1.78
  -5   2  15    9.91    0.68
   5   2  15    8.84    0.64
   5  -2  15    7.54    0.62
   5  -2  15    7.62    0.61
   5   2  15   10.65    0.72
  -5  -2  15    8.07    0.62
   5   2  15   10.65    0.72
  -5   2  15    8.94    1.72
   5   2  15    9.70    0.68
  -5   2  16   10.27    0.72
   5   2  16   10.38    0.72
  -5   2  16    6.80    1.73
   5  -2  16   10.70    0.75
  -5  -2  16   10.55    0.72
   5   2  16    9.71    0.71
   5  -2  16   10.59    0.75
   5   2  16   11.13    0.74
   5   2  16   10.30    1.92
   5   2  16   10.65    0.74
   5   2  17    7.48    0.63
   5  -2  17    6.61    0.61
  -5  -2  17    6.51    0.57
   5   2  17    8.21    0.66
   5   2  17    5.59    1.52
  -5   2  17    6.85    1.59
   5   2  17    8.54    0.68
   5  -2  17    7.39    0.65
   5   2  18   10.40    0.73
   5  -2  18   10.02    0.75
   5   2  18    9.75    0.73
   5   2  18   10.50    2.11
  -5   2  18   11.30    2.34
   5   2  18   11.65    0.80
  -5  -2  18    9.68    0.70
   5   2  19    4.84    0.53
   5   2  19    5.39    0.54
   5  -2  19    4.71    0.53
   5   2  19    5.40    0.56
   5   2  20    4.57    0.52
   5   2  20    4.67    0.53
   5  -2  20    4.20    0.53
   5   2  20    5.25    0.56
   5  -2  21    9.61    0.74
   5   2  21    9.07    0.72
   5   2  21    9.64    0.75
   5   2  21    9.37    0.75
   5   2  22    3.61    0.49
   5   2  22    3.18    0.44
   5  -2  22    2.06    0.36
   5   2  23    2.87    0.42
   5   2  23    2.40    0.37
   5  -2  23    2.12    0.36
   5  -2  24    4.85    0.49
   5   2  24    4.57    0.48
   5   2  24    5.03    0.52
   5   2  25    4.91    0.46
   5  -2  25    4.54    0.45
   5   2  25    6.13    0.54
   5   2  26    1.54    0.28
   5   2  26    1.22    0.26
   5   2  26    0.69    0.19
   5  -2  26    0.59    0.19
  -5   2  26    1.26    0.26
   5   2  27    0.15    0.13
   5   2  27    0.16    0.17
  -5   2  27   -0.07    0.16
  -5   2  28    0.84    0.18
   5   2  28    0.75    0.17
   5   2  28    1.08    0.22
   5   2  29    2.75    0.27
  -5  -3 -26    0.43    0.16
  -5  -3 -25    2.75    0.37
  -5  -3 -24    0.08    0.20
  -5  -3 -23   11.22    0.74
  -5  -3 -22    0.52    0.23
  -5  -3 -21   -0.04    0.25
  -5  -3 -20    1.54    0.35
   5  -3 -19    0.20    0.25
  -5  -3 -19   -0.23    0.25
   5  -3 -18    5.31    0.58
  -5  -3 -18    4.82    0.57
   5  -3 -17    1.38    0.33
  -5  -3 -17    1.54    0.36
  -5  -3 -16    8.92    0.69
   5  -3 -16    9.13    0.73
   5  -3 -15    2.76    0.44
  -5  -3 -15    2.21    0.36
   5  -3 -15    1.42    0.70
  -5  -3 -14   38.10    1.41
   5  -3 -14   39.99    1.50
  -5  -3 -13   13.07    0.81
   5  -3 -13   13.31    2.49
   5  -3 -13   13.43    0.87
  -5  -3 -12   50.36    1.61
   5  -3 -12   49.72    4.55
   5  -3 -12   48.75    1.67
   5  -3 -11   96.27    6.13
  -5  -3 -11   93.72    2.30
   5  -3 -11   90.63    2.35
  -5  -3 -10    6.50    0.53
   5  -3 -10    7.31    1.78
   5  -3  -9   17.03    2.48
   5  -3  -8   20.54    2.62
   5  -3  -7   36.09    3.35
   5  -3  -6   11.64    1.90
   5  -3  -5   98.55    5.33
   5  -3  -4    6.84    1.39
   5  -3  -3   25.38    2.61
   5  -3  -2    0.80    0.46
   5  -3  -1    3.24    1.04
   5  -3   0   20.35    2.26
   5  -3   1    2.08    0.66
   5  -3   2   -0.02    0.41
  -5   3   2    1.12    0.71
   5   3   2    0.60    0.51
  -5   3   3   24.85    2.47
   5   3   3   24.72    2.42
   5  -3   3   25.71    2.54
   5   3   4    6.71    1.31
  -5   3   4    6.68    1.38
   5  -3   4    9.23    1.60
   5  -3   5   89.24    4.92
  -5   3   5   94.07    5.03
   5   3   5   91.91    4.90
  -5   3   6   10.59    1.77
   5   3   6   10.00    1.67
   5  -3   6   10.64    1.72
  -5   3   7   35.00    3.18
   5  -3   7   34.97    3.08
   5   3   7   31.86    2.95
   5   3   8   19.04    2.35
  -5   3   8   17.10    2.25
   5  -3   8   18.83    2.31
  -5   3   9   15.58    2.18
   5   3   9   15.81    2.19
   5   3  10    7.30    0.59
  -5   3  10    5.98    1.36
   5   3  10    5.95    1.47
   5   3  11   92.35    2.26
  -5   3  11   85.59    2.20
   5   3  11   80.33    2.17
  -5   3  11   90.95    5.62
   5   3  11   90.80    5.45
  -5   3  12   46.62    1.57
   5   3  12   46.78    1.59
   5   3  12   49.28    1.60
  -5   3  12   44.79    4.04
   5   3  12   45.49    3.95
   5   3  12   47.95    1.59
  -5   3  13   12.85    0.82
   5   3  13   12.95    0.84
  -5   3  13   11.04    1.92
   5   3  13   13.56    2.29
   5   3  13   12.54    0.81
   5   3  13   14.27    0.85
  -5   3  14   37.66    1.44
   5   3  14   37.03    1.43
   5   3  14   38.82    1.44
   5   3  14   33.36    3.51
  -5   3  14   36.74    3.84
   5   3  14   38.10    1.43
   5   3  15    2.61    1.24
  -5   3  15    1.94    0.33
   5   3  15    2.42    0.37
   5   3  15    2.97    0.42
   5   3  15    2.63    0.43
  -5   3  15    3.91    1.24
  -5   3  16    8.46    0.65
   5   3  16    8.58    0.65
   5   3  16    9.51    0.71
   5   3  16    9.72    0.73
   5   3  16    6.99    1.65
   5   3  17    1.45    0.32
  -5   3  17    1.45    0.29
   5   3  17    1.47    0.31
   5   3  17    0.75    0.26
   5   3  18    4.69    0.53
   5   3  18    5.15    0.55
   5   3  19   -0.01    0.26
   5   3  19    0.10    0.23
   5   3  20    2.03    0.37
   5   3  20    1.81    0.36
   5   3  21    0.25    0.24
   5   3  21    0.15    0.26
   5   3  22    0.57    0.27
   5   3  22    0.83    0.26
   5   3  23   10.65    0.69
   5   3  24    0.00    0.19
   5   3  25    2.49    0.32
   5   3  26    1.00    0.23
   5   3  27    1.99    0.25
  -5  -4 -25    1.33    0.22
  -5  -4 -24    0.92    0.23
  -5  -4 -23    0.21    0.20
  -5  -4 -22    2.96    0.38
  -5  -4 -21    0.55    0.26
  -5  -4 -20    1.87    0.35
  -5  -4 -19    7.85    0.67
  -5  -4 -18    0.80    0.27
   5  -4 -17    4.75    0.52
  -5  -4 -17    4.76    0.55
  -5  -4 -16    9.17    0.74
   5  -4 -16    9.18    0.73
   5  -4 -15    5.19    0.56
  -5  -4 -15    5.90    0.60
  -5  -4 -14   15.66    0.95
   5  -4 -14   15.08    0.91
  -5  -4 -13   34.64    1.40
   5  -4 -13   31.21    1.36
  -5  -4 -12   24.28    1.18
   5  -4 -12   22.99    1.14
  -5  -4 -11   60.56    1.88
   5  -4 -11   59.13    1.88
   5  -4 -10   85.06    6.29
  -5  -4 -10   89.08    2.34
   5  -4 -10   80.56    2.24
  -5  -4  -9    4.53    0.50
   5  -4  -9    5.07    0.54
  -5  -4  -8   28.72    1.22
   5  -4  -8   29.23    1.20
   5  -4  -8   26.22    3.32
   5  -4  -7   30.10    1.22
  -5  -4  -7   28.39    1.20
   5  -4  -7   27.97    3.41
  -5  -4  -6    4.63    0.47
   5  -4  -6    5.77    0.55
   5  -4  -6    5.21    1.64
   5  -4  -5    9.40    0.68
   5  -4  -5    7.93    1.79
  -5  -4  -5    8.92    0.64
  -5  -4  -4   10.13    0.67
   5  -4  -4   10.70    0.73
   5  -4  -4    8.54    1.91
   5  -4  -3   17.75    0.93
   5  -4  -3   19.80    2.68
  -5  -4  -3   13.96    0.78
   5  -4  -2    2.53    0.43
   5  -4  -2    2.04    0.97
   5  -4  -1   48.48    1.60
   5  -4  -1   41.37    3.87
   5   4   0    0.12    0.56
  -5   4   0   -0.14    0.73
   5  -4   0    1.85    0.38
   5  -4   0    1.39    0.86
  -5   4   1   43.73    4.04
   5   4   1   42.54    3.86
   5  -4   1   48.39    1.58
   5  -4   1   41.75    3.76
  -5   4   2    1.67    1.11
   5   4   2    1.97    0.86
   5  -4   2    1.63    1.04
   5  -4   2    2.04    0.43
   5   4   3   14.22    2.27
  -5   4   3   15.71    2.48
   5  -4   3   18.14    0.97
   5  -4   3   15.76    2.30
   5   4   3   15.98    0.87
   5  -4   4   11.52    0.80
  -5   4   4   10.11    2.02
   5   4   4    9.62    1.89
   5   4   4   10.86    0.73
   5  -4   4    8.67    1.73
  -5   4   5    8.68    1.92
   5   4   5    8.33    1.74
   5  -4   5    8.92    0.69
   5  -4   5    6.99    1.61
   5   4   5    9.32    0.67
   5  -4   6    5.38    0.57
   5   4   6    4.75    1.50
   5  -4   6    2.94    0.97
  -5   4   6    5.04    1.54
   5   4   6    5.11    0.51
   5   4   7   27.05    3.21
   5  -4   7   29.72    1.28
   5  -4   7   26.49    3.03
   5   4   7   30.22    1.23
  -5   4   7   25.83    3.22
   5   4   8   28.09    3.28
   5  -4   8   27.00    1.20
   5   4   8   29.32    1.23
  -5   4   8   22.93    3.10
  -5   4   9    5.62    1.79
   5  -4   9    5.04    0.58
   5   4   9    4.23    1.31
   5   4   9    6.07    0.60
   5   4  10   87.74    2.29
  -5   4  10   78.87    5.84
   5   4  10   75.08    5.50
  -5   4  11   61.63    1.91
   5   4  11   59.80    1.86
   5   4  11   59.09    1.87
  -5   4  12   26.94    1.23
   5   4  12   24.69    1.18
   5   4  12   25.87    1.22
   5   4  12   25.14    1.17
  -5   4  13   35.98    1.43
   5   4  13   33.94    1.39
   5   4  13   35.07    1.39
   5   4  13   33.58    1.37
  -5   4  14   15.81    0.94
   5   4  14   14.27    0.90
   5   4  14   14.70    0.92
   5   4  14   15.39    0.91
  -5   4  15    5.61    0.58
   5   4  15    5.95    0.59
   5   4  15    6.38    0.61
   5   4  15    5.83    0.57
  -5   4  16    8.86    0.70
   5   4  16    8.45    0.68
   5   4  16    8.77    0.70
   5   4  16    8.98    0.69
  -5   4  17    5.07    0.52
   5   4  17    4.44    0.48
   5   4  17    5.23    0.54
   5   4  17    4.99    0.54
   5   4  18    0.65    0.26
  -5   4  18    0.60    0.21
   5   4  18    1.09    0.27
   5   4  18    0.67    0.24
   5   4  19    8.38    0.65
   5   4  19    7.71    0.62
   5   4  20    2.41    0.36
   5   4  20    1.82    0.33
   5   4  21    0.25    0.20
   5   4  21    0.16    0.18
   5   4  22    3.08    0.37
   5   4  23    0.11    0.16
   5   4  24    0.79    0.20
   5   4  25    1.98    0.23
  -5  -5 -22    1.94    0.24
  -5  -5 -21    2.02    0.27
  -5  -5 -20    3.40    0.36
  -5  -5 -19    2.53    0.35
  -5  -5 -18    1.69    0.32
  -5  -5 -17    1.32    0.29
  -5  -5 -16    0.88    0.26
  -5  -5 -15    1.86    0.34
  -5  -5 -14    0.33    0.25
  -5  -5 -13   -0.20    0.22
  -5  -5 -12   13.57    0.86
  -5  -5 -11   -0.13    0.32
   5  -5 -10    4.98    0.50
  -5  -5 -10    5.42    0.57
  -5  -5  -9   11.62    0.80
   5  -5  -9   11.01    0.73
  -5  -5  -8   14.98    0.88
   5  -5  -8   16.10    0.92
  -5  -5  -7    1.09    0.32
   5  -5  -7    1.16    0.35
  -5  -5  -6    4.22    0.48
   5  -5  -6    5.21    0.57
   5  -5  -5   11.26    0.82
   5  -5  -4    9.24    0.72
   5  -5  -3    5.51    0.62
   5  -5  -2    9.92    0.77
   5  -5  -1   17.67    1.01
   5  -5   0    3.11    0.51
   5   5   0    1.93    0.37
   5   5   1   15.00    0.88
   5  -5   1   17.96    1.02
   5  -5   2    9.11    0.75
   5   5   2    8.13    0.65
   5  -5   3    5.79    0.61
   5   5   3    4.79    0.51
   5   5   4    7.23    0.62
   5  -5   4    8.85    0.73
   5   5   5    9.83    0.73
   5  -5   5    9.45    0.77
   5  -5   6    4.61    0.57
   5   5   6    4.05    0.48
   5  -5   7    0.41    0.28
   5   5   7    1.45    0.33
   5   5   8   14.47    0.87
   5  -5   8   16.74    0.96
   5   5   9   11.03    0.76
   5  -5   9   11.39    0.77
  -5   5  10    5.93    0.59
   5   5  10    5.80    0.58
   5  -5  10    4.51    0.48
   5   5  10    5.72    0.54
  -5   5  11    1.22    0.36
   5   5  11    1.08    0.33
   5   5  11    0.75    0.30
   5   5  11    0.67    0.27
   5   5  12   14.10    0.82
  -5   5  12   14.83    0.89
   5   5  12   16.08    0.91
   5   5  12   14.91    0.90
  -5   5  13    0.22    0.22
   5   5  13    0.38    0.24
   5   5  13    0.24    0.28
   5   5  13    0.36    0.28
  -5   5  14    0.01    0.20
   5   5  14    0.27    0.19
   5   5  14    0.66    0.27
   5   5  14    0.22    0.20
  -5   5  15    1.76    0.31
   5   5  15    2.13    0.34
   5   5  15    2.54    0.38
   5   5  15    1.99    0.32
  -5   5  16    0.40    0.20
   5   5  16    0.51    0.20
   5   5  16    0.96    0.24
   5   5  16    0.99    0.27
  -5   5  17    1.77    0.30
   5   5  17    1.55    0.28
   5   5  17    1.69    0.27
   5   5  17    2.39    0.35
   5   5  18    1.46    0.29
   5   5  18    1.20    0.23
   5   5  19    2.64    0.33
   5   5  20    2.84    0.31
   5   5  21    2.26    0.27
   5   5  22    2.07    0.23
  -5  -6 -15    2.32    0.26
  -5  -6 -14    0.39    0.17
  -5  -6 -13    0.31    0.15
  -5  -6 -12    0.69    0.19
  -5  -6 -10    1.93    0.31
  -5  -6  -9    0.36    0.22
  -5  -6  -8    0.99    0.30
  -5  -6  -7    1.94    0.36
   5  -6  -6    8.15    0.63
   5  -6  -5    4.23    0.52
   5  -6  -4    2.82    0.46
   5  -6  -3    4.04    0.52
   5  -6  -2    6.13    0.62
   5  -6  -1    5.13    0.57
   5  -6   0    0.54    0.31
   5  -6   1    4.50    0.54
   5  -6   2    5.86    0.61
   5  -6   3    3.74    0.48
   5  -6   4    2.93    0.48
   5  -6   5    3.63    0.47
   5  -6   6    8.05    0.64
  -5  -6   7    1.84    0.34
  -5  -6   8    1.28    0.31
  -5   6   8    1.40    0.30
   5   6   8    1.32    0.30
  -5  -6   9    0.24    0.21
  -5   6   9    0.96    0.29
   5   6   9    1.35    0.27
   5   6   9    0.84    0.29
  -5  -6  10    2.37    0.33
  -5   6  10    2.23    0.33
   5   6  10    2.19    0.33
   5   6  10    2.29    0.35
  -5   6  11    5.06    0.44
   5   6  11    4.84    0.42
   5   6  11    4.58    0.46
  -5   6  12    1.14    0.25
   5   6  12    0.74    0.19
  -5   6  13    0.52    0.18
   5   6  13    0.39    0.17
   5   6  13    0.22    0.18
  -5   6  14    0.10    0.14
   5   6  14    0.42    0.15
   5   6  14    0.37    0.19
   5   6  15    3.44    0.33
   5   6  16    0.51    0.16
  -5  -7  -5    0.73    0.21
  -5  -7  -4    0.68    0.20
  -5  -7  -3    0.07    0.16
  -5  -7  -2    0.26    0.18
  -5  -7  -1    0.21    0.19
  -5  -7   0    0.03    0.17
  -5  -7   1    0.20    0.18
  -5  -7   2    0.59    0.22
  -5   7   2    0.03    0.12
   5   7   2    0.37    0.13
  -5  -7   3   -0.19    0.16
  -5   7   3    0.14    0.11
   5   7   3    0.12    0.11
   5   7   3   -0.07    0.14
   5   7   4    0.17    0.13
  -5  -7   4    0.54    0.19
  -5  -7   5    0.58    0.17
   5   7   5    0.27    0.13
   5   7   6    0.06    0.12
   6   0  -7   88.34    3.38
   6   0  -6  119.12    3.88
   6   0  -5  762.70   12.95
   6   0  -4  556.92   10.03
   6   0  -3   82.20    2.89
   6   0  -2  581.47   10.29
   6   0  -1  390.61    7.77
   6   0   0    1.53    0.45
   6   0   1  393.61    7.97
   6   0   2  587.60   10.34
   6   0   2  601.93   10.93
   6   0   3   82.73    3.09
   6   0   4  568.08   10.87
   6   0   4  569.70   11.53
   6   0   5  826.22   14.78
   6   0   5  828.79   15.32
   6   0   6  125.67    4.78
   6   0   6  127.25    4.60
   6   0   7   97.88    4.27
   6   0   7   95.72    4.13
   6   0   8  225.37    6.97
   6   0   8  213.30    6.77
   6   0   9  731.98   15.12
   6   0   9  740.83   15.23
   6   0  10   46.16    3.12
   6   0  10   45.99    3.23
   6   0  11  172.05    6.77
   6   0  11  170.34    6.49
   6   0  12  119.35    5.78
   6   0  12  127.79    5.70
   6   0  13   73.97    4.70
   6   0  13   74.65    4.45
   6   0  14   32.44    3.17
   6   0  14   38.49    3.24
   6   0  15   57.54    1.72
   6   0  15   60.53    4.59
   6   0  15   54.81    4.02
   6   0  16    2.94    0.40
   6   0  16    2.74    0.97
   6   0  16    2.82    0.40
   6   0  16    2.81    1.17
   6   0  16    3.38    0.42
   6   0  17   22.03    2.61
   6   0  17   25.29    1.12
   6   0  17   20.54    1.04
   6   0  17   21.85    1.07
   6   0  17   24.22    3.11
   6   0  18   37.36    1.45
   6   0  18   38.39    4.08
   6   0  18   40.51    1.47
   6   0  19   24.54    1.15
   6   0  19   23.38    1.15
   6   0  19   22.97    3.20
   6   0  19   22.47    1.11
  -6   0  19   22.71    1.09
   6   0  20   16.79    0.97
   6   0  20   14.30    0.90
   6   0  20   14.43    0.90
  -6   0  20   14.46    0.88
  -6   0  21    1.28    0.26
   6   0  21    1.10    0.26
   6   0  21    1.64    0.38
   6   0  21    1.39    0.30
   6   0  22    1.34    0.32
   6   0  22    1.72    0.35
  -6   0  22    1.91    0.35
   6   0  23    2.33    0.40
   6   0  23    2.66    0.43
   6   0  23    2.32    0.38
  -6   0  23    2.74    0.38
   6   0  24   20.53    1.06
   6   0  24   19.89    1.03
   6   0  24   20.15    0.99
  -6   0  24   18.80    0.97
   6   0  25   12.75    0.81
   6   0  25   12.39    0.74
   6   0  25   15.06    0.86
  -6   0  25   12.46    0.77
   6   0  26    0.87    0.25
   6   0  26    0.60    0.24
   6   0  26    0.43    0.18
  -6   0  26    0.47    0.20
   6   0  27   -0.05    0.17
   6   0  27   -0.37    0.24
   6   0  27   -0.09    0.15
  -6   0  27   -0.01    0.13
   6   0  28    4.80    0.44
   6   0  29    0.50    0.16
  -6  -1 -17    2.74    0.37
  -6  -1 -16    7.25    0.56
   6  -1  -8  125.80    5.09
   6  -1  -7    5.10    1.00
   6  -1  -6  122.62    4.70
   6  -1  -6  103.73    3.21
   6  -1  -5   68.62    2.68
   6  -1  -5   77.93    3.58
   6  -1  -4   60.81    2.59
   6  -1  -4   64.14    3.17
   6  -1  -3  241.50    6.02
   6  -1  -3  253.60    6.74
   6  -1  -2  225.44    5.91
   6  -1  -2  240.40    6.44
   6  -1  -1   28.27    1.92
   6  -1  -1   30.20    2.10
   6  -1   0  439.85    9.12
  -6   1   0  403.91    6.87
   6   1   0  401.64    6.95
   6  -1   0  435.03    9.26
   6  -1   1   29.82    2.03
   6  -1   1   28.85    2.04
  -6   1   1   26.46    1.23
   6   1   1   26.26    1.24
   6  -1   2  230.21    6.36
  -6   1   2  216.30    4.54
   6   1   2  214.62    4.59
   6  -1   2  237.94    6.56
  -6   1   3  234.77    5.06
   6   1   3  237.16    5.13
   6  -1   3  254.26    6.87
   6  -1   3  253.89    6.84
  -6   1   4   56.96    2.29
   6   1   4   56.74    2.33
   6  -1   4   61.78    3.19
   6  -1   4   62.75    3.23
   6   1   5   68.60    2.74
  -6   1   5   70.07    2.73
   6  -1   5   77.04    3.62
   6  -1   5   70.61    3.51
   6   1   6  109.54    3.77
  -6   1   6  104.43    3.67
   6  -1   6  123.70    4.77
   6  -1   6  117.43    4.75
   6   1   7    4.66    0.80
   6  -1   7    4.09    0.96
  -6   1   7    5.75    0.92
   6  -1   7    4.19    0.94
   6   1   8  123.77    4.53
  -6   1   8  115.52    4.35
   6  -1   8  120.77    5.19
   6  -1   8  125.16    5.25
   6  -1   9    0.43    0.52
   6   1   9    0.12    0.33
   6  -1   9    1.19    0.73
   6   1   9    0.40    0.36
  -6   1   9    0.60    0.37
   6   1  10  139.65    5.66
   6   1  10  127.19    5.12
  -6   1  10  127.52    5.11
   6  -1  10  144.31    6.04
   6  -1  10  140.69    6.04
   6   1  11   16.11    1.91
   6   1  11   15.79    1.84
  -6   1  11   16.44    1.85
   6  -1  11   16.51    2.12
   6  -1  11   16.26    2.06
   6   1  12   18.33    2.13
   6   1  12   18.49    2.09
  -6   1  12   16.22    1.94
   6  -1  12   17.46    2.19
   6  -1  12   16.63    2.19
   6   1  13   22.44    2.36
   6   1  13   25.27    2.56
  -6   1  13   24.40    2.55
   6  -1  13   27.96    2.97
   6  -1  13   26.86    2.78
   6  -1  14    8.96    1.68
   6   1  14    7.25    1.38
  -6   1  14    8.01    1.49
   6  -1  14   10.38    1.88
   6  -1  15    0.64    0.58
   6   1  15    1.03    0.23
   6   1  15    1.48    0.32
   6  -1  15    0.89    0.63
   6   1  15    1.47    0.85
   6  -1  15    0.56    0.24
   6   1  15    1.33    0.29
   6  -1  16    9.21    1.82
   6   1  16    8.62    0.67
   6   1  16    8.49    0.64
   6  -1  16    8.80    0.67
   6  -1  16    7.47    0.60
   6   1  16    8.00    0.64
   6  -1  16    7.58    1.74
   6   1  16    7.76    1.80
   6   1  17    3.21    0.43
   6  -1  17    3.21    0.43
   6   1  17    2.96    0.40
   6  -1  17    3.53    1.26
   6   1  17    4.16    1.37
   6   1  17    2.69    0.38
   6  -1  17    3.78    0.46
   6  -1  17    3.23    0.42
  -6  -1  17    2.98    0.40
   6   1  18   23.54    1.11
   6  -1  18   22.09    1.10
   6  -1  18   20.00    1.04
   6   1  18   21.20    1.07
  -6  -1  18   18.44    0.97
   6  -1  18   21.08    3.05
   6   1  18   23.89    3.20
   6  -1  18   18.67    1.00
   6   1  18   21.81    1.09
   6   1  19   21.30    1.08
   6  -1  19   19.31    1.04
   6  -1  19   18.50    1.03
   6   1  19   21.01    1.08
   6  -1  19   18.22    1.00
   6   1  19   20.39    1.06
  -6  -1  19   17.33    0.96
   6   1  20   17.17    0.99
   6  -1  20   18.85    1.03
   6  -1  20   18.10    1.03
   6   1  20   18.68    1.02
   6  -1  20   18.08    1.01
   6   1  20   17.65    1.00
  -6  -1  20   17.61    0.98
   6   1  21   22.74    1.14
   6  -1  21   23.27    1.16
   6  -1  21   23.94    1.17
   6   1  21   23.17    1.14
   6  -1  21   20.74    1.08
  -6  -1  21   21.97    1.08
   6  -1  22    2.43    0.42
   6   1  22    1.86    0.35
   6   1  22    2.95    0.48
   6  -1  22    2.12    0.39
   6  -1  22    2.33    0.39
  -6  -1  22    1.70    0.33
  -6  -1  23    2.78    0.39
   6  -1  23    3.53    0.46
   6   1  23    2.79    0.40
   6   1  23    2.74    0.45
   6  -1  23    3.60    0.50
   6  -1  23    2.83    0.41
   6   1  23    2.46    0.37
  -6   1  23    2.22    0.38
   6  -1  24    0.52    0.25
   6   1  24    0.24    0.24
   6   1  24    0.22    0.23
   6  -1  24    0.73    0.27
   6  -1  24    0.41    0.21
  -6  -1  24    0.32    0.21
   6   1  24    0.05    0.17
  -6   1  24    0.38    0.23
   6   1  25    2.31    0.38
   6   1  25    1.99    0.37
   6  -1  25    2.19    0.39
  -6   1  25    2.21    0.35
   6   1  25    2.23    0.33
   6   1  26    0.86    0.21
   6   1  26    1.41    0.29
   6   1  26    1.22    0.31
   6  -1  26    1.08    0.28
  -6   1  26    0.96    0.24
   6   1  27    0.79    0.22
   6   1  27    0.28    0.19
   6  -1  27    0.29    0.18
   6   1  27    0.29    0.15
  -6   1  27    0.63    0.20
   6   1  28    0.25    0.12
   6   1  28    0.26    0.15
   6  -1  28    0.06    0.16
  -6   1  28    0.49    0.16
   6   1  29    0.16    0.13
  -6  -2 -24    4.03    0.42
  -6  -2 -23    3.70    0.45
  -6  -2 -22    6.15    0.56
  -6  -2 -21   13.32    0.85
  -6  -2 -20    7.97    0.67
  -6  -2 -19   15.15    0.93
  -6  -2 -18   24.86    1.15
  -6  -2 -17   10.37    0.74
  -6  -2 -16   13.12    0.81
   6  -2 -16   14.42    0.88
   6  -2 -15    1.61    0.33
  -6  -2 -15    1.03    0.26
   6  -2 -14    3.82    0.47
  -6  -2 -14    3.49    0.41
   6  -2 -13    3.58    0.44
  -6  -2 -13    3.41    0.41
   6  -2 -11    4.57    1.25
   6  -2 -10    3.61    1.21
   6  -2  -9    4.69    1.22
   6  -2  -8   77.70    4.62
   6  -2  -7   31.39    2.83
   6  -2  -6   48.18    3.38
   6  -2  -5  115.55    5.21
   6  -2  -4  137.38    5.61
   6  -2  -3  505.94   10.50
   6  -2  -3  552.55   12.42
   6  -2  -2  474.85   11.24
   6  -2  -2  443.25    9.81
   6  -2  -1  479.42   11.31
   6  -2  -1  468.75   10.34
   6  -2   0 1178.48   21.02
   6  -2   0 1162.29   20.13
  -6   2   1  471.75   10.10
   6   2   1  461.28    9.97
   6  -2   1  484.67   11.22
   6  -2   1  469.63   10.72
  -6   2   2  450.08    9.82
   6  -2   2  469.28   11.01
   6  -2   2  457.86   10.65
  -6   2   3  537.37   11.17
   6   2   3  513.86   10.96
   6  -2   3  534.92   12.26
   6  -2   3  528.33   11.98
   6  -2   4  130.30    5.39
  -6   2   4  131.83    4.80
   6   2   4  122.80    4.63
   6  -2   4  127.81    5.28
  -6   2   5  105.58    4.40
   6  -2   5  104.67    4.84
   6  -2   5  103.77    4.82
   6   2   5  107.00    4.40
   6  -2   6   44.80    3.15
  -6   2   6   42.75    2.85
   6   2   6   44.15    2.83
   6  -2   6   41.21    3.06
  -6   2   7   29.41    2.45
   6   2   7   24.62    2.14
   6  -2   7   31.17    2.70
   6  -2   7   31.39    2.74
  -6   2   8   65.93    3.76
   6   2   8   67.87    3.77
   6  -2   8   68.30    4.22
  -6   2   9    4.70    1.08
   6   2   9    2.42    0.77
   6  -2   9    4.45    1.14
   6  -2  10    4.88    1.22
  -6   2  10    3.68    0.95
   6   2  10    4.75    1.09
   6   2  11    3.94    1.00
   6  -2  11    3.27    1.12
  -6   2  11    3.41    1.02
   6   2  11    4.49    1.14
   6   2  12   -0.11    0.45
  -6   2  12    0.62    0.52
   6   2  12    0.17    0.44
   6   2  13    4.18    0.45
   6   2  13    2.59    0.92
  -6   2  13    3.44    1.00
   6   2  13    4.80    0.48
  -6   2  14    3.79    1.21
   6   2  14    3.65    0.44
   6   2  14    3.28    0.41
   6   2  14    3.15    0.40
   6  -2  14    2.79    0.38
   6   2  14    3.70    1.24
   6   2  15    1.66    0.33
   6   2  15    0.69    0.24
   6  -2  15    1.61    0.34
   6   2  15    1.84    1.00
  -6   2  15    0.91    0.91
   6   2  15    1.51    0.29
   6   2  16   13.42    0.82
   6  -2  16   13.09    0.83
   6   2  16   13.20    0.82
   6   2  16   10.42    1.99
  -6   2  16   10.63    1.94
   6   2  16   13.14    0.81
   6   2  17   10.26    0.74
   6  -2  17    9.22    0.72
   6   2  17   10.22    0.74
   6   2  17   10.54    0.75
   6   2  18   23.54    1.11
   6  -2  18   22.86    1.12
   6   2  18   25.20    1.18
   6   2  18   25.21    1.18
   6   2  19   13.89    0.86
   6  -2  19   13.31    0.86
   6   2  19   15.16    0.92
   6   2  19   14.59    0.91
   6   2  20    7.38    0.66
   6  -2  20    7.67    0.66
   6   2  20    8.85    0.70
   6   2  20    8.32    0.70
   6   2  21   11.74    0.80
   6  -2  21   10.82    0.78
   6   2  21   11.87    0.80
   6   2  21   13.05    0.85
   6   2  22    5.12    0.53
   6   2  22    6.11    0.59
   6   2  22    6.30    0.59
   6  -2  22    5.42    0.56
   6   2  23    3.86    0.45
   6   2  23    3.78    0.44
   6  -2  23    3.82    0.44
   6  -2  24    4.58    0.47
   6   2  24    4.97    0.51
   6   2  24    4.01    0.43
   6   2  25    2.82    0.38
   6   2  25    2.25    0.32
   6  -2  25    2.65    0.33
   6   2  25    2.79    0.35
  -6   2  25    2.99    0.35
   6   2  26    0.10    0.16
   6   2  26    0.05    0.14
   6  -2  26   -0.17    0.18
   6   2  26    0.26    0.16
  -6   2  26    0.21    0.13
   6   2  27    0.48    0.15
   6   2  27    0.48    0.18
  -6   2  27    0.60    0.16
   6   2  28    0.63    0.17
  -6  -3 -26    0.07    0.15
  -6  -3 -25    0.41    0.20
  -6  -3 -24    3.14    0.38
  -6  -3 -23    2.63    0.37
  -6  -3 -22   -0.20    0.27
  -6  -3 -21    2.48    0.38
  -6  -3 -20   11.46    0.81
  -6  -3 -19    6.24    0.63
  -6  -3 -18   12.36    0.84
  -6  -3 -17    9.75    0.76
   6  -3 -16    5.48    0.61
  -6  -3 -16    5.46    0.58
   6  -3 -15    5.27    0.58
  -6  -3 -15    4.18    0.53
  -6  -3 -14   69.04    2.03
   6  -3 -14   73.23    2.13
  -6  -3 -13   26.05    1.17
   6  -3 -13   26.94    1.22
  -6  -3 -12    8.02    0.64
   6  -3 -12    7.65    1.84
   6  -3 -12    7.73    0.64
  -6  -3 -11   15.55    0.86
   6  -3 -11   17.54    2.68
   6  -3 -11   15.51    0.89
  -6  -3 -10   27.25    1.13
   6  -3 -10   28.52    3.32
   6  -3 -10   26.43    1.15
  -6  -3  -9   14.81    0.81
   6  -3  -9   16.42    2.49
   6  -3  -8   27.16    3.14
   6  -3  -7   68.57    4.84
   6  -3  -6   37.91    3.55
   6  -3  -5    5.67    1.36
   6  -3  -4    7.72    1.60
   6  -3  -3   23.05    2.60
   6  -3  -2   65.74    4.35
   6  -3  -1    2.67    0.92
   6  -3   0    2.46    1.01
   6  -3   1    3.15    1.03
  -6   3   1    3.34    1.01
   6   3   1    2.57    0.79
  -6   3   2   68.51    4.12
   6   3   2   61.93    3.88
   6  -3   2   60.77    4.13
  -6   3   3   22.86    2.42
   6   3   3   21.00    2.27
   6  -3   3   23.12    2.61
  -6   3   4    5.87    1.19
   6   3   4    5.71    1.20
   6  -3   4    6.92    1.43
  -6   3   5    6.05    1.38
   6   3   5    6.69    1.35
   6  -3   5    6.53    1.39
   6  -3   6   35.97    3.22
   6   3   6   31.80    2.87
  -6   3   6   34.19    3.10
   6  -3   7   67.42    4.47
   6   3   7   63.64    4.22
  -6   3   7   64.08    4.31
   6   3   8   26.28    1.09
   6  -3   8   27.21    2.88
  -6   3   8   19.82    2.43
   6   3   8   26.80    2.76
  -6   3   9   15.41    2.25
   6   3   9   14.80    2.10
   6   3   9   14.80    0.83
  -6   3  10   26.47    2.94
   6   3  10   25.93    2.83
   6   3  10   27.45    1.15
  -6   3  11   16.12    2.38
   6   3  11   15.62    2.24
   6   3  11   16.35    0.89
  -6   3  12    7.55    0.62
   6   3  12    6.86    0.60
  -6   3  12    8.64    1.82
   6   3  12    6.32    1.48
   6   3  12    8.32    0.67
   6   3  12    7.78    0.64
  -6   3  13   24.46    1.11
   6   3  13   24.05    1.11
   6   3  13   26.33    1.17
   6   3  13   26.08    1.17
   6   3  13   21.77    2.78
  -6   3  13   20.22    2.76
   6   3  14   68.90    2.00
  -6   3  14   66.87    1.97
   6   3  14   68.97    2.02
   6   3  14   53.37    4.54
  -6   3  14   56.25    4.79
   6   3  14   70.56    2.03
  -6   3  15    4.28    0.48
   6   3  15    3.94    0.47
   6   3  15    4.64    0.54
   6   3  15    4.18    0.51
  -6   3  16    5.57    0.54
   6   3  16    5.68    0.55
   6   3  16    6.24    0.59
   6   3  16    6.08    0.60
   6   3  17    9.04    0.71
   6   3  17   10.87    0.78
   6   3  18   10.55    0.77
   6   3  18   10.96    0.78
   6   3  19    6.12    0.62
   6   3  19    5.31    0.55
   6   3  20    9.56    0.71
   6   3  20    9.78    0.72
   6   3  21    2.06    0.36
   6   3  21    2.17    0.37
   6   3  22    0.36    0.25
   6   3  22    0.19    0.21
   6   3  23    2.32    0.36
   6   3  24    3.95    0.40
   6   3  25    0.35    0.19
   6   3  26    0.46    0.17
   6   3  27    1.90    0.23
  -6  -4 -24    1.03    0.22
  -6  -4 -23    0.00    0.18
  -6  -4 -22    2.44    0.33
  -6  -4 -21    0.26    0.21
  -6  -4 -20    4.14    0.48
  -6  -4 -19    1.50    0.33
  -6  -4 -18    3.09    0.45
  -6  -4 -17    1.02    0.32
  -6  -4 -16    3.05    0.45
  -6  -4 -15    0.30    0.24
  -6  -4 -14    2.00    0.38
  -6  -4 -13    1.51    0.37
  -6  -4 -12    1.13    0.29
  -6  -4 -11   16.58    0.95
  -6  -4 -10   42.38    1.55
  -6  -4  -9   18.35    0.97
   6  -4  -9   19.41    1.00
  -6  -4  -8   30.85    1.28
   6  -4  -8   31.88    1.26
  -6  -4  -7   10.99    0.73
   6  -4  -7   12.03    0.77
  -6  -4  -6   14.16    0.83
   6  -4  -6   15.84    0.88
   6  -4  -6   15.40    2.62
  -6  -4  -5    1.46    0.30
   6  -4  -5    1.04    0.33
   6  -4  -5    1.06    0.64
   6  -4  -4    0.04    0.24
   6  -4  -4    0.96    1.14
  -6  -4  -4    0.20    0.20
   6  -4  -3    0.96    0.34
  -6  -4  -3    0.97    0.31
   6  -4  -3    0.98    0.75
   6  -4  -2    9.09    1.98
  -6  -4  -2    9.58    0.67
   6  -4  -2   12.51    0.79
   6   4  -1    6.81    1.55
  -6  -4  -1    6.66    0.53
  -6   4  -1    9.06    1.85
   6  -4  -1    8.58    0.68
   6  -4  -1    7.75    1.76
  -6   4   0   -0.37    0.86
   6   4   0   -0.03    0.51
   6  -4   0    0.23    0.23
   6  -4   0   -0.48    0.55
   6  -4   1    7.09    1.77
  -6   4   1    6.41    1.56
   6   4   1    6.62    1.49
   6  -4   1    8.01    0.65
  -6   4   2   10.98    2.04
   6   4   2    7.63    1.69
   6  -4   2   12.08    0.77
   6  -4   2   10.30    2.03
   6  -4   3    0.57    0.28
  -6   4   3   -0.36    0.65
   6   4   3    1.16    0.94
   6  -4   3    1.33    0.98
   6   4   3    0.44    0.20
   6  -4   4   -0.35    0.67
   6  -4   4    0.18    0.24
  -6   4   4    0.07    0.92
   6   4   4   -0.46    0.80
   6   4   4   -0.01    0.19
  -6   4   5    1.53    0.93
   6  -4   5    2.07    0.62
   6   4   5    0.25    0.70
   6   4   5    1.32    0.27
   6  -4   5    1.44    0.35
   6   4   6   10.99    2.06
  -6   4   6   11.33    2.12
   6  -4   6   15.66    2.39
   6  -4   6   17.76    0.94
   6   4   6   15.43    0.89
   6  -4   7   10.15    1.92
   6  -4   7   11.69    0.77
   6   4   7    8.19    1.81
   6   4   7   11.14    0.76
  -6   4   7   10.69    2.10
   6  -4   8   34.43    1.33
  -6   4   8   23.45    3.26
   6   4   8   22.10    2.92
   6   4   8   30.99    1.30
   6   4   9   21.01    1.05
   6  -4   9   18.96    1.00
  -6   4  10   45.40    1.58
   6   4  10   43.29    1.56
   6   4  10   44.47    1.58
  -6   4  11   16.75    0.95
   6   4  11   16.92    0.95
   6   4  11   16.42    0.94
  -6   4  12    1.30    0.34
   6   4  12    1.12    0.31
   6   4  12    1.23    0.35
   6   4  12    1.18    0.32
  -6   4  13    1.26    0.31
   6   4  13    1.18    0.32
   6   4  13    1.55    0.34
   6   4  13    1.26    0.31
  -6   4  14    3.08    0.41
   6   4  14    2.95    0.43
   6   4  14    2.79    0.42
   6   4  14    2.49    0.41
  -6   4  15    1.46    0.32
   6   4  15    1.00    0.27
   6   4  15    1.15    0.29
   6   4  15    0.80    0.29
  -6   4  16    2.42    0.38
   6   4  16    3.43    0.42
   6   4  16    3.30    0.45
   6   4  16    2.99    0.43
  -6   4  17    0.34    0.20
   6   4  17    0.80    0.25
   6   4  17    0.95    0.29
   6   4  17    0.78    0.28
   6   4  18    2.75    0.40
   6   4  18    3.13    0.41
   6   4  19    1.25    0.31
   6   4  19    1.10    0.28
   6   4  20    3.25    0.40
   6   4  20    2.69    0.37
   6   4  21    0.52    0.20
   6   4  21    0.62    0.23
   6   4  22    2.58    0.32
   6   4  23    0.08    0.16
   6   4  24    0.70    0.18
   6   4  25    0.31    0.12
  -6  -5 -21    0.09    0.14
  -6  -5 -20    1.06    0.23
  -6  -5 -19   -0.11    0.17
  -6  -5 -18    1.61    0.29
  -6  -5 -17    1.89    0.33
  -6  -5 -16    3.51    0.45
  -6  -5 -15   -0.05    0.21
  -6  -5 -14    0.06    0.25
  -6  -5 -13    4.55    0.52
  -6  -5 -12    3.08    0.44
  -6  -5 -11    4.58    0.51
  -6  -5 -10    4.61    0.51
  -6  -5  -9    3.84    0.47
  -6  -5  -8    7.77    0.63
   6  -5  -8    7.30    0.62
  -6  -5  -7    3.70    0.45
   6  -5  -7    4.62    0.52
  -6  -5  -6    0.87    0.28
   6  -5  -6    0.45    0.29
  -6  -5  -5    5.67    0.53
   6  -5  -5    6.20    0.62
   6  -5  -4   12.24    0.85
   6  -5  -3   10.12    0.78
   6  -5  -2   11.94    0.82
   6  -5  -1    4.57    0.57
   6   5   0    0.52    0.23
   6  -5   0    1.30    0.39
   6  -5   1    5.97    0.63
   6   5   1    3.81    0.47
   6  -5   2   10.96    0.82
   6   5   2    9.41    0.73
   6   5   3    8.35    0.67
   6  -5   3   10.56    0.82
   6   5   4   11.34    0.78
   6  -5   4   11.02    0.82
   6   5   5    6.44    0.59
   6  -5   5    5.49    0.58
   6   5   6    1.03    0.29
   6  -5   6    0.66    0.30
   6  -5   7    4.64    0.54
   6   5   7    3.71    0.46
   6   5   8    7.71    0.65
   6  -5   8    8.16    0.65
   6   5   9    3.24    0.43
  -6   5   9    3.94    0.46
   6   5   9    3.65    0.46
   6   5  10    4.88    0.52
  -6   5  10    4.80    0.52
   6   5  10    3.98    0.46
  -6   5  11    4.53    0.49
   6   5  11    4.57    0.49
   6   5  11    4.88    0.53
   6   5  11    4.70    0.50
  -6   5  12    3.47    0.44
   6   5  12    3.17    0.41
   6   5  12    3.58    0.45
   6   5  12    3.33    0.42
  -6   5  13    4.81    0.49
   6   5  13    4.49    0.46
   6   5  13    5.36    0.54
   6   5  13    4.45    0.47
  -6   5  14    0.26    0.17
   6   5  14    0.52    0.23
   6   5  14    0.44    0.27
   6   5  14    0.86    0.25
  -6   5  15   -0.19    0.19
   6   5  15   -0.03    0.16
   6   5  15    0.05    0.20
   6   5  15    0.22    0.20
  -6   5  16    3.02    0.36
   6   5  16    3.19    0.35
   6   5  16    3.31    0.41
   6   5  16    2.47    0.34
   6   5  17    1.76    0.31
   6   5  17    1.35    0.27
   6   5  18    1.35    0.24
   6   5  18    1.98    0.32
   6   5  19    0.44    0.18
   6   5  20    1.40    0.21
   6   5  21    0.03    0.12
  -6  -6 -14    0.76    0.18
  -6  -6 -13    0.29    0.12
  -6  -6 -12    0.80    0.20
  -6  -6 -10    0.70    0.23
  -6  -6  -9    0.89    0.25
   6   6  -9    1.10    0.26
  -6  -6  -8   -0.11    0.24
   6   6  -8    0.21    0.17
   6   6  -7    0.49    0.20
   6   6  -6    2.54    0.32
   6   6  -5    0.77    0.23
   6   6  -4    0.69    0.24
   6   6  -3    1.08    0.25
   6  -6  -2    1.74    0.38
   6   6  -2    1.03    0.25
   6   6  -1    7.07    0.55
   6  -6  -1    9.57    0.71
   6  -6   0    1.71    0.39
   6   6   0    0.74    0.25
   6  -6   1    8.73    0.67
   6   6   1    8.17    0.58
   6  -6   2    2.54    0.43
   6   6   2    1.04    0.26
   6   6   3    1.04    0.24
   6   6   4    1.19    0.29
   6   6   5    0.90    0.22
   6   6   6    2.65    0.31
  -6   6   7    0.69    0.23
   6   6   7    0.49    0.21
  -6  -6   8    0.11    0.21
  -6   6   8    0.21    0.18
   6   6   8    0.28    0.18
   6   6   8    0.22    0.21
  -6  -6   9    0.87    0.27
  -6   6   9    0.90    0.22
   6   6   9    1.41    0.26
   6   6   9    1.28    0.28
  -6  -6  10    0.59    0.20
  -6   6  10    0.84    0.20
   6   6  10    0.80    0.22
   6   6  10    0.84    0.24
  -6   6  11    1.13    0.23
   6   6  11    0.93    0.20
   6   6  11    1.58    0.30
  -6   6  12    0.59    0.18
   6   6  12    0.73    0.19
   6   6  12    0.84    0.21
   6   6  13    0.41    0.14
   6   6  13    0.85    0.24
   6   6  14    1.06    0.22
   6   6  15    0.57    0.16
   6   6  16    0.59    0.16
  -6  -7  -4    1.67    0.24
  -6  -7  -3    0.42    0.17
  -6  -7  -2    0.02    0.15
  -6  -7  -1    0.08    0.15
  -6  -7   0    0.17    0.18
  -6  -7   1    0.14    0.16
  -6  -7   2    0.27    0.18
  -6  -7   3    0.37    0.17
   6   7   3    0.48    0.14
  -6  -7   4    1.60    0.22
   6   7   4    1.83    0.22
   6   7   5    0.54    0.15
   7   0  -9   -0.64    0.47
   7   0  -8    0.62    0.47
   7   0  -7   -0.05    0.30
   7   0  -6    0.53    0.26
   7   0  -5    0.03    0.26
   7   0  -4    0.27    0.26
   7   0  -3   -0.12    0.28
   7   0  -2    0.05    0.24
   7   0  -1    0.01    0.33
   7   0   0   -0.35    0.35
   7   0   1    0.10    0.26
   7   0   2   -0.16    0.25
   7   0   2   -0.07    0.33
   7   0   3    0.09    0.29
   7   0   4   -0.01    0.34
   7   0   4    0.50    0.36
   7   0   5    0.34    0.50
   7   0   5    0.02    0.36
   7   0   6    0.13    0.56
   7   0   6    0.36    0.38
   7   0   7    0.27    0.54
   7   0   7    0.48    0.55
   7   0   8    0.04    0.42
   7   0   8   -0.22    0.44
   7   0   9    0.45    0.48
   7   0   9    0.21    0.55
   7   0  10    0.06    0.45
   7   0  10   -0.35    0.55
   7   0  11    0.08    0.48
   7   0  11   -0.49    0.42
   7   0  12   -0.02    0.54
   7   0  12    0.40    0.54
   7   0  13    0.47    0.66
   7   0  13    0.02    0.61
   7   0  14   -0.02    0.48
   7   0  14    0.29    0.75
   7   0  14   -0.15    0.18
   7   0  15   -0.47    0.80
   7   0  15   -0.03    0.60
   7   0  15    0.21    0.27
   7   0  15   -0.04    0.18
   7   0  16   -0.31    0.71
   7   0  16   -0.01    0.17
   7   0  16    0.21    0.48
   7   0  16   -0.64    0.33
   7   0  16   -0.04    0.19
   7   0  17    1.47    0.65
   7   0  17    0.12    0.20
   7   0  17    0.82    1.14
   7   0  17   -0.50    0.32
   7   0  17    0.03    0.20
   7   0  18   -0.24    0.23
   7   0  18    0.16    0.52
   7   0  18   -0.03    0.28
   7   0  19    0.14    0.19
   7   0  19   -0.04    0.23
   7   0  20   -0.15    0.29
   7   0  20    0.31    0.24
   7   0  21   -0.67    0.34
   7   0  21    0.08    0.27
   7   0  22    0.11    0.25
   7   0  22   -0.15    0.23
   7   0  23   -0.09    0.19
   7   0  23    0.26    0.27
   7   0  24    0.02    0.19
   7   0  24    0.04    0.24
   7   0  25    0.13    0.19
   7   0  25    0.09    0.23
   7   0  26    0.06    0.17
   7   0  26   -0.08    0.22
   7   0  27   -0.38    0.21
   7   0  28   -0.17    0.19
   7   0  29   -0.27    0.16
  -7  -1 -16    7.43    0.58
  -7  -1 -15   48.33    1.51
   7  -1 -12   16.00    2.11
   7  -1 -11   20.22    2.25
   7  -1 -10   44.24    3.24
   7  -1  -9    6.92    1.25
   7  -1  -8   69.64    3.90
   7  -1  -7   40.72    2.84
   7  -1  -6   64.16    3.50
   7  -1  -5   72.37    3.06
   7  -1  -5   75.11    3.68
   7  -1  -4    5.30    0.86
   7  -1  -4    5.43    0.99
   7  -1  -3  217.32    6.05
   7  -1  -3  223.60    6.60
   7  -1  -2  256.57    6.82
   7  -1  -2  264.16    7.26
   7  -1  -1   15.34    1.53
   7  -1  -1   15.02    1.55
   7  -1   0   29.11    2.17
   7  -1   0   30.66    2.22
   7  -1   1   15.88    1.63
   7   1   1   13.74    1.06
   7  -1   1   15.45    1.62
   7  -1   2  263.58    7.37
   7  -1   2  258.88    7.35
   7  -1   3  227.84    6.90
   7  -1   3  233.61    6.97
   7  -1   4    6.24    1.16
   7  -1   4    5.11    1.02
   7  -1   5   82.71    4.01
   7  -1   5   80.26    4.05
   7  -1   6   64.91    3.69
   7  -1   7   39.08    2.93
   7   1   8   70.75    4.02
   7  -1   8   70.40    4.09
   7   1   9    7.31    1.31
   7  -1   9    9.45    1.55
   7  -1   9    8.82    1.51
   7   1  10   40.27    3.19
   7  -1  10   46.18    3.53
   7  -1  10   47.20    3.56
   7   1  11   23.95    2.49
   7  -1  11   20.52    2.43
   7  -1  11   20.66    2.44
   7   1  12   15.16    2.05
   7  -1  12   15.93    2.23
   7   1  12   18.48    2.40
   7  -1  12   16.10    2.17
   7  -1  13   10.00    1.85
   7   1  13    9.52    1.59
   7  -1  13   12.63    2.13
   7   1  13    9.84    1.81
   7   1  14   20.06    0.98
   7  -1  14   17.44    0.94
   7  -1  14   18.34    2.55
   7   1  14   17.85    2.47
   7   1  14   19.19    0.97
   7  -1  14   18.72    2.51
   7   1  14   17.37    2.25
   7   1  15   58.57    1.76
   7  -1  15   54.51    1.74
   7   1  15   56.23    1.76
   7  -1  15   60.53    4.84
   7   1  15   57.79    4.64
   7   1  15   54.65    1.77
   7  -1  15   51.37    4.26
   7   1  15   54.37    4.13
   7  -1  16    9.56    1.98
   7   1  16    8.33    0.64
   7  -1  16    8.07    0.65
   7   1  16    8.45    0.65
   7  -1  16    9.22    2.03
   7   1  16    8.51    0.67
   7   1  16    7.07    1.76
   7  -1  17    0.60    0.99
   7   1  17   -0.25    0.26
   7  -1  17    0.44    0.53
   7   1  17   -0.08    0.62
   7   1  17    0.11    0.21
   7  -1  17    0.26    0.22
   7   1  17    0.27    0.23
   7   1  18   16.08    0.93
   7  -1  18   15.05    0.92
   7  -1  18   13.38    0.85
   7   1  18   15.47    0.92
   7  -1  18   12.15    2.37
   7   1  18   11.85    2.39
   7   1  18   15.02    0.93
   7   1  19   27.20    1.22
   7  -1  19   25.64    1.21
   7  -1  19   23.47    1.15
   7   1  19   26.72    1.23
   7   1  19   26.84    1.23
   7   1  20   20.82    1.07
   7  -1  20   17.27    0.99
   7  -1  20   17.51    0.99
   7   1  20   19.77    1.05
   7   1  20   20.54    1.07
   7  -1  21    4.31    0.51
   7   1  21    4.38    0.50
   7   1  21    3.88    0.49
   7  -1  21    3.89    0.51
   7   1  22   10.41    0.77
   7  -1  22    9.86    0.75
   7  -1  22   10.31    0.74
   7   1  22   10.87    0.76
   7  -1  23    3.14    0.42
   7   1  23    3.38    0.45
   7   1  23    3.86    0.52
   7  -1  23    4.00    0.50
   7   1  24    5.19    0.54
   7  -1  24    5.93    0.58
   7   1  24    5.23    0.51
   7   1  25    0.32    0.21
   7   1  25    0.17    0.20
   7  -1  25    0.04    0.19
   7   1  26    3.72    0.39
   7   1  26    3.37    0.43
   7  -1  26    2.73    0.37
   7   1  27    0.09    0.16
   7   1  27   -0.01    0.16
   7  -1  27   -0.02    0.19
   7   1  28    2.88    0.30
   7   1  28    2.62    0.30
   7  -1  28    2.58    0.30
  -7  -2 -23    3.97    0.42
  -7  -2 -22    3.24    0.43
  -7  -2 -21   12.47    0.80
  -7  -2 -20    4.81    0.53
  -7  -2 -19    3.83    0.49
  -7  -2 -18    0.51    0.23
  -7  -2 -17    8.08    0.65
  -7  -2 -16    6.10    0.57
   7  -2 -16    4.73    1.68
  -7  -2 -15   33.98    1.32
   7  -2 -15   31.80    3.58
  -7  -2 -14    8.63    0.64
   7  -2 -14    9.41    2.05
  -7  -2 -13    1.66    0.30
   7  -2 -13    2.13    0.91
  -7  -2 -12    6.73    0.54
   7  -2 -12    6.48    1.51
   7  -2 -11   13.45    2.16
   7  -2 -10   -0.08    0.69
   7  -2  -9    7.46    1.62
   7  -2  -8   79.99    4.82
   7  -2  -7    1.20    0.71
   7  -2  -6   13.85    1.92
   7  -2  -5  156.58    6.44
   7  -2  -4   81.10    4.48
   7  -2  -3  175.28    6.62
   7  -2  -3  165.01    5.44
   7  -2  -2  241.17    6.97
   7  -2  -2  266.12    8.25
   7  -2  -1   18.49    2.04
   7  -2  -1   16.66    1.73
   7  -2   0   69.69    3.67
   7  -2   0   70.87    4.00
   7  -2   1   19.20    2.10
   7  -2   1   13.95    1.75
   7  -2   2  260.25    8.24
   7  -2   2  246.74    7.72
   7  -2   3  178.21    6.69
   7  -2   3  172.39    6.42
   7  -2   4   85.78    4.53
   7  -2   4   82.62    4.38
   7  -2   5  155.77    6.34
   7  -2   5  148.49    6.20
   7  -2   6   17.12    2.05
   7  -2   6   18.27    2.15
   7  -2   7    1.02    0.64
   7  -2   7    2.51    0.90
   7  -2   8   75.16    4.58
   7  -2   9    7.36    1.48
   7  -2  10    0.10    0.40
   7   2  11   12.23    1.83
   7  -2  11   13.91    2.17
   7   2  11   13.47    0.77
   7   2  12    5.26    1.27
   7   2  12    6.98    0.58
   7   2  12    6.50    0.55
   7   2  13    1.60    0.33
   7   2  13    1.60    0.31
   7  -2  13    1.73    0.32
   7   2  13    1.38    0.29
   7   2  14    7.78    0.63
   7  -2  14    7.53    0.62
   7   2  14    8.98    0.67
   7   2  14    8.83    0.67
   7   2  15   33.28    1.31
   7  -2  15   33.97    1.35
   7   2  15   34.77    1.37
   7   2  15   34.00    1.34
   7   2  16    5.73    0.55
   7  -2  16    5.65    0.58
   7   2  16    6.46    0.59
   7   2  16    6.49    0.60
   7   2  17    7.87    0.66
   7  -2  17    9.61    0.72
   7   2  17    9.60    0.73
   7   2  17    8.20    0.68
   7   2  18    0.76    0.27
   7   2  18    0.54    0.24
   7  -2  18    0.47    0.23
   7   2  18    0.88    0.29
   7   2  19    3.89    0.48
   7   2  19    2.73    0.40
   7  -2  19    2.71    0.40
   7   2  19    3.90    0.51
   7   2  20    5.46    0.56
   7   2  20    3.85    0.46
   7  -2  20    4.00    0.47
   7   2  20    5.31    0.56
   7   2  21   11.86    0.79
   7  -2  21   10.72    0.76
   7   2  21   12.60    0.83
   7   2  21   11.27    0.78
   7   2  22    3.48    0.45
   7   2  22    2.56    0.39
   7  -2  22    3.14    0.43
   7   2  22    3.36    0.45
   7   2  23    4.40    0.46
   7  -2  23    4.52    0.46
   7   2  23    5.20    0.51
   7   2  24    0.10    0.18
   7   2  24    0.48    0.22
   7  -2  24    0.50    0.21
   7   2  25    4.62    0.43
   7  -2  25    4.45    0.43
   7   2  26    0.06    0.18
   7   2  26    0.00    0.17
   7  -2  26    0.08    0.14
   7   2  27    1.03    0.20
   7  -2  27    0.37    0.13
   7   2  28    0.07    0.10
  -7  -3 -25    2.09    0.28
  -7  -3 -24    4.79    0.42
  -7  -3 -23    0.37    0.19
  -7  -3 -22    6.45    0.56
  -7  -3 -21    2.55    0.40
  -7  -3 -20    1.09    0.34
  -7  -3 -19    4.39    0.53
  -7  -3 -18   11.32    0.81
  -7  -3 -17    0.19    0.25
  -7  -3 -16    1.98    0.38
  -7  -3 -15   16.87    0.96
  -7  -3 -14    0.67    0.29
  -7  -3 -13   28.70    1.23
   7  -3 -13   24.75    3.43
  -7  -3 -12   37.48    1.40
   7  -3 -12   34.10    3.86
  -7  -3 -11    7.90    0.64
   7  -3 -11    8.46    2.01
  -7  -3 -10   28.92    1.19
   7  -3 -10   31.49    3.60
  -7  -3  -9   21.46    1.00
   7  -3  -9   20.76    2.83
  -7  -3  -8   13.51    0.77
   7  -3  -8   13.46    2.27
   7  -3  -7    8.97    1.83
  -7  -3  -7    9.78    0.65
  -7  -3  -6    0.61    0.20
   7  -3  -6    0.49    0.77
   7  -3  -5    6.86    1.60
   7  -3  -4   97.30    5.72
   7  -3  -3    7.39    1.59
   7  -3  -2   56.53    4.17
   7  -3  -1   66.05    4.47
   7  -3   0    5.33    1.32
   7  -3   1   64.27    4.37
   7  -3   2   61.87    4.34
   7  -3   3    9.60    1.75
   7  -3   4   97.70    5.53
   7  -3   5    4.56    1.25
   7  -3   6    0.03    0.55
   7   3   6    0.96    0.25
   7   3   7    9.92    0.68
   7  -3   7   10.49    1.86
   7   3   8   14.73    0.83
   7   3   9   22.08    1.04
   7   3  10   29.46    1.24
   7   3  11    8.40    0.67
   7   3  11    7.98    0.66
   7   3  12   35.22    1.40
   7   3  12   36.43    1.39
   7   3  13   28.28    1.26
   7   3  13   29.39    1.25
   7   3  14    1.53    0.38
   7   3  14    1.37    0.33
   7   3  15   15.90    0.95
   7   3  15   16.52    0.95
   7   3  16    2.67    0.41
   7   3  16    2.49    0.40
   7   3  17    0.11    0.22
   7   3  17    0.20    0.23
   7   3  18    9.96    0.75
   7   3  18   10.50    0.76
   7   3  19    3.85    0.47
   7   3  19    4.59    0.51
   7   3  20    0.77    0.27
   7   3  20    0.82    0.28
   7   3  21    3.06    0.40
   7   3  21    3.09    0.41
   7   3  22    7.07    0.57
   7   3  22    6.64    0.55
   7   3  23    1.25    0.30
   7   3  24    6.02    0.48
   7   3  25    2.95    0.31
   7   3  26    0.57    0.16
  -7  -4 -24    1.20    0.21
  -7  -4 -23    0.31    0.16
  -7  -4 -22    1.72    0.29
  -7  -4 -21   -0.01    0.22
  -7  -4 -20    0.19    0.22
  -7  -4 -19    1.17    0.32
  -7  -4 -18    7.04    0.60
  -7  -4 -17    1.52    0.36
  -7  -4 -16   -0.33    0.28
  -7  -4 -15    1.78    0.35
  -7  -4 -14    5.91    0.60
  -7  -4 -13   12.48    0.83
  -7  -4 -12    5.39    0.58
  -7  -4 -11    7.50    0.64
  -7  -4 -10    4.36    0.50
  -7  -4  -9  118.12    2.83
  -7  -4  -8   42.34    1.52
  -7  -4  -7   18.27    0.97
   7  -4  -7   14.71    2.71
  -7  -4  -6    1.19    0.35
   7  -4  -6    1.48    0.38
   7  -4  -6    1.85    0.74
  -7  -4  -5    1.55    0.34
   7  -4  -5    1.38    0.31
   7  -4  -5    2.74    1.29
  -7  -4  -4   16.45    0.90
   7  -4  -4   18.77    0.96
  -7  -4  -3    6.02    0.54
   7  -4  -3    6.94    0.61
   7  -4  -3    5.07    1.45
  -7  -4  -2    1.23    0.27
   7  -4  -2    1.05    0.32
   7  -4  -2    1.40    0.98
  -7  -4  -1    7.26    0.58
   7  -4  -1    8.99    0.66
   7  -4  -1    7.80    1.80
  -7  -4   0    1.15    0.30
   7  -4   0    1.34    0.34
   7  -4   0    1.08    0.74
   7  -4   1    5.81    1.72
   7  -4   1    8.31    0.65
   7  -4   2    0.85    0.28
   7  -4   2    1.39    0.94
   7   4   3    5.59    0.54
   7  -4   3    6.86    0.61
   7  -4   3    4.87    1.41
   7  -4   4   20.05    1.01
   7  -4   4   17.32    2.63
   7   4   4   17.35    0.96
   7  -4   5    1.16    0.58
   7  -4   5    1.76    0.37
   7   4   5    0.94    0.25
   7  -4   6    1.71    0.40
   7  -4   6    1.42    0.98
   7   4   6    0.79    0.28
   7  -4   7   17.47    2.63
   7   4   7   19.99    1.04
   7   4   8   43.74    1.59
   7   4   9  120.87    2.87
   7   4  10    5.38    0.59
   7   4  11    7.61    0.66
   7   4  12    5.58    0.57
   7   4  12    5.38    0.55
   7   4  13   13.00    0.85
   7   4  13   13.49    0.86
   7   4  14    6.87    0.63
   7   4  14    6.61    0.60
   7   4  15    2.07    0.39
   7   4  15    2.30    0.38
   7   4  16    0.15    0.24
   7   4  16    0.46    0.28
   7   4  17    1.54    0.32
   7   4  17    1.51    0.34
   7   4  18    6.99    0.59
   7   4  18    6.66    0.57
   7   4  19    1.32    0.29
   7   4  19    1.27    0.29
   7   4  20    0.05    0.18
   7   4  20    0.14    0.18
   7   4  21    0.06    0.16
   7   4  21    0.08    0.17
   7   4  22    2.52    0.30
   7   4  23    0.16    0.13
   7   4  24    1.19    0.18
  -7  -5 -20    0.19    0.15
  -7  -5 -19    0.00    0.16
  -7  -5 -18    0.69    0.22
  -7  -5 -17    3.60    0.40
  -7  -5 -16    1.04    0.27
  -7  -5 -15   10.49    0.69
  -7  -5 -14    0.95    0.28
  -7  -5 -13   -0.14    0.24
  -7  -5 -12    1.15    0.29
  -7  -5 -11    4.30    0.49
  -7  -5 -10    1.99    0.38
  -7  -5  -9    2.13    0.38
  -7  -5  -8    2.75    0.40
  -7  -5  -7    1.28    0.30
  -7  -5  -6    2.05    0.34
  -7  -5  -5    0.30    0.22
  -7  -5  -4    3.64    0.45
   7  -5  -4    4.72    0.56
   7  -5  -3   19.86    1.05
   7  -5  -2    9.87    0.79
   7  -5  -1   18.29    1.02
   7   5  -1   13.77    0.90
   7   5   0   17.75    1.02
   7  -5   0   20.97    1.09
   7   5   1   14.45    0.92
   7  -5   1   16.94    0.98
   7  -5   2    9.44    0.78
   7   5   2    8.19    0.68
   7  -5   3   19.01    1.02
   7   5   3   15.28    0.92
   7   5   4    3.82    0.46
   7  -5   4    4.73    0.55
   7   5   5   -0.01    0.28
   7   5   6    2.06    0.36
   7   5   7    1.23    0.30
   7   5   8    2.19    0.39
   7   5   9    2.24    0.38
   7   5  10    1.65    0.35
   7   5  10    2.38    0.38
   7   5  11    4.76    0.50
   7   5  11    3.44    0.43
   7   5  12    1.03    0.32
   7   5  12    0.74    0.26
   7   5  13    0.41    0.22
   7   5  13    0.59    0.25
   7   5  14    1.29    0.31
   7   5  14    0.81    0.24
   7   5  15    9.86    0.66
   7   5  15   10.02    0.64
   7   5  16    1.36    0.29
   7   5  16    0.48    0.20
   7   5  17    3.85    0.40
   7   5  17    3.17    0.35
   7   5  18    0.64    0.20
   7   5  18    0.54    0.17
   7   5  19    0.04    0.14
   7   5  19   -0.01    0.13
   7   5  20    0.40    0.14
  -7  -6 -13    0.51    0.15
   7   6 -13    0.64    0.15
  -7  -6 -12    0.39    0.15
   7   6 -12    0.39    0.15
  -7  -6 -11    0.40    0.16
   7   6 -11    0.40    0.15
   7   6 -10    0.37    0.16
  -7  -6  -9   -0.46    0.23
   7   6  -9    0.09    0.19
  -7  -6  -8    1.72    0.30
   7   6  -8    1.75    0.28
   7   6  -7    0.14    0.17
   7   6  -6    0.48    0.21
   7   6  -5    0.83    0.24
   7   6  -4    0.98    0.24
   7   6  -3    1.89    0.30
   7   6  -2    1.95    0.31
   7   6  -1    0.37    0.19
   7   6   0    0.23    0.19
   7   6   1    0.55    0.25
   7   6   2    1.78    0.29
   7   6   3    1.82    0.32
   7   6   4    0.97    0.23
   7   6   5    1.49    0.27
   7   6   6    1.45    0.26
   7   6   7    0.18    0.14
  -7  -6   8    1.94    0.32
   7   6   8    1.81    0.32
   7   6   8    1.78    0.26
  -7  -6   9    0.20    0.18
   7   6   9   -0.03    0.17
   7   6   9   -0.09    0.16
   7   6  10    0.82    0.24
   7   6  10    0.48    0.16
   7   6  11    0.70    0.21
   7   6  12    0.61    0.18
   7   6  13    0.89    0.21
   7   6  14    0.31    0.14
   7   6  15    1.91    0.22
  -7  -7  -1    0.16    0.15
  -7  -7   0    0.28    0.16
  -7  -7   1    0.08    0.14
   7   7   1   -0.09    0.11
   7   7   2    0.05    0.10
   8   0  -5  125.24    4.24
   8   0  -4  110.15    3.92
   8   0  -3  169.46    5.06
   8   0  -2  355.37    7.99
   8   0  -1  145.54    4.68
   8   0   0  143.19    4.68
   8   0   1  145.74    4.83
   8   0   3  177.07    6.31
   8   0   4  122.63    5.22
   8   0   4  114.74    4.31
   8   0   5  139.01    5.68
   8   0   5  129.92    4.81
   8   0   6  486.21   11.97
   8   0   6  452.95   10.71
   8   0   7  285.59    8.86
   8   0   7  263.30    7.94
   8   0   8  399.00   11.06
   8   0   8  385.51   10.40
   8   0   9   76.60    4.53
   8   0   9   73.63    4.28
   8   0  10   13.29    1.96
   8   0  10   16.13    2.12
   8   0  11  163.46    7.11
   8   0  11  160.53    7.06
   8   0  12   77.20    4.96
   8   0  12   78.71    4.93
   8   0  13   10.49    1.85
   8   0  13   11.27    0.72
   8   0  13    9.16    1.75
   8   0  14   78.39    5.23
   8   0  14   78.19    2.07
   8   0  14   77.55    5.32
   8   0  14   67.03    1.94
   8   0  15   52.51    1.65
   8   0  15   45.61    4.23
   8   0  15   45.68    1.58
   8   0  15   43.07    3.96
   8   0  16   13.34    0.81
   8   0  16   12.20    2.11
   8   0  16   11.53    2.21
   8   0  16   12.92    0.81
   8   0  17   25.37    1.14
   8   0  17   22.74    3.13
   8   0  17   22.32    1.10
   8   0  18    6.97    0.62
   8   0  18    6.68    0.59
   8   0  19    1.55    0.31
   8   0  19    1.61    0.35
   8   0  20    0.03    0.22
   8   0  20    0.18    0.25
   8   0  21    1.40    0.33
   8   0  21    2.51    0.41
   8   0  22    3.45    0.42
   8   0  22    3.36    0.46
   8   0  23   11.04    0.78
   8   0  23   10.80    0.72
   8   0  24    2.97    0.39
   8   0  24    3.38    0.43
   8   0  25    6.43    0.55
   8   0  25    5.92    0.49
   8   0  26    5.10    0.47
   8   0  27    1.60    0.27
   8   0  28    0.38    0.16
   8   0  29    1.75    0.21
  -8  -1 -15    7.99    0.61
  -8  -1 -14   17.29    0.87
  -8  -1 -13    4.76    0.45
   8  -1 -12   34.59    3.18
   8  -1 -11   10.95    1.75
   8  -1 -10   18.17    2.13
   8  -1  -9   12.69    1.72
   8  -1  -8   27.54    2.46
   8  -1  -7  107.92    4.93
   8  -1  -6  123.83    5.22
   8  -1  -5  265.85    7.05
   8  -1  -5  279.21    8.08
   8  -1  -4    1.14    0.52
   8  -1  -4    0.82    0.53
   8  -1  -3   32.47    2.34
   8  -1  -3   28.38    2.31
   8  -1  -2  111.30    4.55
   8  -1  -2  113.92    4.75
   8  -1  -1  161.51    5.68
   8  -1  -1  162.03    5.76
   8  -1   0   13.55    1.60
   8  -1   0   10.94    1.50
   8  -1   1  166.37    5.99
   8  -1   1  175.72    6.12
   8  -1   2  111.93    4.87
   8  -1   2  110.34    4.80
   8  -1   3   33.36    2.61
   8  -1   3   32.24    2.59
   8  -1   4    3.08    0.94
   8   1   4    2.09    0.61
   8  -1   4    2.42    0.75
   8  -1   5  286.99    8.52
   8  -1   5  289.33    8.70
   8   1   6  127.81    5.06
   8  -1   6  130.61    5.75
   8   1   7  104.68    4.76
   8  -1   7  111.66    5.41
   8   1   8   29.81    2.61
   8   1   8   28.67    2.74
   8  -1   8   31.14    2.87
   8   1   9   16.21    2.11
   8   1   9   14.54    1.90
   8  -1   9   15.48    2.11
   8   1  10   22.15    2.53
   8   1  10   19.96    2.31
   8  -1  10   19.25    2.44
   8  -1  11   11.27    1.89
   8   1  11   11.01    1.82
   8   1  11   11.47    1.84
   8   1  12   36.13    3.34
   8  -1  12   36.39    1.34
   8   1  12   36.01    1.31
   8   1  12   39.65    3.52
   8  -1  12   39.39    3.62
   8  -1  13    6.04    1.49
   8   1  13    4.33    1.16
   8   1  13    5.68    0.52
   8  -1  13    5.74    0.54
   8   1  13    4.89    1.29
   8   1  13    5.25    0.53
   8   1  14   21.50    1.02
   8  -1  14   21.95    1.05
   8   1  14   18.40    0.96
   8   1  14   18.26    2.64
   8   1  14   21.17    1.03
   8  -1  14   19.58    2.70
   8   1  14   19.42    2.54
   8  -1  15    9.12    1.88
   8   1  15    7.82    1.64
   8   1  15    9.83    0.71
   8  -1  15    9.81    0.72
   8   1  15    8.95    0.68
   8   1  15    8.49    1.86
   8   1  15    8.12    0.68
   8  -1  16    1.39    0.90
   8   1  16    1.03    0.29
   8   1  16    1.39    0.94
   8   1  16   -0.03    0.27
   8  -1  16    0.57    0.25
   8   1  16    0.35    0.24
   8   1  17   21.98    1.10
   8   1  17   22.61    1.10
   8  -1  17   22.75    1.11
   8   1  17   21.43    1.07
   8   1  17   19.85    3.03
   8  -1  17   19.07    2.83
   8   1  18   69.56    2.05
   8  -1  18   67.89    2.04
   8   1  18   64.91    2.00
   8   1  18   66.77    2.05
   8   1  19    9.71    0.73
   8  -1  19   10.07    0.75
   8   1  19    9.54    0.74
   8   1  19   10.78    0.78
   8   1  20   11.88    0.80
   8  -1  20   13.21    0.85
   8   1  20   11.80    0.79
   8   1  20   10.77    0.77
   8   1  21    0.37    0.21
   8   1  21    0.76    0.28
   8  -1  21    1.05    0.34
   8   1  22    5.64    0.54
   8   1  22    4.51    0.56
   8  -1  22    4.31    0.52
   8   1  23    0.47    0.22
   8   1  23    0.56    0.29
   8  -1  23    0.82    0.31
   8   1  24    0.64    0.24
   8   1  24    0.50    0.25
   8  -1  24    0.16    0.19
   8   1  25    1.77    0.29
   8   1  25    1.86    0.33
   8  -1  25    1.51    0.31
   8   1  26    2.32    0.30
   8   1  26    1.97    0.31
   8  -1  26    2.39    0.36
   8   1  27    1.50    0.22
   8   1  27    1.44    0.24
   8  -1  27    1.38    0.24
   8   1  28   -0.23    0.15
   8  -1  28   -0.18    0.14
  -8  -2 -22    3.87    0.44
  -8  -2 -21    2.13    0.39
  -8  -2 -20   24.68    1.13
  -8  -2 -19    2.15    0.38
  -8  -2 -18   14.18    0.86
  -8  -2 -17   10.33    0.74
  -8  -2 -16    5.42    0.52
  -8  -2 -15    8.07    0.64
   8  -2 -15    5.51    1.76
  -8  -2 -14   39.49    1.42
   8  -2 -14   37.31    3.95
  -8  -2 -13    1.64    0.33
   8  -2 -13    1.81    1.03
  -8  -2 -12   11.90    0.74
   8  -2 -12    9.93    2.01
  -8  -2 -11   10.86    0.69
   8  -2 -11    8.61    1.78
  -8  -2 -10    7.62    0.57
   8  -2 -10    6.47    1.47
   8  -2  -9    1.51    0.94
   8  -2  -8   62.23    4.38
   8  -2  -7   13.53    2.04
   8  -2  -6   12.06    1.86
   8  -2  -5    1.03    0.70
   8  -2  -4  106.85    5.38
   8  -2  -3   11.22    1.80
   8  -2  -2  222.55    7.83
   8  -2  -2  205.08    6.69
   8  -2  -1   23.31    2.18
   8  -2  -1   24.82    2.48
   8  -2   0  178.24    6.93
   8  -2   0  177.45    6.45
   8  -2   1   27.16    2.67
   8  -2   1   25.58    2.42
   8  -2   2  225.78    8.03
   8  -2   2  217.93    7.57
   8  -2   3    9.16    1.57
   8  -2   3   10.22    1.62
   8  -2   4  109.52    5.49
   8  -2   4  101.70    5.17
   8  -2   5    2.81    1.07
   8  -2   5    1.36    0.64
   8  -2   6   11.31    1.78
   8  -2   6    8.65    1.59
   8  -2   7   12.88    1.97
   8  -2   8   58.86    4.28
   8  -2   9    2.06    0.97
   8  -2  10    6.86    1.53
   8   2  10    6.64    1.58
   8   2  10    7.44    0.58
   8  -2  11   12.01    2.13
   8   2  11    9.36    1.75
   8   2  11    8.58    0.61
   8  -2  11    8.75    0.62
   8   2  11    9.37    0.68
   8   2  11   10.97    0.72
   8  -2  12   10.88    2.06
   8   2  12   11.07    2.00
   8   2  12   10.67    0.70
   8  -2  12    9.48    0.67
   8   2  12   11.67    0.75
   8   2  12   11.63    0.76
   8  -2  13    0.97    1.08
   8   2  13    0.96    0.75
   8   2  13    1.55    0.34
   8   2  13    2.11    0.38
   8  -2  13    1.64    0.36
   8   2  13    2.03    0.36
   8   2  14   40.17    1.45
   8  -2  14   40.46    1.48
   8   2  14   38.33    1.45
   8   2  14   38.94    1.46
   8   2  15    7.67    0.65
   8  -2  15    8.13    0.66
   8   2  15    8.12    0.65
   8   2  15    7.49    1.75
   8   2  15    7.57    0.65
   8   2  16    5.29    0.55
   8  -2  16    5.59    0.57
   8   2  16    4.92    0.53
   8   2  16    5.64    0.55
   8   2  17   10.06    0.73
   8  -2  17    9.27    0.73
   8   2  17   11.06    0.78
   8   2  17   11.10    0.79
   8   2  18   13.00    0.83
   8  -2  18   13.38    0.85
   8   2  18   14.80    0.89
   8   2  18   13.84    0.88
   8   2  19    2.44    0.41
   8   2  19    1.12    0.32
   8  -2  19    2.03    0.34
   8   2  19    2.14    0.40
   8   2  20   22.63    1.09
   8  -2  20   22.50    1.08
   8   2  20   25.80    1.15
   8   2  20   25.22    1.17
   8   2  21    2.23    0.38
   8   2  21    2.26    0.40
   8  -2  21    1.92    0.37
   8   2  21    1.91    0.38
   8  -2  22    4.70    0.47
   8   2  22    4.69    0.47
   8   2  22    4.19    0.47
   8   2  23    2.46    0.34
   8   2  23    2.18    0.35
   8  -2  23    2.93    0.37
   8   2  24    1.76    0.31
   8   2  24    0.94    0.23
   8  -2  24    1.18    0.24
   8   2  25    0.33    0.18
   8   2  25    0.27    0.15
   8  -2  25    0.22    0.13
   8   2  26    2.44    0.28
   8   2  26    1.63    0.24
   8  -2  26    2.15    0.26
   8   2  27    0.93    0.17
  -8  -3 -24   -0.13    0.18
  -8  -3 -23    5.40    0.45
  -8  -3 -22    1.60    0.30
  -8  -3 -21    0.27    0.24
  -8  -3 -20    3.63    0.45
  -8  -3 -19    9.58    0.72
  -8  -3 -18    2.10    0.39
  -8  -3 -17    5.77    0.59
  -8  -3 -16    2.27    0.43
  -8  -3 -15   22.83    1.13
  -8  -3 -14   24.24    1.16
  -8  -3 -13   13.29    0.85
  -8  -3 -12   18.53    0.98
   8  -3 -12   18.17    2.98
  -8  -3 -11    4.84    0.53
   8  -3 -11    5.13    1.65
  -8  -3 -10  120.65    2.78
   8  -3 -10  112.82    7.01
  -8  -3  -9    5.70    0.56
   8  -3  -9    5.28    1.56
  -8  -3  -8    8.49    0.63
   8  -3  -8    7.35    1.73
  -8  -3  -7    9.58    0.68
   8  -3  -7    9.53    1.92
  -8  -3  -6   36.44    1.33
   8  -3  -6   37.87    3.78
  -8  -3  -5   44.90    1.50
   8  -3  -5   49.02    4.24
  -8  -3  -4   20.33    0.98
   8  -3  -4   20.14    2.70
  -8  -3  -3   47.85    1.53
   8  -3  -3   50.45    4.17
  -8  -3  -2   37.80    1.35
   8  -3  -2   38.37    3.57
   8  -3  -1    0.61    0.79
   8  -3   0    3.13    1.16
   8  -3   1    0.04    0.60
   8  -3   2   38.84    3.62
   8  -3   3   44.30    3.85
   8  -3   4   21.33    2.65
   8   3   4   20.09    0.97
   8   3   5   44.43    1.51
   8  -3   5   47.66    3.99
   8   3   6   36.03    1.34
   8  -3   6   37.69    3.59
   8  -3   7    9.48    1.81
   8   3   7    9.24    0.67
   8   3   8    8.63    0.64
   8   3   9    5.40    0.54
   8   3  10  117.74    2.76
   8   3  11    5.04    0.55
   8   3  11    5.13    0.57
   8   3  12   19.10    1.02
   8   3  12   18.65    0.98
   8   3  13   13.23    0.86
   8   3  13   13.51    0.85
   8   3  14   23.82    1.15
   8   3  14   25.34    1.17
   8   3  15   21.70    1.11
   8   3  15   20.23    1.06
   8   3  16    1.95    0.36
   8   3  16    1.79    0.36
   8   3  17    5.93    0.56
   8   3  17    5.89    0.57
   8   3  18    2.66    0.42
   8   3  18    2.32    0.39
   8   3  19   10.01    0.70
   8   3  19    9.33    0.71
   8   3  20    3.48    0.44
   8   3  20    3.30    0.43
   8   3  21   -0.02    0.18
   8   3  21    0.23    0.21
   8   3  22    1.41    0.28
   8   3  22    1.86    0.34
   8   3  23    6.38    0.48
   8   3  24   -0.11    0.14
   8   3  25    0.50    0.17
  -8  -4 -23    1.69    0.23
  -8  -4 -22    1.21    0.23
  -8  -4 -21    0.12    0.18
  -8  -4 -20    1.35    0.30
  -8  -4 -19    1.02    0.30
  -8  -4 -18    0.76    0.27
  -8  -4 -17    5.47    0.54
  -8  -4 -16    5.49    0.56
  -8  -4 -15   10.54    0.75
  -8  -4 -14    2.48    0.44
  -8  -4 -13    3.97    0.53
  -8  -4 -12   20.29    1.07
  -8  -4 -11   19.09    1.02
  -8  -4 -10    1.97    0.38
  -8  -4  -9   18.34    0.99
  -8  -4  -8   13.76    0.87
  -8  -4  -7   26.21    1.19
  -8  -4  -6    5.37    0.57
  -8  -4  -5   52.25    1.70
  -8  -4  -4    2.74    0.45
   8  -4  -4    2.70    1.15
  -8  -4  -3    6.56    0.58
   8  -4  -3    6.88    1.75
  -8  -4  -2    8.73    0.64
   8  -4  -2    6.55    1.65
  -8  -4  -1    7.40    0.59
   8  -4  -1    6.45    1.72
  -8  -4   0    1.25    0.30
   8  -4   0    0.56    0.49
   8  -4   1    8.59    1.79
  -8  -4   1    8.23    0.61
  -8  -4   2    7.98    0.61
   8  -4   2    6.36    1.71
   8   4   2    7.67    0.64
   8  -4   3    4.04    1.24
   8   4   3    5.47    0.55
   8  -4   4   -0.71    0.91
   8   4   4    1.52    0.35
   8   4   5   51.91    1.73
   8   4   6    5.74    0.58
   8   4   7   26.51    1.21
   8   4   8   14.13    0.92
   8   4   9   18.36    1.02
   8   4  10    2.34    0.40
   8   4  11   17.61    0.99
   8   4  11   18.74    1.02
   8   4  12   20.85    1.06
   8   4  12   21.49    1.08
   8   4  13    3.58    0.48
   8   4  13    3.96    0.49
   8   4  14    2.67    0.45
   8   4  14    3.31    0.47
   8   4  15   10.85    0.75
   8   4  15   10.74    0.75
   8   4  16    5.07    0.53
   8   4  16    5.10    0.54
   8   4  17    5.82    0.53
   8   4  17    5.34    0.53
   8   4  18    0.69    0.26
   8   4  18    1.10    0.29
   8   4  19    1.13    0.26
   8   4  19    1.15    0.27
   8   4  20    1.23    0.25
   8   4  20    0.86    0.24
   8   4  21    0.06    0.14
   8   4  21    0.07    0.15
   8   4  22    1.81    0.24
   8   4  23    1.68    0.21
  -8  -5 -19    0.46    0.17
  -8  -5 -18    2.71    0.32
  -8  -5 -17    0.13    0.17
  -8  -5 -16    2.17    0.32
  -8  -5 -15    1.53    0.30
  -8  -5 -14    0.35    0.22
  -8  -5 -13    0.89    0.27
  -8  -5 -12    0.26    0.23
  -8  -5 -11    0.24    0.24
  -8  -5 -10    2.05    0.38
  -8  -5  -9    1.12    0.32
  -8  -5  -8    0.36    0.24
  -8  -5  -7    0.50    0.23
  -8  -5  -6    1.03    0.26
  -8  -5  -5    3.07    0.42
  -8  -5  -4    4.01    0.45
  -8  -5  -3    1.39    0.29
  -8  -5  -2    1.01    0.30
   8   5  -1    1.16    0.35
   8   5   0   -0.15    0.25
   8   5   1    1.50    0.35
   8   5   2    1.07    0.33
   8   5   3    1.61    0.37
   8   5   4    4.33    0.52
   8   5   5    3.40    0.48
   8   5   6    1.14    0.29
   8   5   7    0.44    0.23
   8   5   8   -0.18    0.21
   8   5   9    1.07    0.24
   8   5  10    2.20    0.37
   8   5  10    2.02    0.32
   8   5  11   -0.07    0.22
   8   5  11    0.29    0.24
   8   5  12    0.50    0.27
   8   5  12    0.91    0.28
   8   5  13    1.16    0.28
   8   5  13    1.43    0.30
   8   5  14    0.15    0.19
   8   5  14   -0.11    0.17
   8   5  15    1.62    0.31
   8   5  15    1.50    0.31
   8   5  16    2.69    0.34
   8   5  16    2.85    0.34
   8   5  17    0.34    0.17
   8   5  17    0.40    0.19
   8   5  18    2.71    0.29
   8   5  18    2.19    0.26
   8   5  19    0.38    0.14
   8   6 -12    0.65    0.16
  -8  -6 -11    0.06    0.11
   8   6 -11   -0.14    0.14
   8   6 -10    0.41    0.16
  -8  -6  -9   -0.04    0.19
   8   6  -9   -0.03    0.14
  -8  -6  -8    1.16    0.26
   8   6  -8    0.63    0.19
   8   6  -7    1.35    0.25
   8   6  -6    1.87    0.27
   8   6  -5    0.27    0.18
   8   6  -4    0.60    0.20
   8   6  -3    2.45    0.34
   8   6  -2    3.20    0.37
   8   6  -1    2.74    0.34
   8   6   0    0.36    0.19
   8   6   1    2.98    0.37
   8   6   2    3.00    0.36
   8   6   3    2.72    0.34
   8   6   4    1.07    0.24
   8   6   5    0.23    0.19
   8   6   6    1.86    0.29
   8   6   7    1.69    0.29
   8   6   7    1.21    0.24
  -8  -6   8    0.66    0.22
   8   6   8    0.81    0.22
   8   6   8    0.84    0.21
  -8  -6   9    0.17    0.17
   8   6   9    0.33    0.20
   8   6   9    0.25    0.15
   8   6  10    0.40    0.14
   8   6  10    0.46    0.19
   8   6  11    0.30    0.16
   8   6  11    0.00    0.12
   8   6  12    0.51    0.17
   8   6  13    0.02    0.11
   8   6  14    0.30    0.12
   9   0  -1   -0.13    0.34
   9   0   0   -0.06    0.33
   9   0   1   -0.11    0.40
   9   0   2    0.15    0.40
   9   0   3   -0.26    0.55
   9   0   4   -0.34    0.60
   9   0   5    0.09    0.39
   9   0   5    0.36    0.35
   9   0   6    0.05    0.53
   9   0   6   -0.17    0.37
   9   0   7    0.28    0.52
   9   0   7    0.11    0.36
   9   0   8   -0.23    0.52
   9   0   8    0.19    0.39
   9   0   9    0.03    0.63
   9   0   9    0.41    0.43
   9   0  10   -0.10    0.53
   9   0  10   -0.39    0.38
   9   0  11   -0.43    0.47
   9   0  11    0.17    0.16
   9   0  12    0.72    0.69
   9   0  12    0.84    0.58
   9   0  12    0.11    0.17
   9   0  13   -1.35    1.06
   9   0  13   -0.20    0.89
   9   0  13   -0.44    0.26
   9   0  14    0.09    0.76
   9   0  14    0.67    0.72
   9   0  14    0.29    0.24
   9   0  14   -0.01    0.16
   9   0  15   -0.10    0.68
   9   0  15    0.11    0.72
   9   0  15    0.30    0.25
   9   0  15   -0.12    0.18
   9   0  16   -1.39    1.04
   9   0  16   -0.16    0.83
   9   0  16    0.05    0.22
   9   0  16   -0.19    0.21
   9   0  17   -0.71    0.35
   9   0  17   -0.10    0.24
   9   0  18   -0.03    0.23
   9   0  19    0.36    0.27
   9   0  20    0.07    0.24
   9   0  21   -0.35    0.24
   9   0  22   -0.22    0.27
   9   0  23   -0.08    0.24
   9   0  24    0.21    0.27
   9   0  25    0.16    0.20
   9   0  26    0.13    0.17
   9   0  27    0.13    0.13
   9   0  28   -0.18    0.14
  -9  -1 -14    8.60    0.62
  -9  -1 -13    2.41    0.35
  -9  -1 -12   17.06    0.85
  -9  -1 -11    7.93    0.57
   9  -1  -9   58.85    3.89
   9  -1  -8   28.41    2.68
   9  -1  -7   53.42    3.56
   9  -1  -6   96.77    4.74
   9  -1  -5   12.94    1.64
   9  -1  -4   32.73    2.48
   9  -1  -4   32.72    2.65
   9  -1  -3   47.99    3.07
   9  -1  -3   43.28    3.04
   9  -1  -2   38.29    2.81
   9  -1  -2   41.59    2.94
   9  -1  -1  132.12    5.48
   9  -1  -1  140.13    5.72
   9  -1   0   30.09    2.56
   9  -1   0   31.49    2.62
   9  -1   1  146.01    5.95
   9  -1   1  139.76    5.73
   9  -1   2   39.23    3.04
   9  -1   2   36.58    2.88
   9  -1   3   51.52    3.46
   9  -1   3   52.14    3.58
   9  -1   4   34.32    2.86
   9  -1   4   35.15    2.98
   9  -1   5   13.64    1.86
   9  -1   6  100.80    5.37
   9   1   7   61.68    4.25
   9  -1   7   62.35    4.26
   9   1   8   29.20    2.98
   9   1   8   25.79    2.49
   9  -1   8   27.22    2.89
   9   1   9   63.52    4.50
   9   1   9   60.67    3.99
   9  -1   9   62.04    4.45
   9   1  10   62.27    4.50
   9  -1  10   54.09    1.67
   9   1  10   54.78    1.65
   9   1  10   49.80    3.77
   9  -1  10   56.93    4.41
   9  -1  11    9.11    1.83
   9   1  11    7.61    1.64
   9  -1  11    8.56    0.62
   9   1  11    7.60    0.59
   9   1  11    8.03    1.65
   9   1  11    7.86    0.60
   9   1  12   18.36    2.48
   9  -1  12   18.57    0.94
   9   1  12   19.44    0.94
   9   1  12   17.24    2.41
   9   1  12   19.33    0.97
   9  -1  12   21.30    2.80
   9  -1  13    2.48    1.17
   9   1  13    2.97    1.10
   9   1  13    3.07    1.09
   9   1  13    2.47    0.35
   9  -1  13    2.73    0.41
   9   1  13    2.75    0.40
   9  -1  14    6.75    1.74
   9   1  14    8.01    1.73
   9   1  14    9.38    0.69
   9  -1  14    8.14    0.66
   9   1  14    7.66    1.83
   9   1  14    8.62    0.68
   9  -1  15   10.20    2.18
   9   1  15    8.66    1.83
   9   1  15   12.59    0.80
   9  -1  15   11.33    0.78
   9   1  15    9.72    2.07
   9   1  15   10.73    0.76
   9   1  16    0.01    0.20
   9   1  16   -0.70    0.39
   9  -1  16   -0.25    0.33
   9   1  16    0.44    0.23
   9   1  17    8.05    0.65
   9  -1  17    8.85    0.69
   9   1  17    8.34    0.69
   9   1  17    7.73    0.64
   9   1  18   10.56    0.75
   9   1  18    9.81    0.72
   9   1  18   11.21    0.80
   9   1  19    0.63    0.22
   9   1  19    0.79    0.30
   9  -1  19    0.98    0.30
   9   1  19    0.72    0.22
   9   1  20    2.78    0.39
   9   1  20    2.40    0.38
   9  -1  20    2.67    0.41
   9   1  20    2.16    0.35
   9   1  21    2.92    0.41
   9   1  21    1.96    0.38
   9  -1  21    2.45    0.40
   9   1  22    3.77    0.44
   9   1  22    3.14    0.42
   9  -1  22    3.70    0.44
   9   1  23   -0.01    0.18
   9   1  23    0.91    0.29
   9  -1  23    0.61    0.27
   9   1  24    0.32    0.17
   9   1  24    0.39    0.20
   9   1  25    1.58    0.24
   9   1  25    1.83    0.31
   9  -1  25    1.97    0.36
   9   1  26    0.36    0.14
   9   1  26    0.74    0.21
   9  -1  26    0.35    0.16
   9   1  27   -0.17    0.15
   9  -1  27   -0.06    0.12
  -9  -2 -21    6.97    0.57
  -9  -2 -20    6.19    0.56
  -9  -2 -19    8.62    0.68
  -9  -2 -18    5.32    0.53
  -9  -2 -17    8.97    0.68
  -9  -2 -16   10.13    0.72
  -9  -2 -15   10.48    0.73
  -9  -2 -14   18.39    0.98
  -9  -2 -13   16.50    0.90
   9  -2 -13   10.91    2.17
  -9  -2 -12    2.74    0.38
   9  -2 -12    2.10    1.17
  -9  -2 -11    0.77    0.23
   9  -2 -11    1.61    0.99
  -9  -2 -10   11.75    0.73
   9  -2 -10   10.57    1.93
  -9  -2  -9    7.93    0.61
   9  -2  -9    7.14    1.63
  -9  -2  -8   38.68    1.33
   9  -2  -8   33.97    3.35
  -9  -2  -7   30.26    1.16
   9  -2  -7   29.13    3.08
   9  -2  -6   28.08    2.97
   9  -2  -5   26.86    2.85
   9  -2  -4    1.32    0.84
   9  -2  -3   18.14    2.29
   9  -2  -2   13.71    1.98
   9  -2  -2   12.33    1.67
   9  -2  -1   69.08    4.40
   9  -2  -1   62.33    3.80
   9  -2   0   22.84    2.55
   9  -2   0   18.63    2.12
   9  -2   1   77.46    4.71
   9  -2   1   67.45    4.16
   9  -2   2   12.89    1.95
   9  -2   2   13.79    1.89
   9  -2   3   19.25    2.34
   9  -2   3   19.26    2.31
   9  -2   4    1.00    0.60
   9  -2   4    1.20    0.66
   9  -2   5   23.32    2.62
   9  -2   5   20.09    2.45
   9  -2   6   26.44    2.86
   9  -2   6   27.39    2.91
   9   2   7   29.33    1.19
   9  -2   7   32.03    3.20
   9   2   8   38.98    1.39
   9  -2   8   35.38    3.45
   9  -2   9    6.81    0.55
   9   2   9    6.93    0.53
   9   2   9    7.66    0.62
   9  -2  10   12.51    2.18
   9   2  10   10.57    1.95
   9  -2  10    9.87    0.69
   9   2  10    9.94    0.67
   9   2  10   10.17    0.69
   9   2  10   10.63    0.71
   9  -2  11    0.54    0.78
   9   2  11    1.14    1.03
   9   2  11    0.85    0.26
   9   2  11    0.51    0.20
   9  -2  11    0.89    0.26
   9   2  11    0.94    0.28
   9  -2  12    2.03    0.85
   9   2  12    1.54    0.91
   9   2  12    2.50    0.38
   9   2  12    1.62    0.98
   9   2  12    2.91    0.39
   9  -2  12    2.62    0.40
   9   2  12    2.95    0.42
   9  -2  13   13.83    2.57
   9   2  13    9.82    1.86
   9   2  13   15.84    0.88
   9  -2  13   16.05    0.90
   9   2  13   15.20    0.88
   9   2  13   11.95    2.17
   9   2  13   16.09    0.92
   9   2  14   18.47    0.97
   9  -2  14   19.28    1.01
   9   2  14   18.07    0.98
   9   2  14   19.51    1.03
   9   2  15    9.66    0.72
   9  -2  15    8.68    0.71
   9   2  15    9.84    0.74
   9   2  15   10.68    0.77
   9   2  16    9.11    0.70
   9  -2  16    9.99    0.74
   9   2  16    9.96    0.73
   9   2  16   11.34    0.81
   9   2  17    9.01    0.70
   9  -2  17    8.60    0.68
   9   2  17    9.51    0.71
   9   2  17    9.44    0.74
   9   2  18    5.54    0.56
   9   2  18    5.18    0.53
   9  -2  18    4.92    0.53
   9   2  18    6.58    0.62
   9   2  19    8.72    0.68
   9  -2  19    8.09    0.65
   9   2  19    8.75    0.67
   9   2  19    9.27    0.74
   9  -2  20    5.56    0.54
   9   2  20    5.69    0.52
   9   2  20    4.75    0.50
   9   2  20    5.39    0.54
   9   2  21    7.22    0.59
   9  -2  21    7.95    0.60
   9   2  21    7.67    0.59
   9   2  21    7.31    0.60
   9   2  22    4.84    0.46
   9  -2  22    4.52    0.46
   9   2  22    4.15    0.42
   9   2  23    0.97    0.26
   9   2  23    0.61    0.21
   9  -2  23    0.50    0.20
   9   2  24   -0.05    0.16
   9   2  24    0.16    0.15
   9  -2  24    0.16    0.14
   9   2  25    0.29    0.14
   9   2  25   -0.11    0.14
   9  -2  25    0.09    0.13
   9   2  26    0.63    0.15
  -9  -3 -24    1.82    0.24
  -9  -3 -23    3.15    0.34
  -9  -3 -22   -0.07    0.18
  -9  -3 -21    4.23    0.44
  -9  -3 -20    1.95    0.35
  -9  -3 -19    3.50    0.45
  -9  -3 -18    0.55    0.27
  -9  -3 -17    0.38    0.24
  -9  -3 -16    6.48    0.62
  -9  -3 -15    6.04    0.59
  -9  -3 -14    4.08    0.51
  -9  -3 -13   13.16    0.83
  -9  -3 -12   14.16    0.86
  -9  -3 -11   14.87    0.88
  -9  -3 -10   44.36    1.55
   9  -3 -10   39.56    4.16
  -9  -3  -9   39.64    1.45
   9  -3  -9   37.24    4.08
  -9  -3  -8  113.47    2.66
   9  -3  -8  101.79    6.67
  -9  -3  -7    4.08    0.45
   9  -3  -7    4.59    1.36
  -9  -3  -6   23.67    1.08
   9  -3  -6   23.11    3.07
  -9  -3  -5   20.92    1.02
   9  -3  -5   19.90    2.79
  -9  -3  -4   31.78    1.25
   9  -3  -4   30.06    3.45
  -9  -3  -3   88.51    2.28
   9  -3  -3   89.25    5.83
  -9  -3  -2   13.70    0.82
   9  -3  -2   13.10    2.18
   9  -3  -1   20.24    2.76
   9  -3   0   36.00    3.70
   9  -3   1   19.47    2.66
   9  -3   2   11.73    2.08
   9  -3   3   92.21    5.85
   9   3   3   92.02    2.36
   9  -3   4   26.59    3.17
   9   3   4   31.15    1.27
   9  -3   5   18.76    2.68
   9   3   5   21.64    1.06
   9  -3   6   19.87    2.73
   9   3   6   24.11    1.11
   9   3   7    4.08    0.46
   9   3   8  110.22    2.69
   9   3   9   40.57    1.49
   9   3  10   40.26    1.52
   9   3  10   41.44    1.52
   9   3  11   13.76    0.86
   9   3  11   13.83    0.85
   9   3  12   14.10    0.88
   9   3  12   13.59    0.84
   9   3  13   11.17    0.78
   9   3  13   12.87    0.84
   9   3  14    4.51    0.50
   9   3  14    3.93    0.47
   9   3  15    5.63    0.56
   9   3  15    5.30    0.56
   9   3  16    7.40    0.64
   9   3  16    6.16    0.58
   9   3  17    0.57    0.27
   9   3  17    0.67    0.29
   9   3  18    0.76    0.25
   9   3  18    0.86    0.31
   9   3  19    3.04    0.41
   9   3  19    3.78    0.45
   9   3  20    2.43    0.35
   9   3  20    2.46    0.38
   9   3  21    4.80    0.44
   9   3  21    4.17    0.44
   9   3  22    0.34    0.18
   9   3  23    4.28    0.35
   9   3  24    2.31    0.25
  -9  -4 -22    0.31    0.14
  -9  -4 -21    1.99    0.29
  -9  -4 -20    2.83    0.35
  -9  -4 -19    0.07    0.22
  -9  -4 -18    4.92    0.49
  -9  -4 -17    3.29    0.44
  -9  -4 -16    7.79    0.65
  -9  -4 -15    2.92    0.45
  -9  -4 -14   10.73    0.77
  -9  -4 -13   15.01    0.89
  -9  -4 -12    2.08    0.41
  -9  -4 -11    0.33    0.24
  -9  -4 -10    8.51    0.69
  -9  -4  -9    0.96    0.36
  -9  -4  -8   39.06    1.46
  -9  -4  -7   12.78    0.85
  -9  -4  -6   15.39    0.93
  -9  -4  -5   25.73    1.17
  -9  -4  -4   19.92    1.02
  -9  -4  -3   14.04    0.85
  -9  -4  -2   13.98    0.85
  -9  -4  -1    2.26    0.39
  -9  -4   0   19.19    0.96
  -9  -4   1    2.20    0.37
   9   4   1    1.76    0.34
  -9  -4   2   14.69    0.82
   9   4   2   14.96    0.91
  -9  -4   3   13.26    0.78
   9   4   3   12.63    0.83
  -9  -4   4   17.84    0.91
   9   4   4   19.62    1.06
   9   4   5   25.01    1.19
   9   4   6   14.55    0.90
   9   4   7   12.40    0.86
   9   4   8   36.83    1.45
   9   4   9    1.83    0.40
   9   4  10    7.94    0.67
   9   4  10    8.72    0.70
   9   4  11    0.52    0.30
   9   4  11    0.48    0.31
   9   4  12    2.06    0.38
   9   4  12    2.20    0.40
   9   4  13   15.43    0.89
   9   4  13   15.92    0.91
   9   4  14   11.08    0.75
   9   4  14   11.30    0.76
   9   4  15    3.00    0.42
   9   4  15    3.03    0.46
   9   4  16    7.67    0.59
   9   4  16    7.36    0.60
   9   4  17    3.11    0.40
   9   4  17    2.33    0.36
   9   4  18    5.54    0.48
   9   4  18    5.46    0.49
   9   4  19    0.75    0.21
   9   4  19    0.20    0.17
   9   4  20    2.80    0.31
   9   4  20    2.73    0.32
   9   4  21    2.33    0.26
   9   4  22    0.67    0.15
  -9  -5 -18    0.92    0.19
  -9  -5 -17    0.35    0.18
  -9  -5 -16    0.67    0.21
  -9  -5 -15    0.62    0.21
  -9  -5 -14    2.32    0.34
  -9  -5 -13    0.55    0.23
  -9  -5 -12    1.37    0.31
  -9  -5 -11    1.74    0.33
  -9  -5 -10    0.29    0.24
  -9  -5  -9    0.08    0.21
  -9  -5  -8    0.25    0.20
  -9  -5  -7    6.90    0.57
  -9  -5  -6    0.55    0.24
  -9  -5  -5    0.18    0.20
  -9  -5  -4    1.60    0.29
  -9  -5  -3    0.95    0.26
  -9  -5  -2    0.82    0.27
   9   5  -2    0.43    0.30
  -9  -5  -1   18.31    0.89
   9   5  -1   23.34    1.13
   9   5   0    8.09    0.68
   9   5   1   21.78    1.11
   9   5   2    0.38    0.25
   9   5   3    0.50    0.24
   9   5   4    0.64    0.26
   9   5   5   -0.03    0.23
   9   5   6    0.32    0.25
   9   5   7    6.72    0.59
   9   5   8    0.18    0.23
   9   5   9    0.06    0.20
   9   5   9    0.08    0.22
   9   5  10    0.50    0.23
   9   5  10    0.29    0.22
   9   5  11    1.93    0.33
   9   5  11    2.04    0.33
   9   5  12    1.62    0.30
   9   5  12    1.45    0.29
   9   5  13    0.71    0.24
   9   5  13    0.65    0.23
   9   5  14    2.56    0.36
   9   5  14    1.82    0.29
   9   5  15    0.49    0.19
   9   5  15    0.71    0.21
   9   5  16    0.56    0.19
   9   5  16    0.60    0.20
   9   5  17    0.48    0.16
   9   5  17    0.50    0.17
   9   5  18    1.22    0.19
   9   5  18    1.29    0.20
   9   6 -11    1.41    0.20
   9   6 -10    0.05    0.12
   9   6  -9    2.88    0.30
  -9  -6  -8    0.25    0.19
   9   6  -8    0.07    0.13
   9   6  -7    0.93    0.21
   9   6  -6    0.71    0.19
   9   6  -5    0.85    0.20
   9   6  -4    0.17    0.18
   9   6  -3    1.90    0.29
   9   6  -2    1.09    0.23
   9   6  -1    1.17    0.25
   9   6   0    3.94    0.39
   9   6   1    2.15    0.31
   9   6   2    1.54    0.28
   9   6   3    2.18    0.31
   9   6   4    0.96    0.23
   9   6   5    1.08    0.22
   9   6   6    0.92    0.24
   9   6   6    0.70    0.19
   9   6   7    1.52    0.26
   9   6   7    1.06    0.22
  -9  -6   8    0.29    0.16
   9   6   8    0.24    0.18
   9   6   8    0.14    0.13
   9   6   9    3.33    0.32
   9   6   9    2.71    0.28
   9   6  10    0.07    0.13
   9   6  10   -0.15    0.13
   9   6  11    1.80    0.23
   9   6  12    0.03    0.10
  10   0  -2   25.91    2.54
  10   0  -1   18.60    2.21
  10   0   0   14.43    1.95
  10   0   1   18.22    2.19
  10   0   2   26.47    2.71
  10   0   3   38.68    3.33
  10   0   4   27.04    2.80
  10   0   5  150.05    6.90
  10   0   6   47.79    3.83
  10   0   7   12.87    2.06
  10   0   8  125.04    6.56
  10   0   8  125.12    2.73
  10   0   9   71.15    4.95
  10   0   9   72.30    1.95
  10   0  10   58.80    1.74
  10   0  10   57.28    4.18
  10   0  10   60.96    4.65
  10   0  11   18.55    0.92
  10   0  11   17.76    2.32
  10   0  11   19.32    2.71
  10   0  12   16.93    0.89
  10   0  12   14.85    2.29
  10   0  12   18.45    2.67
  10   0  13   13.37    2.38
  10   0  13   13.69    0.82
  10   0  13   10.69    2.01
  10   0  14   42.13    1.48
  10   0  14   35.17    3.77
  10   0  14   35.15    3.85
  10   0  15   25.19    1.14
  10   0  15   18.25    2.74
  10   0  16   16.97    0.95
  10   0  17   18.35    0.99
  10   0  18    5.00    0.53
  10   0  19    0.78    0.29
  10   0  20    3.50    0.47
  10   0  21    1.98    0.39
  10   0  22    5.11    0.51
  10   0  23    2.57    0.37
  10   0  24   10.98    0.67
  10   0  25    2.30    0.32
  10   0  26    0.30    0.16
  10   0  27    2.04    0.24
 -10  -1 -14   19.62    0.94
 -10  -1 -13    0.78    0.26
 -10  -1 -12   12.63    0.75
 -10  -1 -11   56.90    1.66
 -10  -1 -10    8.99    0.60
 -10  -1  -9    3.79    0.40
 -10  -1  -8   16.36    0.81
  10  -1  -6   72.21    4.22
  10  -1  -5   16.19    2.00
  10  -1  -4    1.17    0.52
  10  -1  -3   67.19    4.05
  10  -1  -3   63.06    3.83
  10  -1  -2   33.31    2.80
  10  -1  -2   37.00    2.97
  10  -1  -1    3.13    0.98
  10  -1  -1    4.88    1.02
  10  -1   0    8.04    1.46
  10  -1   0    6.33    1.25
  10  -1   1    3.67    1.08
  10  -1   1    2.69    1.00
  10  -1   2   31.34    2.82
  10  -1   2   34.83    3.08
  10  -1   3   64.16    4.12
  10  -1   3   72.21    4.56
  10  -1   4    2.04    0.85
  10  -1   5   17.75    2.32
  10   1   6   85.62    5.31
  10  -1   6   81.96    5.13
  10   1   7   38.46    3.62
  10  -1   7   37.09    3.55
  10   1   8   18.65    2.56
  10  -1   8   19.18    0.94
  10   1   8   17.32    0.88
  10  -1   8   18.76    2.50
  10  -1   9    2.55    1.02
  10   1   9    4.90    1.54
  10  -1   9    3.25    0.38
  10   1   9    3.76    0.40
  10   1   9    3.52    0.42
  10  -1  10    9.07    1.90
  10   1  10    8.05    1.70
  10  -1  10    9.44    0.66
  10   1  10    8.59    0.62
  10   1  10    8.05    0.61
  10   1  11   65.54    4.97
  10  -1  11   61.68    1.84
  10   1  11   61.32    1.80
  10   1  11   57.30    1.79
  10  -1  11   60.54    4.93
  10  -1  12   10.48    2.09
  10   1  12   13.90    2.27
  10  -1  12   13.65    0.83
  10   1  12   14.16    0.82
  10   1  12   12.92    0.82
  10  -1  13   -0.40    0.84
  10   1  13    0.72    0.81
  10   1  13    0.89    0.25
  10  -1  13    0.30    0.23
  10   1  13    0.46    0.22
  10   1  14   21.81    1.05
  10  -1  14   20.52    1.04
  10   1  14   19.20    1.02
  10  -1  14   17.73    2.81
  10   1  14   19.52    2.75
  10   1  15   38.96    1.46
  10  -1  15   38.61    1.48
  10   1  15   37.28    1.46
  10   1  16   14.28    0.85
  10  -1  16   12.54    0.81
  10   1  16   13.05    0.86
  10   1  17   29.41    1.26
  10  -1  17   27.45    1.22
  10   1  17   28.16    1.26
  10   1  18    4.21    0.50
  10  -1  18    4.81    0.51
  10   1  18    4.70    0.53
  10   1  19    2.13    0.40
  10  -1  19    1.78    0.36
  10   1  19    1.73    0.35
  10   1  20    3.74    0.46
  10  -1  20    3.53    0.47
  10   1  21    1.75    0.36
  10  -1  21    1.86    0.35
  10   1  22    0.31    0.22
  10  -1  22    0.24    0.20
  10   1  23    2.57    0.38
  10  -1  23    2.10    0.36
  10   1  24    1.67    0.31
  10  -1  24    1.44    0.32
  10   1  25    0.37    0.19
  10  -1  25    0.11    0.16
  10   1  26    1.55    0.24
  10  -1  26    1.44    0.23
 -10  -2 -20    1.33    0.35
 -10  -2 -19    5.00    0.50
 -10  -2 -18   14.34    0.85
 -10  -2 -17   19.15    0.98
 -10  -2 -16   18.65    0.98
 -10  -2 -15   63.25    1.90
 -10  -2 -14   10.37    0.75
 -10  -2 -13   49.01    1.64
 -10  -2 -12   16.03    0.89
 -10  -2 -11   11.28    0.73
  10  -2 -11    7.57    1.80
 -10  -2 -10   12.14    0.75
  10  -2 -10    9.23    1.95
 -10  -2  -9   26.54    1.14
  10  -2  -9   21.53    2.78
 -10  -2  -8   14.61    0.82
  10  -2  -8   12.98    2.15
 -10  -2  -7   14.79    0.82
  10  -2  -7   14.20    2.17
 -10  -2  -6    0.40    0.21
  10  -2  -6    0.09    0.72
  10  -2  -5    6.68    1.47
  10  -2  -4    9.11    1.75
  10  -2  -3   19.37    2.46
  10  -2  -2   22.59    2.64
  10  -2  -1    5.00    1.21
  10  -2  -1    3.68    1.16
  10  -2   0   12.97    2.02
  10  -2   0   11.76    1.81
  10  -2   1    5.05    1.21
  10  -2   1    3.36    1.17
  10  -2   2   22.72    2.71
  10  -2   2   19.65    2.40
  10   2   3   21.13    1.00
  10  -2   3   21.28    2.65
  10  -2   3   21.43    2.56
  10  -2   4    8.88    1.70
  10  -2   4   11.88    2.00
  10   2   4    9.73    0.68
  10  -2   5    7.71    1.58
  10   2   5    9.44    0.66
  10  -2   5    7.15    0.57
  10  -2   5    8.87    1.77
  10  -2   6    0.52    0.69
  10  -2   6    1.28    0.28
  10   2   6    0.51    0.20
  10   2   6    0.47    0.21
  10  -2   7   12.16    2.08
  10  -2   7   13.50    0.78
  10   2   7   12.54    0.73
  10   2   7   13.36    0.81
  10  -2   8   15.30    2.41
  10  -2   8   13.08    0.78
  10   2   8   13.47    0.77
  10   2   8   13.43    0.81
  10   2   9   27.11    3.20
  10  -2   9   25.80    1.14
  10   2   9   25.57    1.10
  10  -2   9   24.91    3.06
  10   2   9   26.82    1.19
  10  -2  10    9.22    1.98
  10   2  10    9.35    1.93
  10  -2  10   11.37    0.75
  10   2  10   12.16    0.75
  10   2  10   11.92    0.78
  10  -2  11   11.59    2.26
  10   2  11    9.14    2.04
  10   2  11   11.39    0.73
  10  -2  11   10.72    0.71
  10   2  11   11.31    0.78
  10  -2  12   12.70    2.45
  10   2  12   12.12    2.12
  10   2  12   14.93    0.85
  10  -2  12   14.11    0.84
  10   2  12   16.40    0.93
  10   2  13   46.63    1.59
  10  -2  13   44.22    1.58
  10   2  13   46.21    1.59
  10   2  13   48.26    1.66
  10   2  14    9.49    0.71
  10  -2  14    9.14    0.71
  10   2  14    9.96    0.73
  10   2  14   11.04    0.80
  10   2  15   61.07    1.88
  10  -2  15   62.93    1.93
  10   2  15   59.92    1.86
  10   2  15   64.27    1.97
  10   2  16   18.44    0.98
  10  -2  16   18.50    1.00
  10   2  16   19.16    1.00
  10   2  16   20.15    1.08
  10   2  17   18.35    0.97
  10  -2  17   17.09    0.94
  10   2  17   18.43    0.96
  10   2  17   20.50    1.06
  10   2  18   15.01    0.86
  10  -2  18   15.68    0.88
  10   2  18   15.55    0.86
  10   2  18   15.30    0.92
  10   2  19    4.68    0.47
  10   2  19    4.42    0.49
  10  -2  19    4.53    0.49
  10   2  19    5.29    0.53
  10   2  20    1.04    0.26
  10   2  20    1.17    0.31
  10  -2  20    1.42    0.29
  10   2  20    1.17    0.30
  10   2  21   12.72    0.73
  10  -2  21   12.47    0.71
  10   2  21   12.34    0.70
  10   2  21   13.04    0.75
  10   2  22    1.05    0.23
  10   2  22    1.10    0.28
  10  -2  22    0.84    0.23
  10   2  23    0.46    0.17
  10   2  23    0.46    0.17
  10  -2  23    0.31    0.17
  10   2  24   -0.10    0.11
  10   2  24    0.25    0.13
  10  -2  24   -0.04    0.12
 -10  -3 -23   -0.09    0.13
 -10  -3 -22    0.63    0.18
 -10  -3 -21    3.37    0.36
 -10  -3 -20    3.39    0.40
 -10  -3 -19    2.79    0.42
 -10  -3 -18   -0.07    0.24
 -10  -3 -17    7.32    0.62
 -10  -3 -16   12.34    0.80
 -10  -3 -15    4.21    0.51
 -10  -3 -14   13.20    0.84
 -10  -3 -13    4.80    0.51
 -10  -3 -12    0.88    0.28
 -10  -3 -11    9.71    0.71
 -10  -3 -10    4.73    0.52
 -10  -3  -9   45.93    1.58
 -10  -3  -8   40.16    1.47
 -10  -3  -7   22.35    1.08
  10  -3  -7   17.44    2.80
 -10  -3  -6   43.98    1.54
  10  -3  -6   40.78    4.14
 -10  -3  -5   60.07    1.83
  10  -3  -5   58.75    4.94
 -10  -3  -4   40.43    1.46
  10  -3  -4   33.31    3.68
 -10  -3  -3    0.75    0.33
  10  -3  -3   -0.42    0.69
 -10  -3  -2   26.73    1.20
  10  -3  -2   24.33    3.12
  10  -3  -1   88.20    6.06
  10  -3   0   60.47    4.91
  10  -3   1   94.36    6.15
  10  -3   2   24.18    3.07
  10   3   2   26.97    1.22
  10  -3   3   -0.77    0.68
  10   3   3    0.92    0.34
  10  -3   4   35.58    3.81
  10   3   4   38.55    1.46
  10  -3   5   49.46    4.46
  10   3   5   63.38    1.92
  10   3   6   45.15    1.60
  10   3   7   21.72    1.09
  10   3   8   37.53    1.45
  10   3   9   44.02    1.56
  10   3   9   46.35    1.63
  10   3  10    4.56    0.51
  10   3  10    6.12    0.59
  10   3  11    9.81    0.73
  10   3  11    9.80    0.74
  10   3  12    1.24    0.33
  10   3  12    0.92    0.28
  10   3  13    4.30    0.50
  10   3  13    4.95    0.53
  10   3  14   12.16    0.78
  10   3  14   12.98    0.82
  10   3  15    4.42    0.49
  10   3  15    4.82    0.54
  10   3  16   11.80    0.77
  10   3  16   12.97    0.81
  10   3  17    6.29    0.53
  10   3  17    6.28    0.59
  10   3  18    0.29    0.21
  10   3  18    0.36    0.26
  10   3  19    2.57    0.35
  10   3  19    2.55    0.38
  10   3  20    3.00    0.34
  10   3  20    3.80    0.42
  10   3  21    3.01    0.32
  10   3  21    3.63    0.38
  10   3  22    0.80    0.18
  10   3  23    0.37    0.13
 -10  -4 -21    0.15    0.12
 -10  -4 -20    0.11    0.15
 -10  -4 -19    0.80    0.23
 -10  -4 -18    0.97    0.25
 -10  -4 -17    0.34    0.23
 -10  -4 -16    0.26    0.21
 -10  -4 -15    0.37    0.27
 -10  -4 -14    1.75    0.33
 -10  -4 -13    2.68    0.39
 -10  -4 -12    0.28    0.23
 -10  -4 -11    3.11    0.44
 -10  -4 -10   29.66    1.27
 -10  -4  -9    6.35    0.59
 -10  -4  -8    0.96    0.31
 -10  -4  -7   13.43    0.85
 -10  -4  -6    3.79    0.50
 -10  -4  -5    4.22    0.50
 -10  -4  -4    7.08    0.61
 -10  -4  -3    2.06    0.39
 -10  -4  -2   21.03    1.04
 -10  -4  -1    8.92    0.67
 -10  -4   0    0.47    0.26
  10   4   0    0.23    0.25
 -10  -4   1    7.30    0.61
  10   4   1    8.44    0.72
 -10  -4   2   20.85    0.99
  10   4   2   20.07    1.08
 -10  -4   3    2.26    0.37
  10   4   3    1.89    0.37
 -10  -4   4    6.52    0.54
  10   4   4    6.99    0.63
 -10  -4   5    3.06    0.39
  10   4   5    3.17    0.45
  10   4   6    3.15    0.47
  10   4   7   12.23    0.81
  10   4   8    1.55    0.35
  10   4   9    5.92    0.59
  10   4   9    6.25    0.61
  10   4  10   27.92    1.22
  10   4  10   30.48    1.29
  10   4  11    3.61    0.46
  10   4  11    3.67    0.46
  10   4  12    0.35    0.25
  10   4  12   -0.22    0.27
  10   4  13    2.11    0.36
  10   4  13    2.45    0.39
  10   4  14    1.85    0.36
  10   4  14    1.32    0.34
  10   4  15    0.11    0.18
  10   4  15    0.26    0.22
  10   4  16    0.54    0.19
  10   4  16    0.58    0.27
  10   4  17    0.36    0.19
  10   4  17    0.49    0.22
  10   4  18    0.96    0.22
  10   4  18    1.21    0.24
  10   4  19    0.64    0.16
  10   4  19    0.63    0.20
  10   4  20   -0.44    0.15
  10   4  20   -0.05    0.13
 -10  -5 -17    2.72    0.28
 -10  -5 -16    0.94    0.21
 -10  -5 -15    0.80    0.21
 -10  -5 -14    1.31    0.26
 -10  -5 -13   -0.05    0.18
 -10  -5 -12    0.45    0.22
 -10  -5 -11    0.49    0.22
 -10  -5 -10    6.94    0.55
 -10  -5  -9    4.61    0.47
 -10  -5  -8    0.39    0.26
 -10  -5  -7   -0.06    0.18
 -10  -5  -6    0.76    0.25
 -10  -5  -5    0.25    0.21
 -10  -5  -4    3.29    0.40
  10   5  -4    2.21    0.38
 -10  -5  -3    1.18    0.27
  10   5  -3    0.84    0.31
 -10  -5  -2    1.51    0.28
  10   5  -2    1.25    0.32
 -10  -5  -1    3.47    0.39
  10   5  -1    3.17    0.45
  10   5   0    1.00    0.29
  10   5   1    3.73    0.47
  10   5   2    1.53    0.36
  10   5   3    0.70    0.27
  10   5   4    3.02    0.42
  10   5   5    0.11    0.25
  10   5   6    0.88    0.26
  10   5   7    0.14    0.21
  10   5   8    0.66    0.27
  10   5   8    0.78    0.25
  10   5   9    5.10    0.47
  10   5   9    5.32    0.49
  10   5  10    6.33    0.53
  10   5  10    6.86    0.54
  10   5  11    0.13    0.19
  10   5  11    0.23    0.21
  10   5  12    0.19    0.16
  10   5  12    0.24    0.19
  10   5  13    0.16    0.16
  10   5  13   -0.25    0.19
  10   5  14    0.92    0.20
  10   5  14    1.53    0.26
  10   5  15    0.66    0.18
  10   5  15    0.98    0.21
  10   5  16    0.89    0.16
  10   5  16    0.81    0.19
  10   5  17    2.36    0.24
  10   6  -9    0.05    0.11
  10   6  -8   -0.17    0.13
  10   6  -7    0.93    0.20
  10   6  -6    0.54    0.17
  10   6  -5    0.26    0.15
  10   6  -4    0.71    0.20
  10   6  -3    0.22    0.14
  10   6  -2    0.73    0.21
  10   6  -1    1.56    0.28
  10   6   0    3.69    0.37
  10   6   1    1.81    0.29
  10   6   2    0.65    0.21
  10   6   3    0.45    0.18
  10   6   4    0.63    0.19
  10   6   4    0.57    0.19
  10   6   5    0.75    0.20
  10   6   5    0.38    0.17
  10   6   6    0.33    0.17
  10   6   6    0.50    0.15
  10   6   7    1.04    0.19
  10   6   7    0.94    0.17
  10   6   8    0.05    0.11
  10   6   8   -0.09    0.12
  10   6   9    0.05    0.11
  11   0  -5    0.03    0.52
  11   0  -4   -0.16    0.56
  11   0  -3    0.64    0.60
  11   0  -2    0.42    0.44
  11   0  -1   -0.55    0.67
  11   0   0    0.18    0.66
  11   0   1   -0.22    0.57
  11   0   2    0.64    0.68
  11   0   3    0.40    0.54
  11   0   4   -0.03    0.20
  11   0   4   -0.82    0.75
  11   0   5   -0.21    0.24
  11   0   5    0.29    0.49
  11   0   6    0.12    0.76
  11   0   6    0.72    0.23
  11   0   7    0.54    0.54
  11   0   7   -0.19    0.18
  11   0   8   -0.04    0.81
  11   0   8   -0.04    0.24
  11   0   9   -0.06    0.57
  11   0   9   -0.11    0.23
  11   0  10   -0.76    0.71
  11   0  10   -0.61    0.29
  11   0  11    0.65    0.61
  11   0  11   -0.29    0.24
  11   0  12    0.92    1.05
  11   0  12   -0.33    0.26
  11   0  13    0.05    0.20
  11   0  14    0.08    0.23
  11   0  15    0.02    0.24
  11   0  16    0.84    0.32
  11   0  17   -0.22    0.26
  11   0  18   -0.33    0.29
  11   0  19   -0.21    0.24
  11   0  20   -0.49    0.25
  11   0  21   -0.25    0.23
  11   0  22   -0.14    0.25
  11   0  23    0.01    0.20
  11   0  24    0.39    0.20
  11   0  25    0.09    0.15
  11   0  26    0.22    0.14
 -11  -1 -13    1.74    0.32
 -11  -1 -12   16.88    0.88
 -11  -1 -11   29.89    1.18
 -11  -1 -10   17.17    0.88
 -11  -1  -9    0.70    0.21
 -11  -1  -8    4.25    0.43
 -11  -1  -7    5.21    0.48
  11  -1  -2   14.38    1.96
  11  -1  -1   37.72    3.16
  11  -1  -1   34.49    3.13
  11  -1   0   10.60    1.68
  11  -1   0   13.19    2.01
  11  -1   1   37.83    3.18
  11  -1   1   38.52    3.45
  11  -1   2   16.64    0.89
  11   1   2   16.05    0.85
  11  -1   2   15.12    2.06
  11  -1   2   17.37    2.33
  11  -1   3   13.42    2.05
  11  -1   3   14.08    0.80
  11   1   3   13.51    0.76
  11   1   4   16.54    2.44
  11  -1   4   12.82    2.10
  11  -1   4   14.26    0.82
  11   1   4   14.47    0.81
  11   1   5   31.59    3.31
  11  -1   5   30.22    1.21
  11   1   5   29.33    1.17
  11  -1   5   29.89    3.23
  11  -1   6    7.95    1.73
  11   1   6    7.07    1.70
  11  -1   6    8.61    0.62
  11   1   6    8.08    0.60
  11  -1   7    4.84    1.34
  11   1   7    4.63    1.35
  11  -1   7    5.10    0.49
  11   1   7    5.84    0.51
  11  -1   8    4.63    1.44
  11   1   8    3.91    1.34
  11   1   8    4.84    0.48
  11  -1   8    4.15    0.47
  11   1   8    3.95    0.44
  11  -1   9    1.31    0.82
  11   1   9   -0.26    0.57
  11  -1   9    0.58    0.20
  11   1   9    0.30    0.19
  11   1   9    0.65    0.25
  11  -1  10   14.25    2.43
  11   1  10   14.04    2.45
  11  -1  10   16.41    0.91
  11   1  10   18.26    0.93
  11   1  10   16.57    0.90
  11   1  11   28.23    3.46
  11  -1  11   30.71    1.26
  11   1  11   30.66    1.25
  11   1  11   29.24    1.23
  11  -1  11   28.30    3.46
  11  -1  12   14.86    2.49
  11   1  12   15.86    2.58
  11  -1  12   16.81    0.92
  11   1  12   18.31    0.95
  11   1  12   16.01    0.91
  11   1  13    1.39    0.30
  11  -1  13    1.70    0.32
  11   1  13    1.76    0.34
  11   1  14   10.06    0.74
  11   1  14    9.84    0.73
  11   1  15    3.52    0.50
  11  -1  15    3.80    0.49
  11   1  15    2.77    0.42
  11   1  16    7.56    0.62
  11  -1  16    7.88    0.65
  11   1  16    8.38    0.68
  11   1  17   20.93    1.06
  11  -1  17   22.36    1.09
  11   1  17   20.16    1.02
  11   1  18   10.99    0.76
  11  -1  18   10.59    0.76
  11   1  18   10.02    0.70
  11   1  19    0.64    0.28
  11  -1  19    0.41    0.30
  11   1  19    0.05    0.21
  11   1  20    0.69    0.27
  11  -1  20    0.85    0.29
  11   1  21    0.91    0.29
  11  -1  21    0.76    0.24
  11   1  22   -0.03    0.22
  11  -1  22   -0.08    0.21
  11   1  23    0.78    0.25
  11  -1  23    0.78    0.29
  11   1  24    0.50    0.20
  11  -1  24    0.95    0.22
  11   1  25    0.83    0.18
  11  -1  25    0.95    0.18
 -11  -2 -19    1.61    0.29
 -11  -2 -18    1.57    0.32
 -11  -2 -17    4.91    0.50
 -11  -2 -16    1.87    0.37
 -11  -2 -15   37.96    1.40
 -11  -2 -14    8.26    0.66
 -11  -2 -13   12.50    0.80
 -11  -2 -12    9.15    0.68
 -11  -2 -11    7.55    0.61
 -11  -2 -10    6.94    0.63
 -11  -2  -9   87.35    2.26
 -11  -2  -8   17.42    0.94
 -11  -2  -7   10.77    0.72
  11  -2  -7    9.75    1.95
 -11  -2  -6    8.74    0.67
  11  -2  -6    7.78    1.59
  11  -2  -5   59.19    4.55
  11  -2  -4    1.85    1.06
  11  -2  -3    3.11    1.12
  11  -2  -2    0.60    0.64
  11  -2  -1   15.62    2.30
  11  -2   0    0.93    0.28
  11   2   0    0.87    0.24
  11  -2   1   15.18    0.83
  11   2   1   14.86    0.82
  11  -2   1   18.29    2.45
  11  -2   1   14.04    2.13
  11  -2   2    1.09    0.22
  11   2   2    0.44    0.17
  11  -2   2    1.50    0.87
  11  -2   2    1.04    0.72
  11   2   2    0.99    0.28
  11   2   3    4.36    0.44
  11  -2   3    3.60    1.19
  11  -2   3    4.83    1.46
  11   2   3    4.43    0.46
  11  -2   3    3.98    0.43
  11  -2   4    1.57    1.00
  11  -2   4    2.06    1.09
  11   2   4    1.59    0.32
  11  -2   4    1.46    0.29
  11   2   4    1.59    0.29
  11  -2   5   64.88    1.90
  11   2   5   64.72    1.86
  11   2   5   67.87    1.97
  11  -2   5   62.97    4.81
  11  -2   6    6.81    1.72
  11  -2   6    8.05    0.64
  11   2   6    8.19    0.61
  11   2   6    8.60    0.66
  11  -2   7    9.44    1.92
  11  -2   7    9.94    0.68
  11   2   7   10.81    0.70
  11   2   7   11.36    0.77
  11   2   8   17.67    2.78
  11  -2   8   14.71    2.49
  11  -2   8   16.91    0.91
  11   2   8   16.94    0.90
  11   2   8   17.51    0.96
  11   2   9   83.17    5.94
  11  -2   9   80.18    2.20
  11   2   9   85.53    2.21
  11   2   9   86.00    2.29
  11  -2   9   74.81    5.67
  11  -2  10    5.65    0.54
  11   2  10    5.80    0.53
  11   2  10    6.57    0.62
  11   2  11    5.75    0.53
  11  -2  11    5.45    0.52
  11   2  11    6.81    0.62
  11   2  12    7.81    0.62
  11  -2  12    7.01    0.60
  11   2  12    9.20    0.70
  11   2  13   12.20    0.79
  11  -2  13   12.12    0.80
  11   2  13   12.93    0.84
  11   2  14    8.22    0.66
  11  -2  14    8.14    0.68
  11   2  14   10.26    0.77
  11   2  15   37.08    1.40
  11   2  15   40.07    1.49
  11   2  16    1.22    0.29
  11  -2  16    1.24    0.32
  11   2  16    1.54    0.40
  11   2  17    6.03    0.55
  11  -2  17    7.11    0.61
  11   2  17    7.00    0.60
  11   2  18    1.16    0.27
  11  -2  18    1.67    0.33
  11   2  18    1.62    0.32
  11   2  19    0.66    0.24
  11  -2  19    1.00    0.25
  11   2  19    1.06    0.27
  11   2  20    1.11    0.26
  11  -2  20    1.06    0.25
  11   2  20    1.26    0.27
  11   2  21    0.34    0.21
  11  -2  21    0.44    0.21
  11   2  22    1.17    0.25
  11  -2  22    1.44    0.25
  11   2  23    0.47    0.16
  11  -2  23    0.33    0.14
 -11  -3 -21    0.02    0.13
 -11  -3 -20    5.60    0.45
 -11  -3 -19   -0.26    0.20
 -11  -3 -18    0.85    0.27
 -11  -3 -17    4.66    0.48
 -11  -3 -16   14.38    0.82
 -11  -3 -15    0.93    0.29
 -11  -3 -14    4.93    0.52
 -11  -3 -13    2.05    0.39
 -11  -3 -12    0.42    0.29
 -11  -3 -11    1.32    0.35
 -11  -3 -10    6.27    0.57
 -11  -3  -9    2.00    0.35
 -11  -3  -8   26.10    1.17
 -11  -3  -7   36.14    1.41
 -11  -3  -6   39.71    1.46
 -11  -3  -5   12.11    0.79
 -11  -3  -4   22.87    1.09
 -11  -3  -3   10.61    0.77
 -11  -3  -2   98.68    2.48
  11  -3  -2   86.26    6.15
  11  -3  -1    2.93    1.37
  11  -3   0    2.15    1.29
  11  -3   1    1.33    0.78
  11   3   1    2.91    0.49
  11  -3   2   81.45    5.93
  11   3   2   98.64    2.54
  11   3   3   11.57    0.82
  11   3   4   21.43    1.08
  11   3   5   11.34    0.80
  11   3   6   38.95    1.50
  11   3   7   35.38    1.42
  11   3   8   24.39    1.11
  11   3   8   24.93    1.17
  11   3   9    1.67    0.33
  11   3   9    1.82    0.34
  11   3  10    5.32    0.53
  11   3  10    6.10    0.57
  11   3  11    0.98    0.27
  11   3  11    0.86    0.29
  11   3  12   -0.06    0.18
  11   3  12    0.04    0.24
  11   3  13    1.45    0.29
  11   3  13    1.73    0.35
  11   3  14    5.03    0.50
  11   3  14    5.04    0.53
  11   3  15    0.42    0.19
  11   3  15    0.62    0.29
  11   3  16   12.22    0.71
  11   3  16   14.18    0.83
  11   3  17    4.28    0.41
  11   3  17    4.22    0.47
  11   3  18    0.74    0.22
  11   3  18    1.03    0.27
  11   3  19    0.28    0.16
  11   3  19    0.00    0.21
  11   3  20    5.35    0.39
  11   3  20    5.39    0.45
  11   3  21    0.16    0.13
 -11  -4 -20   -0.10    0.13
 -11  -4 -19    2.13    0.27
 -11  -4 -18    2.06    0.29
 -11  -4 -17    2.06    0.31
 -11  -4 -16    0.63    0.25
 -11  -4 -15    0.67    0.26
 -11  -4 -14    1.04    0.29
 -11  -4 -13    0.54    0.25
 -11  -4 -12    1.05    0.32
 -11  -4 -11    3.54    0.45
 -11  -4 -10    8.53    0.66
 -11  -4  -9    3.92    0.49
 -11  -4  -8    0.23    0.23
 -11  -4  -7    0.66    0.28
 -11  -4  -6    9.92    0.74
 -11  -4  -5    9.49    0.72
 -11  -4  -4   21.56    1.07
 -11  -4  -3   12.36    0.80
 -11  -4  -2    5.38    0.56
 -11  -4  -1   13.58    0.82
  11   4  -1   13.05    0.87
 -11  -4   0    6.86    0.62
  11   4   0    7.49    0.66
 -11  -4   1   14.27    0.82
  11   4   1   12.89    0.87
 -11  -4   2    5.25    0.51
  11   4   2    5.56    0.57
 -11  -4   3   11.64    0.74
  11   4   3   11.53    0.81
 -11  -4   4   18.69    0.93
  11   4   4   23.01    1.12
 -11  -4   5    8.85    0.62
  11   4   5    9.84    0.75
 -11  -4   6    9.61    0.63
  11   4   6   10.77    0.76
  11   4   7    0.73    0.29
  11   4   8    0.22    0.18
  11   4   8    0.20    0.25
  11   4   9    3.45    0.41
  11   4   9    4.08    0.47
  11   4  10    8.17    0.62
  11   4  10    9.03    0.68
  11   4  11    3.74    0.43
  11   4  11    3.26    0.42
  11   4  12    0.83    0.24
  11   4  12    0.99    0.29
  11   4  13    0.91    0.27
  11   4  13    0.86    0.27
  11   4  14    0.44    0.19
  11   4  14    0.94    0.25
  11   4  15    0.29    0.18
  11   4  15    0.56    0.22
  11   4  16    0.24    0.14
  11   4  16    0.46    0.18
  11   4  17    1.74    0.25
  11   4  17    2.58    0.32
  11   4  18    1.58    0.20
  11   4  18    1.93    0.27
  11   4  19    1.69    0.20
  11   4  19    2.28    0.26
 -11  -5 -15    1.31    0.24
 -11  -5 -14    0.13    0.15
 -11  -5 -13    0.58    0.22
 -11  -5 -12    0.90    0.23
 -11  -5 -11    4.45    0.41
 -11  -5 -10    0.57    0.25
 -11  -5  -9    1.42    0.29
 -11  -5  -8    3.98    0.42
 -11  -5  -7    3.52    0.40
 -11  -5  -6    1.50    0.30
  11   5  -6    1.33    0.29
 -11  -5  -5    2.18    0.33
  11   5  -5    1.86    0.33
 -11  -5  -4    3.09    0.40
  11   5  -4    2.34    0.36
 -11  -5  -3    0.64    0.22
  11   5  -3    0.22    0.24
 -11  -5  -2    1.68    0.30
  11   5  -2    1.32    0.33
 -11  -5  -1    3.92    0.41
  11   5  -1    4.77    0.52
 -11  -5   0    6.89    0.50
  11   5   0    8.45    0.66
  11   5   1    4.92    0.53
  11   5   2    2.16    0.36
  11   5   3   -0.07    0.21
  11   5   4    2.78    0.40
  11   5   5    1.55    0.30
  11   5   6    1.61    0.28
  11   5   6    1.73    0.35
  11   5   7    3.66    0.39
  11   5   7    3.77    0.43
  11   5   8    4.33    0.42
  11   5   8    4.10    0.44
  11   5   9    1.23    0.25
  11   5   9    1.02    0.28
  11   5  10    0.12    0.15
  11   5  10    0.05    0.17
  11   5  11    4.10    0.37
  11   5  11    4.23    0.40
  11   5  12    0.73    0.20
  11   5  12    0.95    0.23
  11   5  13    0.57    0.17
  11   5  13    0.33    0.18
  11   5  14    0.18    0.12
  11   5  14   -0.21    0.14
  11   5  15    1.09    0.20
  11   6  -6    0.67    0.17
  11   6  -5    2.40    0.25
  11   6  -4    0.53    0.16
  11   6  -3    0.23    0.14
  11   6  -2    0.95    0.20
  11   6  -1    3.35    0.31
  11   6   0    1.10    0.24
  11   6   1    3.35    0.33
  11   6   1    2.43    0.26
  11   6   2    0.75    0.17
  11   6   2    0.98    0.21
  11   6   3    0.14    0.12
  11   6   3    0.10    0.12
  11   6   4    0.62    0.16
  11   6   4    0.05    0.13
  11   6   5    2.79    0.25
  11   6   5    2.83    0.27
  11   6   6    0.21    0.12
  12   0  -4    6.12    1.44
  12   0  -3   85.20    5.34
  12   0  -2    4.22    1.35
  12   0  -1   42.06    3.82
  12   0   0   22.06    2.78
  12   0   1   46.81    4.13
  12   0   2    3.00    0.38
  12   0   2    3.67    1.43
  12   0   3   87.13    5.78
  12   0   3   92.33    2.31
  12   0   4    8.02    1.82
  12   0   4    7.48    0.58
  12   0   5   15.40    2.48
  12   0   5   20.13    0.97
  12   0   6   30.64    3.46
  12   0   6   30.72    1.24
  12   0   7   82.25    5.81
  12   0   7   90.87    2.30
  12   0   8   17.72    0.92
  12   0   8   17.36    2.69
  12   0   9    7.30    1.81
  12   0   9    7.89    0.61
  12   0  10    2.96    1.34
  12   0  10    3.27    0.41
  12   0  11    9.27    0.67
  12   0  12    8.07    0.62
  12   0  13   24.90    1.14
  12   0  14    3.55    0.45
  12   0  15    7.40    0.63
  12   0  16   23.90    1.12
  12   0  17   30.24    1.25
  12   0  18    4.43    0.52
  12   0  19    1.96    0.35
  12   0  20    6.62    0.57
  12   0  21    4.48    0.45
  12   0  22    6.14    0.48
  12   0  23    1.19    0.25
  12   0  24    2.10    0.27
  12   0  25    2.18    0.24
 -12  -1 -13    9.96    0.65
 -12  -1 -12    0.59    0.28
 -12  -1 -11   44.74    1.48
 -12  -1 -10   24.77    1.07
 -12  -1  -9   11.06    0.72
 -12  -1  -8   20.45    0.96
 -12  -1  -7   20.85    0.97
  12  -1  -1    3.09    1.08
  12  -1   0   12.53    1.99
  12  -1   1    4.00    0.46
  12   1   1    4.35    0.44
  12  -1   1    2.89    1.13
  12  -1   2    9.63    1.88
  12   1   2   12.72    2.26
  12  -1   2   11.10    0.73
  12   1   2   11.51    0.73
  12  -1   3    4.52    0.47
  12   1   3    4.65    0.46
  12  -1   3    2.99    0.90
  12   1   3    4.93    1.33
  12   1   4   14.01    2.34
  12  -1   4   15.47    0.86
  12   1   4   16.14    0.88
  12  -1   4   16.75    2.48
  12  -1   5    7.68    1.82
  12   1   5    6.94    1.72
  12  -1   5    8.14    0.65
  12   1   5    7.55    0.60
  12   1   6   42.78    4.23
  12  -1   6   45.58    1.58
  12   1   6   45.37    1.54
  12  -1   6   41.97    4.08
  12   1   7   18.78    2.85
  12  -1   7   23.01    1.08
  12   1   7   21.80    1.03
  12  -1   7   18.65    2.84
  12   1   8   19.87    2.87
  12  -1   8   22.42    1.07
  12   1   8   24.09    1.09
  12  -1   8   18.58    2.78
  12  -1   9   11.42    2.27
  12   1   9    9.80    2.10
  12  -1   9   11.10    0.74
  12   1   9   11.39    0.75
  12  -1  10   26.98    1.18
  12   1  10   28.76    1.21
  12  -1  11   47.05    1.62
  12   1  11   48.17    1.62
  12   1  11   44.01    1.55
  12  -1  12    0.77    0.30
  12   1  12    0.15    0.22
  12   1  12    0.53    0.26
  12   1  13    9.98    0.72
  12  -1  13    9.91    0.73
  12   1  13    9.25    0.70
  12   1  14   58.19    1.82
  12  -1  14   55.11    1.78
  12   1  15    6.34    0.60
  12  -1  15    6.10    0.61
  12   1  15    5.06    0.52
  12   1  16   11.45    0.77
  12  -1  16   11.94    0.80
  12   1  16   10.55    0.73
  12   1  17    0.38    0.27
  12  -1  17    1.03    0.28
  12   1  17    1.08    0.29
  12   1  18    6.10    0.57
  12  -1  18    6.05    0.55
  12   1  18    5.16    0.48
  12   1  19    5.70    0.54
  12  -1  19    5.33    0.52
  12   1  20    0.57    0.25
  12  -1  20    0.78    0.25
  12   1  21    0.46    0.24
  12  -1  21    0.70    0.22
  12   1  22    0.55    0.21
  12  -1  22    0.43    0.16
  12   1  23    1.92    0.27
  12  -1  23    2.05    0.28
  12   1  24    1.18    0.21
  12  -1  24    1.42    0.22
 -12  -2 -18    3.91    0.41
 -12  -2 -17    6.31    0.54
 -12  -2 -16    1.98    0.35
 -12  -2 -15    0.73    0.26
 -12  -2 -14    5.31    0.52
 -12  -2 -13    0.28    0.25
 -12  -2 -12   39.96    1.44
 -12  -2 -11    7.26    0.62
 -12  -2 -10   49.89    1.65
 -12  -2  -9   26.40    1.16
 -12  -2  -8   21.68    1.06
 -12  -2  -7   87.73    2.29
 -12  -2  -6   35.42    1.37
 -12  -2  -5   14.23    0.84
  12  -2  -3    9.87    1.87
  12  -2  -2    2.63    1.08
  12  -2  -1   13.79    0.85
  12   2  -1   15.24    0.84
  12  -2   0   25.67    1.16
  12   2   0   27.17    1.14
  12   2   0   26.25    1.17
  12  -2   1   14.53    0.85
  12   2   1   14.84    0.84
  12  -2   1   14.58    2.26
  12   2   1   14.72    0.86
  12  -2   2    4.18    0.45
  12   2   2    4.33    0.44
  12  -2   2    4.18    1.39
  12  -2   2    4.12    1.23
  12   2   2    4.34    0.49
  12  -2   3   10.33    2.02
  12  -2   3   11.89    0.77
  12   2   3   12.68    0.76
  12   2   3   11.97    0.78
  12  -2   4    3.60    1.03
  12   2   4    4.13    0.48
  12  -2   4    4.69    0.50
  12   2   4    5.08    0.49
  12  -2   5   10.97    2.17
  12  -2   5   12.76    0.81
  12   2   5   13.55    0.81
  12   2   5   12.66    0.82
  12   2   6   29.76    3.64
  12  -2   6   31.56    1.30
  12   2   6   35.24    1.34
  12   2   6   34.00    1.36
  12  -2   6   29.28    3.46
  12  -2   7   84.33    2.26
  12   2   7   84.47    2.22
  12   2   7   81.40    2.27
  12  -2   8   22.26    1.08
  12   2   8   20.92    1.03
  12   2   8   21.77    1.10
  12  -2   9   24.00    1.11
  12   2   9   24.16    1.09
  12   2   9   24.88    1.15
  12  -2  10   50.09    1.67
  12   2  10   49.75    1.64
  12   2  10   50.06    1.69
  12   2  11    6.63    0.60
  12  -2  11    6.88    0.60
  12   2  11    7.46    0.67
  12   2  12   39.23    1.43
  12  -2  12   38.80    1.44
  12   2  12   40.16    1.49
  12   2  13    0.40    0.24
  12  -2  13    0.89    0.30
  12   2  13    0.53    0.27
  12   2  14    4.63    0.46
  12  -2  14    4.95    0.49
  12   2  14    5.68    0.56
  12  -2  15    0.61    0.20
  12   2  15    0.96    0.27
  12   2  16    2.39    0.36
  12  -2  16    1.84    0.33
  12   2  16    2.71    0.39
  12   2  17    6.36    0.54
  12  -2  17    6.64    0.55
  12   2  17    6.48    0.57
  12  -2  18    4.53    0.44
  12   2  18    4.26    0.42
  12   2  18    4.40    0.44
  12   2  19    0.18    0.16
  12  -2  19    0.27    0.18
  12   2  19    0.09    0.16
  12   2  20    1.13    0.23
  12  -2  20    1.04    0.23
  12   2  21    0.57    0.20
  12  -2  21    0.87    0.21
  12  -2  22    2.65    0.26
  12   2  22    2.16    0.26
 -12  -3 -20    2.09    0.26
 -12  -3 -19    0.27    0.17
 -12  -3 -18    3.90    0.40
 -12  -3 -17    1.95    0.33
 -12  -3 -16    1.87    0.34
 -12  -3 -15    1.92    0.34
 -12  -3 -14    3.11    0.42
 -12  -3 -13    0.54    0.27
 -12  -3 -12    1.54    0.35
 -12  -3 -11    1.76    0.35
 -12  -3 -10   34.44    1.35
 -12  -3  -9    9.78    0.71
 -12  -3  -8    7.40    0.63
 -12  -3  -7   13.03    0.85
 -12  -3  -6   37.78    1.43
 -12  -3  -5   30.12    1.26
 -12  -3  -4    0.76    0.31
 -12  -3  -3    1.04    0.34
 -12  -3  -2    7.33    0.62
 -12  -3  -1    7.36    0.65
  12   3   0   24.34    1.17
  12   3   1    6.85    0.62
  12   3   2    7.19    0.62
  12   3   3    0.71    0.27
  12   3   4    0.23    0.23
  12   3   5   30.60    1.31
  12   3   6   34.75    1.41
  12   3   7   11.75    0.81
  12   3   8    8.05    0.67
  12   3   9    8.42    0.66
  12   3  10   32.84    1.33
  12   3  11    1.46    0.32
  12   3  12    1.70    0.36
  12   3  13    0.61    0.25
  12   3  14    2.83    0.39
  12   3  15    1.84    0.33
  12   3  16    1.25    0.28
  12   3  17    1.75    0.31
  12   3  18    4.20    0.41
  12   3  19    0.53    0.19
  12   3  20    2.31    0.27
 -12  -4 -18    0.79    0.19
 -12  -4 -17    0.41    0.19
 -12  -4 -16    2.63    0.32
 -12  -4 -15    0.58    0.24
 -12  -4 -14    0.97    0.28
 -12  -4 -13    2.08    0.34
 -12  -4 -12   -0.11    0.21
 -12  -4 -11    3.56    0.42
 -12  -4 -10    1.87    0.34
 -12  -4  -9    4.06    0.47
 -12  -4  -8    0.77    0.29
 -12  -4  -7    3.05    0.42
 -12  -4  -6    4.13    0.48
 -12  -4  -5    0.95    0.27
 -12  -4  -4    0.24    0.25
 -12  -4  -3   16.77    0.91
  12   4  -3   16.38    0.94
 -12  -4  -2    4.58    0.51
  12   4  -2    3.66    0.50
 -12  -4  -1    3.76    0.46
  12   4  -1    2.23    0.42
 -12  -4   0    0.46    0.26
  12   4   0    0.26    0.26
 -12  -4   1    3.69    0.43
  12   4   1    2.76    0.41
 -12  -4   2    4.93    0.49
  12   4   2    3.58    0.47
 -12  -4   3   16.18    0.84
  12   4   3   14.71    0.89
 -12  -4   4    0.15    0.18
  12   4   4    0.36    0.27
 -12  -4   5    0.44    0.23
  12   4   5    0.24    0.21
 -12  -4   6    4.42    0.43
  12   4   6    3.95    0.44
  12   4   6    4.17    0.47
 -12  -4   7    2.80    0.34
  12   4   7    2.14    0.32
  12   4   7    3.04    0.44
  12   4   8    0.55    0.21
  12   4   8    0.99    0.30
  12   4   9    3.91    0.41
  12   4   9    3.17    0.41
  12   4  10    2.27    0.32
  12   4  10    1.94    0.35
  12   4  11    3.42    0.37
  12   4  11    3.25    0.41
  12   4  12    0.00    0.14
  12   4  12    0.06    0.20
  12   4  13    1.45    0.24
  12   4  13    1.67    0.30
  12   4  14    0.93    0.20
  12   4  14    1.08    0.26
  12   4  15    0.23    0.12
  12   4  15    0.22    0.17
  12   4  16    2.85    0.31
  12   4  17    0.14    0.14
  12   4  18    0.66    0.17
 -12  -5 -13    1.88    0.25
  12   5 -13    1.85    0.23
 -12  -5 -12    0.23    0.15
  12   5 -12    0.12    0.12
 -12  -5 -11    0.51    0.17
  12   5 -11    0.47    0.17
 -12  -5 -10    1.00    0.22
  12   5 -10    0.99    0.23
 -12  -5  -9    1.31    0.25
  12   5  -9    1.52    0.27
 -12  -5  -8    0.24    0.17
  12   5  -8    0.02    0.17
 -12  -5  -7    0.31    0.18
  12   5  -7    0.23    0.21
 -12  -5  -6    4.59    0.42
  12   5  -6    5.23    0.46
 -12  -5  -5    0.57    0.21
  12   5  -5    0.24    0.23
 -12  -5  -4    1.23    0.25
  12   5  -4    0.96    0.26
 -12  -5  -3    0.13    0.16
  12   5  -3    0.10    0.20
 -12  -5  -2    0.15    0.16
  12   5  -2    0.40    0.23
 -12  -5  -1    0.52    0.18
  12   5  -1    0.11    0.21
 -12  -5   0    2.41    0.29
  12   5   0    2.75    0.37
 -12  -5   1    0.07    0.15
  12   5   1    0.25    0.22
  12   5   2    0.48    0.24
  12   5   3   -0.28    0.21
  12   5   4    1.04    0.23
  12   5   4    1.06    0.27
  12   5   5    0.12    0.15
  12   5   5    0.03    0.17
  12   5   6    4.18    0.37
  12   5   6    4.72    0.45
  12   5   7    0.36    0.17
  12   5   7    0.03    0.18
  12   5   8    0.13    0.13
  12   5   8    0.11    0.16
  12   5   9    1.18    0.21
  12   5   9    1.22    0.24
  12   5  10    0.57    0.15
  12   5  10    0.83    0.21
  12   5  11    0.36    0.12
  12   5  11    0.43    0.16
  12   5  12    0.32    0.17
  12   5  13    1.96    0.24
  12   5  14    1.70    0.20
  13   0  -2    0.66    0.59
  13   0  -1   -0.38    0.80
  13   0   0   -0.04    0.57
  13   0   1   -0.16    0.24
  13   0   1    0.09    0.88
  13   0   2    0.05    0.20
  13   0   2    0.33    0.72
  13   0   3    0.08    0.20
  13   0   3   -0.44    0.96
  13   0   4   -0.27    0.22
  13   0   4   -0.80    0.73
  13   0   5    0.83    0.66
  13   0   5   -0.11    0.21
  13   0   6    1.04    0.99
  13   0   6    0.48    0.27
  13   0   7   -0.39    0.22
  13   0   8   -0.49    0.27
  13   0   9   -0.46    0.32
  13   0  10   -0.32    0.29
  13   0  11   -0.47    0.30
  13   0  12   -0.19    0.26
  13   0  13    0.30    0.23
  13   0  14    0.72    0.30
  13   0  15    0.43    0.28
  13   0  16   -0.32    0.27
  13   0  17    0.00    0.23
  13   0  18    0.00    0.22
  13   0  19    0.02    0.23
  13   0  20   -0.05    0.18
  13   0  21   -0.15    0.19
  13   0  22    0.05    0.14
  13   0  23    0.24    0.16
  13   0  24    0.11    0.10
 -13  -1 -12    6.35    0.54
 -13  -1 -11    2.32    0.37
 -13  -1 -10   12.70    0.76
 -13  -1  -9    1.59    0.31
 -13  -1  -8    4.21    0.44
 -13  -1  -7    1.24    0.24
 -13  -1  -6    0.37    0.20
  13   1  -2   17.01    2.64
  13   1  -1   -0.69    0.87
  13  -1   0   11.05    2.02
  13   1   0   14.62    2.48
  13  -1   0   14.37    0.85
  13   1   0   14.80    0.84
  13  -1   1    0.38    0.24
  13   1   1    0.43    0.23
  13  -1   1   -0.64    0.73
  13   1   1   -1.07    0.94
  13   1   2   15.83    2.50
  13  -1   2   21.85    1.06
  13   1   2   22.03    1.04
  13  -1   2   18.11    2.68
  13  -1   3    5.77    1.71
  13   1   3    5.99    1.67
  13  -1   3    8.32    0.64
  13   1   3    8.56    0.64
  13  -1   4   15.86    2.51
  13  -1   4   18.62    0.96
  13   1   4   18.29    0.94
  13  -1   5    7.15    1.91
  13   1   5    4.29    1.48
  13  -1   5    7.22    0.60
  13   1   5    7.21    0.60
  13  -1   6    0.62    0.25
  13   1   6    0.34    0.21
  13  -1   7    2.12    0.36
  13   1   7    0.95    0.29
  13  -1   8    3.74    0.40
  13   1   8    4.44    0.45
  13  -1   9    1.22    0.28
  13   1   9    0.85    0.25
  13  -1  10   13.88    0.83
  13   1  10   15.03    0.87
  13  -1  11    0.91    0.25
  13   1  11    1.28    0.27
  13  -1  12    6.92    0.60
  13   1  12    6.42    0.58
  13   1  13   10.02    0.73
  13  -1  13   11.45    0.77
  13   1  14    1.24    0.34
  13  -1  14    0.66    0.31
  13   1  15   11.22    0.79
  13  -1  15   12.00    0.79
  13   1  16   11.67    0.77
  13  -1  16   11.47    0.74
  13   1  17    0.43    0.23
  13  -1  17    0.96    0.27
  13   1  18    0.33    0.21
  13  -1  18    0.87    0.27
  13   1  19    0.14    0.19
  13  -1  19   -0.02    0.20
  13   1  20    1.34    0.27
  13  -1  20    1.19    0.28
  13   1  21    3.11    0.33
  13  -1  21    3.52    0.35
  13   1  22    1.35    0.24
  13  -1  22    1.41    0.24
  13   1  23    1.10    0.20
  13  -1  23    1.19    0.20
 -13  -2 -17    6.41    0.49
 -13  -2 -16    4.42    0.44
 -13  -2 -15    2.06    0.32
 -13  -2 -14    2.20    0.34
 -13  -2 -13    2.73    0.37
 -13  -2 -12    8.97    0.66
 -13  -2 -11    4.30    0.48
 -13  -2 -10   45.54    1.54
 -13  -2  -9    1.06    0.37
 -13  -2  -8    4.18    0.49
 -13  -2  -7   31.52    1.27
 -13  -2  -6   62.79    1.89
 -13  -2  -5   29.31    1.23
 -13  -2  -4    3.53    0.45
  13  -2  -2    4.55    0.49
  13   2  -2    4.91    0.49
  13   2  -2    4.51    0.48
  13  -2  -1   26.63    1.19
  13   2  -1   24.75    1.13
  13   2  -1   26.66    1.18
  13  -2   0   24.50    1.15
  13   2   0   23.41    1.09
  13   2   0   23.75    1.12
  13  -2   1   26.26    1.19
  13   2   1   26.74    1.16
  13   2   1   25.58    1.16
  13   2   2    4.24    0.47
  13  -2   2    4.37    0.45
  13   2   2    4.05    0.44
  13  -2   3   19.88    1.01
  13   2   3   19.52    0.98
  13   2   3   19.93    1.02
  13  -2   4    3.32    0.47
  13   2   4    3.82    0.47
  13   2   4    3.17    0.42
  13  -2   5   28.42    1.24
  13   2   5   28.39    1.21
  13   2   5   28.32    1.23
  13  -2   6   58.26    1.84
  13   2   6   57.76    1.81
  13   2   6   58.06    1.82
  13  -2   7   28.24    1.21
  13   2   7   27.51    1.17
  13   2   7   27.08    1.21
  13  -2   8    3.76    0.43
  13   2   8    3.54    0.41
  13   2   8    3.64    0.44
  13  -2   9    0.57    0.22
  13   2   9    1.04    0.29
  13   2   9    0.66    0.27
  13   2  10   41.81    1.49
  13  -2  10   41.71    1.50
  13   2  10   43.16    1.51
  13   2  11    4.00    0.45
  13  -2  11    3.10    0.41
  13   2  11    3.85    0.47
  13   2  12    9.10    0.67
  13  -2  12    8.58    0.65
  13   2  12    8.61    0.66
  13   2  13    2.91    0.41
  13  -2  13    2.21    0.39
  13   2  13    2.29    0.38
  13   2  14    1.78    0.30
  13  -2  14    1.62    0.31
  13   2  14    2.07    0.34
  13   2  15    1.85    0.31
  13  -2  15    1.92    0.33
  13   2  15    2.30    0.35
  13   2  16    5.08    0.46
  13  -2  16    4.67    0.44
  13   2  16    5.49    0.50
  13   2  17    7.14    0.53
  13  -2  17    6.85    0.52
  13   2  17    6.89    0.52
  13   2  18    0.03    0.16
  13  -2  18    0.23    0.17
  13   2  18   -0.08    0.15
  13   2  19    0.68    0.19
  13  -2  19    0.75    0.19
  13   2  20    1.18    0.23
  13  -2  20    1.77    0.24
  13  -2  21    0.87    0.17
 -13  -3 -19    3.42    0.30
 -13  -3 -18    1.48    0.24
 -13  -3 -17    0.77    0.23
 -13  -3 -16    7.68    0.52
 -13  -3 -15    1.65    0.31
 -13  -3 -14    1.07    0.26
 -13  -3 -13    9.08    0.63
 -13  -3 -12    5.21    0.51
 -13  -3 -11    1.59    0.33
 -13  -3 -10    6.34    0.56
 -13  -3  -9    0.41    0.25
 -13  -3  -8    4.16    0.51
 -13  -3  -7    8.84    0.67
 -13  -3  -6    3.41    0.45
 -13  -3  -5   13.24    0.82
 -13  -3  -4   10.28    0.74
 -13  -3  -3   21.91    1.06
 -13  -3  -2   10.50    0.72
  13   3  -2   10.27    0.74
 -13  -3  -1    1.70    0.35
  13   3  -1    0.96    0.27
 -13  -3   0    3.08    0.43
  13   3   0    2.81    0.42
  13   3   1    0.70    0.23
  13   3   2    9.78    0.72
  13   3   3   20.93    1.06
  13   3   4   10.48    0.77
  13   3   5   13.15    0.83
  13   3   6    3.22    0.45
  13   3   7    7.61    0.62
  13   3   8    3.89    0.48
  13   3   9    0.36    0.22
  13   3  10    6.24    0.57
  13   3  11    1.69    0.31
  13   3  12    5.50    0.53
  13   3  13    8.74    0.62
  13   3  14    0.96    0.26
  13   3  15    1.39    0.28
  13   3  16    8.23    0.55
  13   3  17    0.91    0.22
  13   3  18    1.79    0.25
  13   3  19    4.27    0.32
 -13  -4 -16    0.65    0.19
 -13  -4 -15    3.21    0.34
 -13  -4 -14    1.98    0.30
 -13  -4 -13    2.21    0.31
 -13  -4 -12    0.26    0.19
 -13  -4 -11    0.49    0.26
 -13  -4 -10    0.72    0.24
 -13  -4  -9    2.62    0.37
 -13  -4  -8    3.11    0.41
 -13  -4  -7    2.31    0.35
 -13  -4  -6    0.47    0.23
  13   4  -6   -0.21    0.24
 -13  -4  -5    7.36    0.58
  13   4  -5    7.21    0.59
 -13  -4  -4    1.25    0.29
  13   4  -4    1.25    0.30
 -13  -4  -3    0.81    0.28
  13   4  -3    0.55    0.28
 -13  -4  -2   12.76    0.76
  13   4  -2   11.43    0.76
 -13  -4  -1    7.50    0.60
  13   4  -1    7.96    0.64
 -13  -4   0    6.60    0.54
  13   4   0    6.59    0.59
 -13  -4   1    7.58    0.57
  13   4   1    7.59    0.64
 -13  -4   2   12.36    0.73
  13   4   2   11.19    0.74
 -13  -4   3    1.08    0.31
  13   4   3    0.66    0.26
 -13  -4   4    1.72    0.31
  13   4   4    1.30    0.30
 -13  -4   5    6.44    0.50
  13   4   5    6.50    0.57
 -13  -4   6    0.17    0.16
  13   4   6    0.33    0.22
 -13  -4   7    2.14    0.30
  13   4   7    2.34    0.37
 -13  -4   8    2.54    0.30
  13   4   8    3.07    0.40
  13   4   9    2.79    0.38
  13   4  10    1.31    0.29
  13   4  11    0.57    0.20
  13   4  12    0.39    0.19
  13   4  13    1.72    0.27
  13   4  14    1.56    0.25
  13   4  15    3.50    0.32
  13   4  16    0.57    0.15
  13   4  17    4.31    0.30
 -13  -5 -11    1.10    0.19
  13   5 -11    0.77    0.16
 -13  -5 -10   -0.03    0.12
  13   5 -10    0.14    0.13
 -13  -5  -9    0.54    0.16
  13   5  -9    0.08    0.13
 -13  -5  -8   -0.08    0.14
  13   5  -8   -0.17    0.16
 -13  -5  -7    0.15    0.14
  13   5  -7   -0.06    0.14
 -13  -5  -6    0.81    0.20
  13   5  -6    0.45    0.19
 -13  -5  -5    2.54    0.29
  13   5  -5    2.94    0.33
 -13  -5  -4    0.68    0.19
  13   5  -4    0.36    0.19
 -13  -5  -3    2.52    0.28
  13   5  -3    3.15    0.35
 -13  -5  -2    1.73    0.25
  13   5  -2    1.83    0.29
 -13  -5  -1    0.40    0.16
  13   5  -1    0.61    0.22
 -13  -5   0    0.86    0.18
  13   5   0    1.07    0.24
 -13  -5   1    0.41    0.13
  13   5   1    1.16    0.24
  13   5   2    2.08    0.30
  13   5   3    3.68    0.38
  13   5   4    0.27    0.17
  13   5   5    2.44    0.31
  13   5   6    0.28    0.18
  13   5   7    0.12    0.15
  13   5   8   -0.01    0.13
  13   5   9    0.13    0.13
  13   5  10   -0.09    0.13
  13   5  11    1.29    0.20
  14   0   0   14.95    0.87
  14   0   1   42.66    1.55
  14   0   2   21.68    1.05
  14   0   3   14.58    0.84
  14   0   4    1.64    0.34
  14   0   5   36.80    1.39
  14   0   6    9.00    0.68
  14   0   7    0.51    0.25
  14   0   8    4.58    0.47
  14   0   9    5.19    0.50
  14   0  10    3.42    0.42
  14   0  11   14.33    0.84
  14   0  12    1.73    0.34
  14   0  13   12.58    0.78
  14   0  14   18.81    0.97
  14   0  15    1.27    0.36
  14   0  16    4.36    0.47
  14   0  17   15.25    0.80
  14   0  18    6.70    0.53
  14   0  19    0.39    0.20
  14   0  20    1.33    0.24
  14   0  21    0.93    0.21
  14   0  22    0.45    0.16
 -14  -1 -11   11.16    0.68
 -14  -1 -10    5.87    0.52
 -14  -1  -9    5.19    0.47
 -14  -1  -8    0.88    0.24
 -14  -1  -7   14.85    0.81
 -14  -1  -6   14.81    0.82
  14  -1  -1    5.17    0.53
  14   1  -1    5.60    0.55
  14  -1   0    2.12    0.35
  14   1   0    1.84    0.35
  14  -1   1    5.23    0.54
  14   1   1    5.58    0.54
  14  -1   2   23.82    1.12
  14   1   2   23.22    1.09
  14  -1   3    3.11    0.42
  14   1   3    2.90    0.41
  14  -1   4    1.63    0.34
  14   1   4    2.16    0.38
  14  -1   5    8.20    0.65
  14   1   5    6.98    0.59
  14  -1   6   16.06    0.91
  14   1   6   16.34    0.91
  14  -1   7   18.77    0.97
  14   1   7   17.55    0.94
  14  -1   8    0.99    0.23
  14   1   8    1.10    0.27
  14  -1   9    6.09    0.54
  14   1   9    4.67    0.48
  14  -1  10    6.36    0.57
  14   1  10    5.67    0.52
  14  -1  11   12.96    0.81
  14   1  11   12.58    0.80
  14   1  12    2.36    0.38
  14  -1  12    1.92    0.35
  14   1  13   18.28    0.95
  14  -1  13   18.61    0.95
  14   1  14    3.80    0.47
  14  -1  14    3.49    0.47
  14   1  15    8.50    0.63
  14  -1  15    7.72    0.58
  14   1  16    0.86    0.28
  14  -1  16    0.81    0.24
  14   1  17    5.17    0.49
  14  -1  17    5.48    0.49
  14   1  18    3.77    0.40
  14  -1  18    3.45    0.39
  14   1  19   -0.16    0.18
  14  -1  19   -0.03    0.17
  14   1  20    0.31    0.15
  14  -1  20    0.05    0.15
  14   1  21    0.64    0.17
  14  -1  21    0.68    0.17
 -14  -2 -16    0.20    0.17
 -14  -2 -15    1.64    0.27
 -14  -2 -14    0.16    0.19
 -14  -2 -13    7.70    0.56
 -14  -2 -12    6.73    0.55
 -14  -2 -11   20.91    0.98
 -14  -2 -10    0.63    0.26
 -14  -2  -9    8.04    0.63
 -14  -2  -8    2.91    0.44
 -14  -2  -7   15.35    0.87
 -14  -2  -6   20.12    0.99
 -14  -2  -5   19.74    0.99
 -14  -2  -4   23.00    1.07
  14  -2  -4   21.25    1.07
  14   2  -4   21.84    1.05
  14  -2  -3   16.99    0.94
  14   2  -3   18.05    0.96
  14  -2  -2    2.61    0.40
  14   2  -2    2.05    0.35
  14  -2  -1   24.50    1.14
  14   2  -1   24.21    1.10
  14  -2   0   -0.33    0.28
  14   2   0   -0.30    0.31
  14   2   0   -0.14    0.24
  14  -2   1   24.01    1.13
  14   2   1   24.49    1.11
  14   2   1   22.20    1.05
  14   2   2    2.49    0.38
  14  -2   2    2.63    0.36
  14   2   2    2.46    0.38
  14  -2   3   17.69    0.95
  14   2   3   18.62    0.95
  14   2   3   16.98    0.92
  14  -2   4   23.61    1.10
  14   2   4   22.55    1.05
  14   2   4   20.16    1.00
  14  -2   5   19.75    1.00
  14   2   5   17.99    0.93
  14   2   5   16.93    0.92
  14  -2   6   19.54    0.98
  14   2   6   19.21    0.96
  14   2   6   18.59    0.95
  14  -2   7   14.98    0.85
  14   2   7   15.01    0.84
  14   2   7   14.00    0.82
  14  -2   8    2.56    0.37
  14   2   8    3.63    0.43
  14   2   8    3.16    0.42
  14  -2   9    7.39    0.60
  14   2   9    7.47    0.58
  14   2   9    6.77    0.57
  14   2  10    0.43    0.25
  14  -2  10    0.44    0.24
  14   2  10    0.70    0.23
  14   2  11   22.01    1.00
  14  -2  11   21.35    0.99
  14   2  11   19.85    0.95
  14   2  12    7.67    0.59
  14  -2  12    8.10    0.61
  14   2  12    6.23    0.54
  14   2  13    8.25    0.59
  14  -2  13    8.65    0.62
  14   2  13    8.45    0.60
  14   2  14   -0.13    0.19
  14  -2  14   -0.23    0.21
  14   2  14    0.27    0.18
  14   2  15    1.86    0.29
  14  -2  15    1.43    0.25
  14   2  15    1.93    0.28
  14   2  16    0.20    0.19
  14  -2  16    0.26    0.17
  14   2  16    0.23    0.14
  14   2  17    0.03    0.15
  14  -2  17    0.17    0.15
  14   2  17    0.07    0.12
  14   2  18    0.68    0.19
  14  -2  18    0.46    0.16
  14   2  19    0.43    0.15
  14  -2  19    0.23    0.11
 -14  -3 -17    0.10    0.13
 -14  -3 -16    1.01    0.22
 -14  -3 -15    1.16    0.25
 -14  -3 -14    7.46    0.52
 -14  -3 -13    1.39    0.28
 -14  -3 -12    0.26    0.20
 -14  -3 -11    1.78    0.32
 -14  -3 -10    6.31    0.52
 -14  -3  -9    0.59    0.27
 -14  -3  -8    2.38    0.38
 -14  -3  -7    8.16    0.64
 -14  -3  -6    4.16    0.45
 -14  -3  -5    1.22    0.30
  14   3  -5    1.28    0.30
 -14  -3  -4    6.51    0.57
  14   3  -4    6.08    0.56
 -14  -3  -3   11.47    0.74
  14   3  -3   11.87    0.76
 -14  -3  -2    2.77    0.42
  14   3  -2    1.93    0.32
 -14  -3  -1   10.98    0.73
  14   3  -1    9.72    0.69
 -14  -3   0    2.06    0.36
  14   3   0    1.31    0.29
 -14  -3   1   11.83    0.75
  14   3   1    9.44    0.69
  14   3   2    2.13    0.36
  14   3   3   11.38    0.74
  14   3   4    6.36    0.57
  14   3   5    0.97    0.27
  14   3   6    4.04    0.49
  14   3   7    6.96    0.57
  14   3   8    2.92    0.39
  14   3   9    0.15    0.20
  14   3  10    5.74    0.50
  14   3  11    1.44    0.28
  14   3  12    0.61    0.24
  14   3  13    1.44    0.28
  14   3  14    7.84    0.52
  14   3  15    1.04    0.22
  14   3  16    1.01    0.19
  14   3  17    0.23    0.13
 -14  -4 -14    0.21    0.12
  14   4 -14    0.31    0.12
 -14  -4 -13    0.34    0.18
  14   4 -13    0.18    0.12
 -14  -4 -12    1.96    0.29
  14   4 -12    1.92    0.24
 -14  -4 -11    0.47    0.21
  14   4 -11   -0.04    0.15
 -14  -4 -10    2.40    0.31
  14   4 -10    2.13    0.28
 -14  -4  -9    0.36    0.20
  14   4  -9   -0.12    0.19
 -14  -4  -8    1.54    0.27
  14   4  -8    1.25    0.25
 -14  -4  -7    1.26    0.27
  14   4  -7    1.22    0.25
 -14  -4  -6    0.71    0.25
  14   4  -6    0.29    0.19
 -14  -4  -5    0.92    0.26
  14   4  -5    1.22    0.28
 -14  -4  -4    4.83    0.46
  14   4  -4    3.51    0.40
 -14  -4  -3    1.30    0.28
  14   4  -3    0.93    0.28
 -14  -4  -2    9.32    0.63
  14   4  -2    9.48    0.65
 -14  -4  -1    2.53    0.35
  14   4  -1    2.13    0.34
 -14  -4   0    1.49    0.30
  14   4   0    1.01    0.26
 -14  -4   1    2.28    0.35
  14   4   1    2.09    0.34
 -14  -4   2    9.76    0.61
  14   4   2    8.45    0.61
 -14  -4   3    0.74    0.25
  14   4   3    0.83    0.25
 -14  -4   4    3.70    0.39
  14   4   4    3.91    0.42
 -14  -4   5    1.53    0.26
  14   4   5    1.00    0.26
 -14  -4   6    0.75    0.21
  14   4   6    0.32    0.21
 -14  -4   7    1.30    0.21
  14   4   7    1.24    0.26
 -14  -4   8    1.09    0.20
  14   4   8    1.16    0.24
  14   4   9    0.28    0.19
  14   4  10    1.89    0.27
  14   4  11    0.13    0.15
  14   4  12    1.81    0.25
  14   4  13    0.17    0.13
  14   4  14    0.31    0.14
  14   5  -7    0.84    0.17
 -14  -5  -6    2.83    0.26
  14   5  -6    3.15    0.29
 -14  -5  -5    3.73    0.30
  14   5  -5    3.53    0.32
 -14  -5  -4    0.62    0.16
  14   5  -4    0.83    0.22
 -14  -5  -3    1.30    0.20
  14   5  -3    1.42    0.24
 -14  -5  -2    0.90    0.16
  14   5  -2    0.86    0.20
 -14  -5  -1    0.20    0.11
  14   5  -1    0.17    0.14
  14   5   0    0.43    0.17
  14   5   1    0.05    0.13
  14   5   2    1.55    0.23
  14   5   3    1.71    0.25
  14   5   4    0.78    0.19
  14   5   5    3.70    0.31
  14   5   6    2.97    0.28
  14   5   7    1.11    0.19
  14   5   8    0.65    0.15
  15   0  -2   -0.11    0.23
  15   0  -1    0.34    0.27
  15   0   0   -0.10    0.22
  15   0   1   -0.43    0.26
  15   0   2    0.04    0.21
  15   0   3   -0.06    0.22
  15   0   4   -0.28    0.23
  15   0   5    0.00    0.22
  15   0   6    0.05    0.21
  15   0   7   -0.62    0.31
  15   0   8   -0.20    0.26
  15   0   9   -0.21    0.26
  15   0  10    0.01    0.24
  15   0  11    0.06    0.23
  15   0  12    0.00    0.22
  15   0  13    0.65    0.28
  15   0  14    0.49    0.27
  15   0  15   -0.55    0.24
  15   0  16   -0.15    0.22
  15   0  17    0.11    0.18
  15   0  18    0.05    0.17
  15   0  19    0.01    0.14
  15   0  20   -0.18    0.14
 -15  -1 -10   10.16    0.61
 -15  -1  -9    0.38    0.22
 -15  -1  -8    4.35    0.44
 -15  -1  -7   24.43    1.02
 -15  -1  -6    9.13    0.63
 -15  -1  -5    2.73    0.35
  15  -1  -3    0.69    0.28
  15   1  -3    0.74    0.27
  15  -1  -2    7.10    0.61
  15   1  -2    7.50    0.61
  15  -1  -1    7.32    0.63
  15   1  -1    7.16    0.61
  15  -1   0    0.62    0.26
  15   1   0    0.47    0.23
  15  -1   1    7.69    0.65
  15   1   1    7.22    0.60
  15  -1   2    7.19    0.60
  15   1   2    7.11    0.60
  15  -1   3    0.35    0.22
  15   1   3    0.14    0.23
  15  -1   4    0.11    0.24
  15   1   4    0.74    0.29
  15  -1   5    3.96    0.48
  15   1   5    3.63    0.46
  15  -1   6   10.27    0.72
  15   1   6    9.44    0.70
  15  -1   7   25.70    1.16
  15   1   7   26.17    1.16
  15  -1   8    4.44    0.47
  15   1   8    4.86    0.49
  15  -1   9    0.07    0.21
  15   1   9   -0.18    0.35
  15  -1  10   10.78    0.71
  15   1  10   10.91    0.70
  15   1  11    1.40    0.31
  15  -1  11    0.88    0.24
  15   1  12    4.63    0.48
  15  -1  12    4.21    0.45
  15   1  13   11.11    0.71
  15  -1  13   11.53    0.73
  15   1  14    1.04    0.28
  15  -1  14    1.15    0.27
  15   1  15    0.23    0.20
  15  -1  15    0.03    0.18
  15   1  16    0.39    0.21
  15  -1  16    0.89    0.22
  15   1  17   -0.04    0.16
  15  -1  17    0.05    0.16
  15   1  18    0.55    0.19
  15  -1  18    0.38    0.16
  15   1  19   -0.20    0.16
  15  -1  19   -0.16    0.14
  15   1  20    0.72    0.16
  15  -1  20    0.48    0.15
 -15  -2 -15    1.27    0.22
 -15  -2 -14    3.95    0.36
 -15  -2 -13    1.72    0.27
 -15  -2 -12    5.18    0.44
 -15  -2 -11    0.49    0.21
 -15  -2 -10    2.14    0.32
 -15  -2  -9    0.88    0.26
 -15  -2  -8    0.05    0.19
  15  -2  -7    1.26    0.29
  15   2  -7    1.05    0.28
  15  -2  -6    0.91    0.30
  15   2  -6    0.87    0.27
 -15  -2  -6    1.48    0.33
 -15  -2  -5   12.32    0.80
  15  -2  -5   12.20    0.78
  15   2  -5   13.15    0.79
  15  -2  -4   -0.27    0.26
  15   2  -4    0.28    0.24
 -15  -2  -4    0.30    0.26
 -15  -2  -3    9.05    0.67
  15  -2  -3    8.95    0.66
  15   2  -3    8.57    0.63
 -15  -2  -2   11.86    0.75
  15  -2  -2   10.63    0.72
  15   2  -2   10.82    0.71
  15  -2  -1    0.60    0.23
  15   2  -1    0.53    0.24
  15  -2   0    4.51    0.47
  15   2   0    4.51    0.45
  15  -2   1    0.81    0.23
  15   2   1    0.50    0.20
  15  -2   2   10.80    0.71
  15   2   2   11.01    0.71
  15  -2   3    8.32    0.63
  15   2   3    8.58    0.62
  15  -2   4   -0.17    0.19
  15   2   4    0.42    0.25
  15  -2   5   13.71    0.80
  15   2   5   13.24    0.76
  15  -2   6    0.55    0.20
  15   2   6    0.57    0.22
  15  -2   7    1.42    0.27
  15   2   7    1.20    0.25
  15  -2   8   -0.06    0.20
  15   2   8   -0.15    0.20
  15   2   9    1.39    0.28
  15  -2   9    0.97    0.24
  15   2  10    2.51    0.36
  15  -2  10    2.57    0.35
  15   2  11    0.84    0.28
  15  -2  11    0.69    0.25
  15   2  12    5.39    0.46
  15  -2  12    5.43    0.46
  15   2  13    1.37    0.28
  15  -2  13    1.86    0.29
  15   2  14    4.20    0.38
  15  -2  14    4.24    0.39
  15   2  15    1.39    0.24
  15  -2  15    1.50    0.25
  15   2  16   -0.12    0.14
  15  -2  16   -0.10    0.14
  15   2  17    2.69    0.27
  15  -2  17    3.13    0.28
 -15  -3 -15    0.90    0.18
 -15  -3 -14    0.44    0.16
 -15  -3 -13    0.52    0.19
 -15  -3 -12    6.74    0.47
  15   3 -12    5.34    0.38
 -15  -3 -11    1.06    0.25
  15   3 -11    0.71    0.20
 -15  -3 -10    3.65    0.38
  15   3 -10    3.06    0.33
 -15  -3  -9    0.42    0.22
  15   3  -9    0.63    0.20
 -15  -3  -8    5.46    0.47
  15   3  -8    4.28    0.40
 -15  -3  -7    1.99    0.33
  15   3  -7    2.20    0.30
 -15  -3  -6    0.72    0.25
  15   3  -6   -0.04    0.16
 -15  -3  -5    1.24    0.31
  15   3  -5    0.75    0.22
 -15  -3  -4    2.94    0.38
  15   3  -4    1.86    0.30
 -15  -3  -3    1.40    0.31
  15   3  -3    1.70    0.31
 -15  -3  -2    0.90    0.26
  15   3  -2    0.96    0.27
 -15  -3  -1    5.67    0.51
  15   3  -1    5.26    0.47
 -15  -3   0    1.61    0.33
  15   3   0    1.75    0.30
 -15  -3   1    5.63    0.50
  15   3   1    4.75    0.45
 -15  -3   2    0.89    0.26
  15   3   2    1.02    0.24
 -15  -3   3    1.19    0.25
  15   3   3    1.04    0.25
 -15  -3   4    2.42    0.34
  15   3   4    2.60    0.35
  15   3   5    0.85    0.24
  15   3   6    0.22    0.17
  15   3   7    2.35    0.33
  15   3   8    4.43    0.41
  15   3   9    0.29    0.15
  15   3  10    3.30    0.35
  15   3  11    0.69    0.22
  15   3  12    5.80    0.42
 -15  -3  13    0.57    0.16
  15   3  13    0.40    0.16
  15   3  14    0.21    0.13
 -15  -4 -12    0.41    0.15
 -15  -4 -11    0.37    0.16
 -15  -4 -10   -0.05    0.14
  15   4 -10    0.25    0.12
 -15  -4  -9    0.60    0.19
  15   4  -9    0.57    0.15
 -15  -4  -8    0.10    0.15
  15   4  -8    0.33    0.14
 -15  -4  -7    0.83    0.21
  15   4  -7    1.04    0.20
 -15  -4  -6    0.66    0.20
  15   4  -6    0.57    0.17
 -15  -4  -5    1.93    0.28
  15   4  -5    1.52    0.25
 -15  -4  -4    2.31    0.32
  15   4  -4    1.64    0.27
 -15  -4  -3    5.32    0.43
  15   4  -3    4.50    0.39
 -15  -4  -2    2.00    0.33
  15   4  -2    0.81    0.22
 -15  -4  -1    0.91    0.24
  15   4  -1    0.56    0.23
 -15  -4   0   11.47    0.62
  15   4   0   10.77    0.61
 -15  -4   1    0.43    0.21
  15   4   1    0.20    0.21
 -15  -4   2    1.30    0.24
  15   4   2    1.12    0.26
 -15  -4   3    4.90    0.39
  15   4   3    4.87    0.41
 -15  -4   4    2.19    0.27
  15   4   4    1.73    0.29
 -15  -4   5    1.42    0.23
  15   4   5    1.42    0.24
 -15  -4   6    0.61    0.17
  15   4   6    0.47    0.14
 -15  -4   7    1.07    0.18
  15   4   7    0.59    0.16
  15   4   8    0.22    0.14
  15   4   9    0.61    0.17
  15   4  10    0.08    0.12
  15   4  11    0.30    0.11
  16   0  -5    6.00    0.56
 -16   0  -4    5.11    0.42
  16   0  -4    6.22    0.57
  16   0  -3    6.59    0.58
  16   0  -2    3.47    0.44
  16   0  -1    7.67    0.61
  16   0   0    5.22    0.51
  16   0   1    7.41    0.61
  16   0   2    3.34    0.42
  16   0   3    6.74    0.58
  16   0   4    5.98    0.54
  16   0   5    6.20    0.56
  16   0   6   11.42    0.73
  16   0   7    2.33    0.35
  16   0   8    1.16    0.25
  16   0   9   10.78    0.69
  16   0  10    0.12    0.20
  16   0  11    3.32    0.41
  16   0  12   14.89    0.78
  16   0  13   12.39    0.71
  16   0  14   10.46    0.63
  16   0  15    6.38    0.49
  16   0  16   15.24    0.70
  16   0  17    0.36    0.17
  16   0  18    5.75    0.38
  16   0  19   -0.16    0.12
 -16  -1  -9    4.15    0.38
 -16  -1  -8    3.46    0.36
 -16  -1  -7    2.59    0.35
 -16  -1  -6   12.89    0.71
  16  -1  -6   13.48    0.84
  16   1  -6   14.34    0.83
 -16  -1  -5    9.92    0.63
  16  -1  -5   10.79    0.75
  16   1  -5    9.92    0.71
  16  -1  -4    0.09    0.26
  16   1  -4    0.47    0.27
 -16  -1  -4    0.81    0.26
 -16  -1  -3   11.74    0.70
  16  -1  -3   12.80    0.82
  16   1  -3   12.11    0.79
  16  -1  -2    0.02    0.21
  16   1  -2   -0.75    0.41
  16  -1  -1   11.81    0.78
  16   1  -1   11.93    0.79
  16  -1   0   -0.10    0.25
  16   1   0   -0.01    0.37
  16  -1   1   12.19    0.78
  16   1   1   11.85    0.79
  16  -1   2    0.21    0.24
  16   1   2    0.06    0.37
  16  -1   3   12.47    0.78
  16   1   3   12.82    0.80
  16  -1   4    0.43    0.25
  16   1   4    0.51    0.23
  16  -1   5   10.03    0.70
  16   1   5    9.36    0.68
  16  -1   6   13.73    0.80
  16   1   6   13.02    0.77
  16  -1   7    2.43    0.34
  16   1   7    2.49    0.36
  16  -1   8    4.09    0.44
  16   1   8    4.23    0.44
  16  -1   9    4.81    0.46
  16   1   9    4.40    0.45
  16   1  10    1.67    0.30
  16  -1  10    1.31    0.27
  16   1  11    1.27    0.27
  16  -1  11    1.50    0.28
  16   1  12    0.80    0.26
  16  -1  12    0.63    0.23
  16   1  13    0.17    0.19
  16  -1  13    0.25    0.20
  16   1  14    0.32    0.19
  16  -1  14    0.45    0.24
  16   1  15    0.80    0.20
  16  -1  15    0.77    0.22
  16   1  16    0.53    0.20
  16  -1  16    0.34    0.16
  16   1  17    0.56    0.16
  16  -1  17    0.76    0.18
  16   1  18    0.61    0.16
  16  -1  18    0.54    0.14
  16  -2 -15    0.28    0.13
  16   2 -15    0.12    0.10
  16  -2 -14    0.31    0.14
  16   2 -14    0.26    0.12
  16  -2 -13    0.34    0.14
  16   2 -13    0.57    0.17
 -16  -2 -13    0.55    0.15
  16  -2 -12    1.63    0.25
  16   2 -12    1.81    0.27
 -16  -2 -12    1.41    0.23
  16  -2 -11    0.14    0.17
  16   2 -11    0.59    0.20
 -16  -2 -11    0.53    0.19
 -16  -2 -10    3.60    0.37
  16  -2 -10    4.01    0.40
  16   2 -10    4.30    0.41
 -16  -2  -9    7.75    0.52
  16  -2  -9    6.84    0.52
  16   2  -9    7.67    0.53
  16  -2  -8    3.05    0.38
  16   2  -8    3.34    0.39
 -16  -2  -8    3.27    0.38
  16  -2  -7    1.90    0.32
  16   2  -7    1.82    0.30
 -16  -2  -7    1.80    0.29
  16  -2  -6    1.25    0.25
  16   2  -6    1.25    0.26
 -16  -2  -6    1.34    0.28
  16  -2  -5    4.44    0.45
  16   2  -5    4.30    0.43
 -16  -2  -5    4.61    0.44
  16  -2  -4    3.06    0.38
  16   2  -4    2.87    0.36
 -16  -2  -4    3.36    0.42
 -16  -2  -3    1.79    0.32
  16  -2  -3    1.69    0.30
  16   2  -3    1.86    0.31
 -16  -2  -2    0.35    0.20
  16  -2  -2    0.22    0.19
  16   2  -2    0.09    0.17
 -16  -2  -1   -0.05    0.21
  16  -2  -1   -0.26    0.21
  16   2  -1    0.04    0.19
  16  -2   0    9.12    0.62
  16   2   0    9.68    0.63
  16  -2   1    0.04    0.17
  16   2   1   -0.03    0.19
  16  -2   2    0.22    0.19
  16   2   2    0.33    0.20
  16  -2   3    1.03    0.23
  16   2   3    0.91    0.20
  16  -2   4    3.24    0.36
  16   2   4    3.10    0.36
  16  -2   5    4.28    0.42
  16   2   5    4.05    0.40
  16  -2   6    0.83    0.19
  16   2   6    0.91    0.23
  16   2   7    1.41    0.26
  16  -2   7    1.94    0.31
  16   2   8    3.29    0.37
  16  -2   8    3.44    0.39
  16   2   9    7.44    0.53
  16  -2   9    8.39    0.56
  16   2  10    4.48    0.40
  16  -2  10    4.62    0.42
  16   2  11    0.65    0.19
  16  -2  11    0.55    0.19
  16   2  12    1.30    0.22
  16  -2  12    2.07    0.28
  16   2  13    0.51    0.16
  16  -2  13    0.66    0.17
  16   2  14    0.29    0.14
  16  -2  14    0.17    0.13
  16  -2  15    0.39    0.12
 -16  -3 -13    2.71    0.25
 -16  -3 -12    2.52    0.27
 -16  -3 -11    1.25    0.22
 -16  -3 -10    3.18    0.32
 -16  -3  -9    0.27    0.19
 -16  -3  -8    3.82    0.37
 -16  -3  -7    1.29    0.25
 -16  -3  -6    2.53    0.33
 -16  -3  -5    1.15    0.25
 -16  -3  -4    3.51    0.39
 -16  -3  -3    0.66    0.26
  16   3  -3    0.18    0.13
 -16  -3  -2    4.16    0.43
  16   3  -2    3.64    0.35
 -16  -3  -1    3.75    0.41
  16   3  -1    3.18    0.35
 -16  -3   0   11.75    0.66
  16   3   0    9.34    0.55
 -16  -3   1    4.18    0.42
  16   3   1    3.43    0.37
 -16  -3   2    4.02    0.39
  16   3   2    3.82    0.36
 -16  -3   3    0.44    0.21
  16   3   3    0.37    0.17
 -16  -3   4    3.37    0.35
  16   3   4    3.12    0.32
 -16  -3   5    1.02    0.24
  16   3   5    0.99    0.19
 -16  -3   6    1.90    0.27
  16   3   6    2.01    0.25
 -16  -3   7    0.66    0.19
  16   3   7    0.72    0.18
 -16  -3   8    3.57    0.33
  16   3   8    2.89    0.29
 -16  -3   9    0.22    0.14
  16   3   9    0.23    0.13
 -16  -3  10    3.24    0.29
  16   3  10    2.67    0.25
 -16  -3  11    1.15    0.19
 -16  -3  12    2.44    0.22
 -16  -4  -8    1.96    0.23
 -16  -4  -7    2.45    0.26
 -16  -4  -6    0.89    0.19
 -16  -4  -5    0.24    0.16
  16   4  -5    0.21    0.10
 -16  -4  -4    2.67    0.28
  16   4  -4    2.42    0.23
 -16  -4  -3    1.26    0.22
  16   4  -3    1.00    0.19
 -16  -4  -2    0.13    0.15
  16   4  -2    0.45    0.15
 -16  -4  -1    0.04    0.14
  16   4  -1    0.33    0.15
 -16  -4   0    6.97    0.43
  16   4   0    6.18    0.39
 -16  -4   1    0.19    0.15
  16   4   1    0.12    0.15
 -16  -4   2    0.46    0.17
  16   4   2    0.14    0.12
 -16  -4   3    1.29    0.20
  16   4   3    0.94    0.17
 -16  -4   4    2.60    0.24
  16   4   4    2.51    0.25
 -16  -4   5    0.45    0.14
  16   4   5    0.03    0.10
  16   4   6    0.85    0.16
  17   0 -16   -0.11    0.12
  17   0  -9   -0.23    0.25
  17   0  -8   -0.13    0.24
  17   0  -7   -0.06    0.21
  17   0  -6   -0.20    0.22
  17   0  -5    0.01    0.22
  17   0  -4   -0.14    0.21
  17   0  -3   -0.19    0.22
  17   0  -2   -0.10    0.21
 -17   0  -2   -0.45    0.19
  17   0  -1   -0.04    0.20
  17   0   0   -0.07    0.19
  17   0   1    0.06    0.20
  17   0   2   -0.08    0.21
  17   0   3    0.23    0.25
  17   0   4    0.08    0.21
  17   0   5   -0.54    0.26
  17   0   6   -0.12    0.21
  17   0   7   -0.07    0.25
  17   0   8   -0.37    0.24
  17   0   9   -0.01    0.18
  17   0  10   -0.12    0.20
  17   0  11   -0.10    0.20
  17   0  12    0.14    0.17
  17   0  13    0.10    0.16
  17   0  14   -0.28    0.17
  17   0  15    0.16    0.14
  17   0  16   -0.02    0.11
  17  -1 -15    0.09    0.11
  17   1 -15   -0.15    0.12
  17   1 -14    3.06    0.30
  17  -1 -14    3.18    0.31
  17  -1 -13    0.20    0.15
  17   1 -13   -0.08    0.14
  17  -1 -12    3.18    0.34
  17   1 -12    3.43    0.34
  17  -1 -11    1.42    0.25
  17   1 -11    1.55    0.27
  17  -1 -10    3.74    0.37
  17   1 -10    3.86    0.38
  17  -1  -9    1.75    0.30
  17   1  -9    1.62    0.28
  17   1  -8    2.07    0.31
 -17  -1  -8    1.84    0.25
  17  -1  -7    1.26    0.27
  17   1  -7    1.42    0.28
 -17  -1  -7    0.79    0.21
  17  -1  -6    4.78    0.45
  17   1  -6    4.59    0.46
 -17  -1  -6    3.68    0.36
 -17  -1  -5    4.80    0.42
  17  -1  -5    5.35    0.49
  17   1  -5    5.86    0.52
  17  -1  -4    4.13    0.45
  17   1  -4    4.22    0.45
 -17  -1  -4    4.06    0.40
  17  -1  -3    0.09    0.24
  17   1  -3    0.00    0.22
 -17  -1  -3    0.38    0.19
 -17  -1  -2    3.04    0.36
  17  -1  -2    2.40    0.36
  17   1  -2    2.37    0.35
  17  -1  -1    9.67    0.66
  17   1  -1   10.40    0.67
  17  -1   0    0.15    0.21
  17   1   0    0.05    0.21
  17  -1   1    9.60    0.67
  17   1   1    9.82    0.65
  17  -1   2    2.70    0.36
  17   1   2    2.77    0.37
  17  -1   3    0.17    0.19
  17   1   3    0.37    0.23
  17  -1   4    4.03    0.41
  17   1   4    4.24    0.42
  17  -1   5    6.17    0.50
  17   1   5    5.00    0.47
  17  -1   6    4.29    0.42
  17   1   6    3.89    0.40
  17  -1   7    1.14    0.24
  17   1   7    1.26    0.26
  17  -1   8    2.23    0.33
  17   1   8    2.20    0.31
  17   1   9    1.73    0.29
  17  -1   9    1.72    0.29
  17   1  10    3.78    0.41
  17  -1  10    4.11    0.40
  17   1  11    1.70    0.29
  17  -1  11    1.57    0.28
  17   1  12    3.98    0.37
  17  -1  12    3.72    0.36
  17   1  13   -0.18    0.19
  17  -1  13   -0.15    0.14
  17   1  14    3.10    0.30
  17  -1  14    2.96    0.29
  17   1  15    0.15    0.14
  17  -1  15    0.29    0.14
  17  -2 -12    0.08    0.10
  17   2 -11    2.66    0.27
 -17  -2 -11    2.47    0.25
  17  -2 -11    2.65    0.27
 -17  -2 -10    3.96    0.32
  17  -2 -10    4.15    0.34
  17   2 -10    3.82    0.32
  17  -2  -9    1.02    0.20
  17   2  -9    1.11    0.20
 -17  -2  -9    1.04    0.21
  17   2  -8    0.20    0.14
 -17  -2  -8    0.18    0.17
  17  -2  -8    0.14    0.13
 -17  -2  -7    2.35    0.28
  17  -2  -7    2.21    0.29
  17   2  -7    1.98    0.27
 -17  -2  -6    0.06    0.15
  17  -2  -6    0.05    0.15
  17   2  -6   -0.02    0.14
 -17  -2  -5    0.43    0.19
  17  -2  -5    0.52    0.20
  17   2  -5    0.15    0.14
 -17  -2  -4    5.75    0.45
  17  -2  -4    5.94    0.46
  17   2  -4    5.57    0.45
 -17  -2  -3    3.78    0.37
  17  -2  -3    3.47    0.39
  17   2  -3    3.41    0.35
 -17  -2  -2    2.41    0.32
  17  -2  -2    2.39    0.33
  17   2  -2    1.80    0.28
 -17  -2  -1    1.63    0.27
  17  -2  -1    1.53    0.26
  17   2  -1    1.34    0.25
 -17  -2   0    4.79    0.42
  17  -2   0    4.87    0.43
  17   2   0    4.43    0.40
  17  -2   1    1.36    0.24
  17   2   1    0.89    0.20
 -17  -2   2    2.39    0.32
  17  -2   2    1.85    0.28
  17   2   2    1.54    0.24
  17  -2   3    3.60    0.36
  17   2   3    3.48    0.35
  17  -2   4    5.78    0.45
  17   2   4    5.27    0.43
  17  -2   5    0.23    0.17
  17   2   5    0.20    0.15
  17   2   6   -0.18    0.16
  17  -2   6    0.00    0.14
  17   2   7    2.29    0.28
  17  -2   7    2.53    0.30
  17   2   8    0.18    0.15
  17  -2   8    0.46    0.18
  17   2   9    1.77    0.26
  17  -2   9    1.25    0.22
  17   2  10    4.09    0.34
  17  -2  10    3.78    0.33
  17   2  11    2.26    0.25
  17  -2  11    2.81    0.27
  17  -2  12    0.02    0.10
 -17  -3  -9    0.23    0.12
 -17  -3  -8    0.31    0.14
 -17  -3  -7    0.02    0.16
 -17  -3  -6   -0.17    0.16
 -17  -3  -5    0.49    0.16
 -17  -3  -4    0.13    0.15
 -17  -3  -3    2.38    0.28
 -17  -3  -2    0.95    0.19
 -17  -3  -1    0.59    0.20
 -17  -3   0    0.90    0.21
 -17  -3   1    0.69    0.21
 -17  -3   2    1.24    0.22
 -17  -3   3    2.91    0.30
 -17  -3   4    0.03    0.15
 -17  -3   5    0.08    0.16
 -17  -3   6   -0.16    0.13
 -17  -3   7   -0.04    0.13
 -17  -3   8    0.60    0.14
 -17  -3   9   -0.18    0.11
  18   0 -13    2.69    0.26
  18   0 -12    1.26    0.21
  18   0 -11    7.02    0.45
  18   0 -10   12.06    0.61
  18   0  -9    3.92    0.36
  18   0  -8    0.61    0.19
  18   0  -7   13.30    0.68
  18   0  -6    9.58    0.61
  18   0  -5    4.42    0.42
  18   0  -4    1.33    0.25
  18   0  -3    1.65    0.29
  18   0  -2   14.55    0.75
 -18   0  -1    4.28    0.34
  18   0  -1    5.71    0.48
 -18   0   0    2.22    0.28
  18   0   0    2.96    0.37
  18   0   1    6.60    0.52
  18   0   2   15.26    0.76
  18   0   3    1.63    0.25
  18   0   4    1.19    0.24
  18   0   5    4.12    0.40
  18   0   6    8.14    0.53
  18   0   7   14.34    0.70
  18   0   8    1.42    0.26
  18   0   9    4.26    0.39
  18   0  10   13.30    0.63
  18   0  11    7.88    0.48
  18   0  12    1.29    0.22
  18   0  13    2.43    0.25
  18  -1 -12    0.37    0.14
  18   1 -12    0.24    0.13
  18  -1 -11    0.35    0.14
  18   1 -11    0.70    0.17
  18  -1 -10    0.07    0.12
  18   1 -10    0.33    0.15
  18  -1  -9    1.13    0.21
  18   1  -9    0.80    0.19
  18  -1  -8    0.53    0.20
  18   1  -8    0.32    0.17
  18  -1  -7    4.77    0.40
  18   1  -7    4.71    0.40
 -18  -1  -6    0.78    0.17
  18  -1  -6    1.03    0.22
  18   1  -6    1.18    0.24
 -18  -1  -5    3.70    0.32
  18  -1  -5    4.37    0.40
  18   1  -5    4.50    0.41
 -18  -1  -4    2.88    0.28
  18  -1  -4    2.81    0.36
  18   1  -4    3.20    0.38
  18  -1  -3    6.32    0.49
  18   1  -3    5.81    0.47
 -18  -1  -2    0.33    0.15
  18  -1  -2    0.83    0.25
  18   1  -2    0.67    0.22
 -18  -1  -1    1.62    0.24
  18  -1  -1    1.92    0.29
  18   1  -1    1.42    0.25
 -18  -1   0    1.55    0.26
  18  -1   0    1.76    0.31
  18   1   0    1.67    0.27
 -18  -1   1    2.18    0.28
  18  -1   1    2.34    0.35
  18   1   1    2.14    0.29
  18  -1   2    0.09    0.21
  18   1   2    0.34    0.19
  18  -1   3    5.32    0.44
  18   1   3    5.44    0.44
  18  -1   4    3.37    0.36
  18   1   4    3.16    0.37
  18  -1   5    4.68    0.41
  18   1   5    4.34    0.39
  18  -1   6    0.91    0.20
  18   1   6    1.09    0.23
  18   1   7    5.01    0.40
  18  -1   7    5.28    0.41
  18   1   8    0.76    0.21
  18  -1   8    0.88    0.22
  18   1   9    1.16    0.22
  18  -1   9    1.07    0.21
  18   1  10    0.57    0.18
  18  -1  10    0.34    0.16
  18   1  11    0.69    0.17
  18  -1  11    0.71    0.16
  18   1  12    0.28    0.14
  18  -1  12    0.39    0.15
 -18  -2  -8    0.42    0.13
 -18  -2  -7    0.60    0.15
  18  -2  -7    0.53    0.14
  18   2  -7    0.67    0.15
 -18  -2  -6    0.28    0.12
  18  -2  -6    0.25    0.12
  18   2  -6    0.43    0.14
 -18  -2  -5    0.03    0.13
  18  -2  -5    0.03    0.13
  18   2  -5    0.16    0.12
 -18  -2  -4    0.46    0.17
  18  -2  -4    0.29    0.12
  18   2  -4    0.43    0.15
 -18  -2  -3    0.71    0.19
  18  -2  -3    0.91    0.19
  18   2  -3    0.52    0.16
 -18  -2  -2    0.94    0.20
  18  -2  -2    0.51    0.14
  18   2  -2    0.47    0.15
 -18  -2  -1    2.12    0.26
  18  -2  -1    1.40    0.21
  18   2  -1    1.57    0.23
 -18  -2   0    2.77    0.30
  18  -2   0    2.09    0.24
  18   2   0    2.47    0.26
  18  -2   1    1.24    0.21
  18   2   1    1.48    0.22
  18  -2   2    0.52    0.14
  18   2   2    0.34    0.12
 -18  -2   3    0.81    0.20
  18   2   3    0.28    0.13
  18  -2   3    0.73    0.17
 -18  -2   4    0.61    0.18
  18   2   4    0.31    0.14
  18  -2   4    0.29    0.14
 -18  -2   5    0.26    0.16
  18   2   5    0.04    0.12
  18  -2   5    0.22    0.14
 -18  -2   6    0.43    0.16
  18   2   6    0.50    0.15
  18  -2   6    0.65    0.14
 -18  -2   7    0.49    0.16
  18   2   7    0.67    0.17
  18  -2   7    0.96    0.18
 -18  -2   8    0.84    0.16
 -18  -2   9    0.55    0.15
 -18  -2  10    0.61    0.14
 -18  -3  -5    0.37    0.12
 -18  -3  -4    0.57    0.14
 -18  -3  -3    3.49    0.28
 -18  -3  -2    0.81    0.17
 -18  -3  -1   -0.04    0.12
 -18  -3   0    0.33    0.14
 -18  -3   1    0.28    0.14
 -18  -3   2    0.64    0.15
 -18  -3   3    3.39    0.27
 -18  -3   4    0.79    0.16
  19   0  -9   -0.24    0.13
  19   0  -8   -0.22    0.14
  19   0  -7   -0.01    0.12
  19   0  -6   -0.35    0.17
  19   0  -5   -0.09    0.13
  19   0  -4    0.08    0.14
  19   0  -3   -0.23    0.14
  19   0  -2   -0.27    0.17
  19   0  -1   -0.16    0.15
  19   0   0   -0.44    0.20
  19   0   1   -0.21    0.19
 -19   0   2    0.12    0.11
  19   0   2   -0.34    0.19
 -19   0   3   -0.12    0.14
  19   0   3    0.14    0.16
  19   0   4   -0.13    0.16
  19   0   5   -0.06    0.15
  19   0   6   -0.02    0.13
  19   0   7   -0.18    0.15
  19   0   8    0.19    0.15
  19   0   9    0.28    0.15
  19  -1  -8    0.95    0.16
  19   1  -8    0.93    0.16
  19  -1  -7    0.66    0.15
  19   1  -7    0.58    0.16
  19  -1  -6    1.46    0.21
  19   1  -6    1.68    0.21
  19  -1  -5    0.59    0.16
  19   1  -5    0.99    0.19
  19  -1  -4    0.18    0.13
  19   1  -4    0.40    0.15
 -19  -1  -3    0.67    0.14
  19  -1  -3    1.14    0.20
  19   1  -3    1.14    0.21
 -19  -1  -2    1.77    0.20
  19  -1  -2    2.09    0.26
  19   1  -2    2.25    0.26
 -19  -1  -1    1.39    0.19
  19  -1  -1    1.67    0.23
  19   1  -1    1.26    0.21
 -19  -1   0    0.99    0.17
  19  -1   0    0.55    0.17
  19   1   0    0.54    0.16
 -19  -1   1    1.39    0.19
  19  -1   1    1.45    0.22
  19   1   1    1.83    0.24
 -19  -1   2    2.25    0.25
  19  -1   2    2.50    0.27
  19   1   2    2.40    0.27
 -19  -1   3    0.83    0.16
  19  -1   3    1.02    0.19
  19   1   3    1.03    0.18
 -19  -1   4    0.24    0.13
  19   1   4    0.07    0.15
  19  -1   4    0.11    0.13
 -19  -1   5    0.91    0.17
  19   1   5    0.77    0.17
  19  -1   5    0.91    0.18
 -19  -1   6    1.85    0.22
  19   1   6    1.63    0.22
  19  -1   6    1.64    0.22
 -19  -1   7    0.41    0.13
  19  -1   7    0.69    0.17
  19   1   8    1.11    0.18
  19  -1   8    1.11    0.18
 -19  -2  -2    4.80    0.30
 -19  -2  -1    1.94    0.22
 -19  -2   0    3.61    0.28
 -19  -2   1    1.81    0.21
 -19  -2   2    4.64    0.31
 -19  -2   3    2.22    0.21
 -19  -2   4    0.14    0.10
 -19  -2   5    0.09    0.09
  20   0  -1    0.03    0.12
  20   0   0    1.29    0.16
  20   0   1   -0.16    0.14
   0   0   0    0.00    0.00


TITL eo455_auto in Pna2(1)
REM Pna2(1) (#33, found as Pbn2(1) in ba-c setting)
CELL 1.54184  16.149194   6.046708  25.558084  90.0000  90.0000  90.0000
ZERR    4.00   0.000384   0.000173   0.000572   0.0000   0.0000   0.0000
LATT -1
SYMM -x,-y, z+1/2
SYMM  x+1/2,-y+1/2, z
SYMM -x+1/2, y+1/2, z+1/2
SFAC C H N O
UNIT 120.00 104.00 8.00 8.00
TREF
HKLF 4
END
_computing_structure_solution     'SHELXT 2018/2 (Sheldrick, 2018)'
;
_shelx_hkl_checksum                45336
_olex2_submission_special_instructions  'No special instructions were received'
_oxdiff_exptl_absorpt_empirical_details
;
Empirical correction (ABSPACK) includes:
- Absorption correction using spherical harmonics
- Frame scaling
- Detector area scaling
;
_oxdiff_exptl_absorpt_empirical_full_max  1.170
_oxdiff_exptl_absorpt_empirical_full_min  0.854
loop_
  _twin_individual_id
  _twin_individual_mass_fraction_refined
 1 0.7(6)
 2 0.3(6)
