# Supplementary material for: Catalytic Reversible (De)hydrogenation To Rotate a Chemically Fueled Molecular Switch
Source: Angew Chem Int Ed Engl. 2022 Nov 15;61(50):e202214763. doi: 10.1002/anie.202214763 (PMC10099969; doi:10.1002/anie.202214763)
Supplement: Supplementary file 4 — Supporting Information [file ANIE-61-0-s004.cif]

data_eo5973
_audit_creation_date               2021-06-01
_audit_creation_method
;
Olex2 1.3
(compiled 2020.11.12 svn.r5f609507 for OlexSys, GUI svn.r6272)
;
_shelx_SHELXL_version_number       '2018/3'
_audit_contact_author_address      ?
_audit_contact_author_email        ?
_audit_contact_author_name         ''
_audit_contact_author_phone        ?
_publ_contact_author_id_orcid      ?
_publ_section_references
;
Dolomanov, O.V., Bourhis, L.J., Gildea, R.J, Howard, J.A.K. & Puschmann, H.
 (2009), J. Appl. Cryst. 42, 339-341.

Sheldrick, G.M. (2015). Acta Cryst. A71, 3-8.

Sheldrick, G.M. (2015). Acta Cryst. C71, 3-8.
;
_chemical_name_common              ?
_chemical_name_systematic          ?
_chemical_formula_moiety           'C28 H19 N O2'
_chemical_formula_sum              'C28 H19 N O2'
_chemical_formula_weight           401.44
_chemical_melting_point            ?
_chemical_oxdiff_formula           'c28 h19 n1 o2'
loop_
  _atom_type_symbol
  _atom_type_description
  _atom_type_scat_dispersion_real
  _atom_type_scat_dispersion_imag
  _atom_type_scat_source
 'C' 'C' 0.0181 0.0091 'International Tables Vol C Tables 4.2.6.8 and 6.1.1.4'
 'H' 'H' 0.0000 0.0000 'International Tables Vol C Tables 4.2.6.8 and 6.1.1.4'
 'N' 'N' 0.0311 0.0180 'International Tables Vol C Tables 4.2.6.8 and 6.1.1.4'
 'O' 'O' 0.0492 0.0322 'International Tables Vol C Tables 4.2.6.8 and 6.1.1.4'

_shelx_space_group_comment
;
The symmetry employed for this shelxl refinement is uniquely defined
by the following loop, which should always be used as a source of
symmetry information in preference to the above space-group names.
They are only intended as comments.
;
_space_group_crystal_system        'monoclinic'
_space_group_IT_number             14
_space_group_name_H-M_alt          'P 1 21/n 1'
_space_group_name_Hall             '-P 2yn'
loop_
  _space_group_symop_operation_xyz
 'x, y, z'
 '-x+1/2, y+1/2, -z+1/2'
 '-x, -y, -z'
 'x-1/2, -y-1/2, z-1/2'

_cell_length_a                     15.3486(5)
_cell_length_b                     6.14389(18)
_cell_length_c                     21.9507(8)
_cell_angle_alpha                  90
_cell_angle_beta                   92.993(3)
_cell_angle_gamma                  90
_cell_volume                       2067.13(12)
_cell_formula_units_Z              4
_cell_measurement_reflns_used      5313
_cell_measurement_temperature      295
_cell_measurement_theta_max        70.3560
_cell_measurement_theta_min        3.4340
_shelx_estimated_absorpt_T_max     0.969
_shelx_estimated_absorpt_T_min     0.821
_exptl_absorpt_coefficient_mu      0.641
_exptl_absorpt_correction_T_max    1.00000
_exptl_absorpt_correction_T_min    0.58189
_exptl_absorpt_correction_type     multi-scan
_exptl_absorpt_process_details
;
CrysAlisPro 1.171.41.106a (Rigaku Oxford Diffraction, 2021)
Empirical absorption correction using spherical harmonics,
implemented in SCALE3 ABSPACK scaling algorithm.
;
_exptl_absorpt_special_details     ?
_exptl_crystal_colour              colourless
_exptl_crystal_colour_primary      colourless
_exptl_crystal_density_diffrn      1.290
_exptl_crystal_density_meas        ?
_exptl_crystal_density_method      ?
_exptl_crystal_description         prism
_exptl_crystal_F_000               840
_exptl_crystal_size_max            0.32
_exptl_crystal_size_mid            0.1
_exptl_crystal_size_min            0.05
_exptl_transmission_factor_max     ?
_exptl_transmission_factor_min     ?
_diffrn_reflns_av_R_equivalents    0.0311
_diffrn_reflns_av_unetI/netI       0.0272
_diffrn_reflns_Laue_measured_fraction_full  0.999
_diffrn_reflns_Laue_measured_fraction_max  0.981
_diffrn_reflns_limit_h_max         17
_diffrn_reflns_limit_h_min         -18
_diffrn_reflns_limit_k_max         7
_diffrn_reflns_limit_k_min         -7
_diffrn_reflns_limit_l_max         26
_diffrn_reflns_limit_l_min         -26
_diffrn_reflns_number              12916
_diffrn_reflns_point_group_measured_fraction_full  0.999
_diffrn_reflns_point_group_measured_fraction_max  0.981
_diffrn_reflns_theta_full          67.684
_diffrn_reflns_theta_max           71.296
_diffrn_reflns_theta_min           3.431
_diffrn_ambient_temperature        295
_diffrn_detector                   'CCD plate'
_diffrn_detector_area_resol_mean   5.3048
_diffrn_detector_type              AtlasS2
_diffrn_measured_fraction_theta_full  0.999
_diffrn_measured_fraction_theta_max  0.981
_diffrn_measurement_details
;
List of Runs (angles in degrees, time in seconds):

  # Type    Start    End  Width  t~exp~   \w     \q     \k     \f   Frames
--------------------------------------------------------------------------
  1  \w    -20.00  66.00   1.00    2.50    --    0.00  61.00  40.00   86
  2  \w    -65.00 -21.00   1.00    2.50    --    0.00 -61.00 -98.00   44
  3  \w    -91.00   3.00   1.00   10.00    --  -54.36  61.00  40.00   94
  4  \w   -141.00 -48.00   1.00   10.00    --  -54.36 -61.00 -98.00   93
  5  \w      5.00  30.00   1.00   10.00    --   54.36 -61.00 -98.00   25
  6  \w     70.00 177.00   1.00   30.00    --  108.73  61.00  40.00  107
  7  \w     74.00 112.00   1.00   30.00    --  108.73 -61.00 -98.00   38
  8  \w      2.00  47.00   1.00    2.50    --    0.00 -99.00 -90.00   45
  9  \w   -118.00 -79.00   1.00   10.00    --  -54.36 -99.00   0.00   39
 10  \w   -119.00 -80.00   1.00   10.00    --  -54.36 -99.00 150.00   39
 11  \w   -112.00 -85.00   1.00   10.00    --  -54.36 -99.00  30.00   27
 12  \w     15.00 128.00   1.00   10.00    --   54.36  57.00 150.00  113
 13  \w     96.00 134.00   1.00   10.00    --   54.36 125.00 -30.00   38
 14  \w    102.00 130.00   1.00   10.00    --   54.36 125.00-120.00   28
 15  \w    140.00 178.00   1.00   30.00    --  108.73 111.00 -90.00   38
 16  \w     68.00 152.00   1.00   30.00    --  108.73  63.00-180.00   84
 17  \w     69.00 173.00   1.00   30.00    --  108.73  38.00 -30.00  104
 18  \w    113.00 176.00   1.00   30.00    --  108.73  63.00 150.00   63
 19  \w    106.00 135.00   1.00   30.00    --  108.73 111.00 -90.00   29
 20  \w     71.00  99.00   1.00   30.00    --  108.73  63.00 150.00   28
 21  \w     72.00 174.00   1.00   30.00    --  108.73  63.00   0.00  102
 22  \w     63.00 112.00   1.00   30.00    --  108.73 178.00   0.00   49
 23  \w     97.00 177.00   1.00   30.00    --  108.73  77.00  90.00   80
 24  \w     99.00 169.00   1.00   30.00    --  108.73  77.00 120.00   70
 25  \w     68.00  95.00   1.00   30.00    --  108.73  77.00 120.00   27
 26  \w     69.00  94.00   1.00   30.00    --  108.73  77.00  90.00   25
 27  \w     52.00  91.00   1.00   30.00    --  108.73  25.00 150.00   39
 28  \w    124.00 173.00   1.00   30.00    --  108.73 111.00  60.00   49
 29  \w    102.00 167.00   1.00   30.00    --  108.73 111.00-120.00   65
;
_diffrn_measurement_device         'four-circle diffractometer'
_diffrn_measurement_device_type    'SuperNova, Dual, Cu at home/near, AtlasS2'
_diffrn_measurement_method         '\w scans'
_diffrn_orient_matrix_type        
 'CrysAlisPro convention (1999,Acta A55,543-557)'
_diffrn_orient_matrix_UB_11        0.0279296000
_diffrn_orient_matrix_UB_12        0.1539821000
_diffrn_orient_matrix_UB_13        -0.0507805000
_diffrn_orient_matrix_UB_21        0.0938561000
_diffrn_orient_matrix_UB_22        -0.0884506000
_diffrn_orient_matrix_UB_23        0.0074688000
_diffrn_orient_matrix_UB_31        -0.0226544000
_diffrn_orient_matrix_UB_32        -0.1770989000
_diffrn_orient_matrix_UB_33        -0.0479954000
_diffrn_radiation_monochromator    mirror
_diffrn_radiation_probe            x-ray
_diffrn_radiation_type             'Cu K\a'
_diffrn_radiation_wavelength       1.54184
_diffrn_source                     'micro-focus sealed X-ray tube'
_diffrn_source_type                'SuperNova (Cu) X-ray Source'
_reflns_Friedel_coverage           0.000
_reflns_Friedel_fraction_full      .
_reflns_Friedel_fraction_max       .
_reflns_number_gt                  2832
_reflns_number_total               3941
_reflns_odcompleteness_completeness  99.85
_reflns_odcompleteness_iscentric   1
_reflns_odcompleteness_theta       66.97
_reflns_special_details
;
 Reflections were merged by SHELXL according to the crystal
 class for the calculation of statistics and refinement.
 
 _reflns_Friedel_fraction is defined as the number of unique
 Friedel pairs measured divided by the number that would be
 possible theoretically, ignoring centric projections and
 systematic absences.
;
_reflns_threshold_expression       'I > 2\s(I)'
_computing_cell_refinement         'CrysAlisPro 1.171.41.106a (Rigaku OD, 2021)'
_computing_data_collection         'CrysAlisPro 1.171.41.106a (Rigaku OD, 2021)'
_computing_data_reduction          'CrysAlisPro 1.171.41.106a (Rigaku OD, 2021)'
_computing_molecular_graphics      'Olex2 1.3 (Dolomanov et al., 2009)'
_computing_publication_material    'Olex2 1.3 (Dolomanov et al., 2009)'
_computing_structure_refinement    'SHELXL 2018/3 (Sheldrick, 2015)'
_computing_structure_solution      'SHELXT  (Sheldrick, 2015)'
_refine_diff_density_max           0.171
_refine_diff_density_min           -0.160
_refine_diff_density_rms           0.038
_refine_ls_extinction_coef         0.0007(2)
_refine_ls_extinction_expression  
 'Fc^*^=kFc[1+0.001xFc^2^\l^3^/sin(2\q)]^-1/4^'
_refine_ls_extinction_method       'SHELXL-2018/3 (Sheldrick 2018)'
_refine_ls_goodness_of_fit_ref     1.105
_refine_ls_hydrogen_treatment      constr
_refine_ls_matrix_type             full
_refine_ls_number_parameters       281
_refine_ls_number_reflns           3941
_refine_ls_number_restraints       0
_refine_ls_R_factor_all            0.0816
_refine_ls_R_factor_gt             0.0578
_refine_ls_restrained_S_all        1.105
_refine_ls_shift/su_max            0.000
_refine_ls_shift/su_mean           0.000
_refine_ls_structure_factor_coef   Fsqd
_refine_ls_weighting_details      
 'w=1/[\s^2^(Fo^2^)+(0.0612P)^2^+0.8500P] where P=(Fo^2^+2Fc^2^)/3'
_refine_ls_weighting_scheme        calc
_refine_ls_wR_factor_gt            0.1459
_refine_ls_wR_factor_ref           0.1610
_refine_special_details            ?
_olex2_refinement_description
;
1. Fixed Uiso
 At 1.2 times of:
  All C(H) groups, All N(H) groups
2.a Aromatic/amide H refined with riding coordinates:
 N1(H1), C2(H2), C3(H3), C4(H4), C5(H5), C10(H10), C11(H11), C12(H12),
 C13(H13), C17(H17), C18(H18), C19(H19), C20(H20), C21(H21), C24(H24), C25(H25),
  C26(H26), C27(H27), C28(H28)
;
_atom_sites_solution_hydrogens     geom
_atom_sites_solution_primary       dual
_atom_sites_solution_secondary     ?
loop_
  _atom_site_label
  _atom_site_type_symbol
  _atom_site_fract_x
  _atom_site_fract_y
  _atom_site_fract_z
  _atom_site_U_iso_or_equiv
  _atom_site_adp_type
  _atom_site_occupancy
  _atom_site_site_symmetry_order
  _atom_site_calc_flag
  _atom_site_refinement_flags_posn
  _atom_site_refinement_flags_adp
  _atom_site_refinement_flags_occupancy
  _atom_site_disorder_assembly
  _atom_site_disorder_group
 O1 O 0.36520(11) 0.7340(4) 0.33809(11) 0.0845(7) Uani 1 1 d . . . . .
 O2 O 0.98395(12) 0.7092(3) 0.44024(10) 0.0761(6) Uani 1 1 d . . . . .
 N1 N 0.51121(12) 0.7088(3) 0.35203(11) 0.0592(6) Uani 1 1 d . . . . .
 H1 H 0.554701 0.628374 0.343307 0.071 Uiso 1 1 calc R U . . .
 C1 C 0.53233(15) 0.8882(4) 0.38957(11) 0.0513(6) Uani 1 1 d . . . . .
 C2 C 0.47167(17) 1.0380(4) 0.40838(13) 0.0624(7) Uani 1 1 d . . . . .
 H2 H 0.412781 1.020462 0.397299 0.075 Uiso 1 1 calc R U . . .
 C3 C 0.4993(2) 1.2132(5) 0.44360(14) 0.0696(8) Uani 1 1 d . . . . .
 H3 H 0.458471 1.314219 0.455619 0.084 Uiso 1 1 calc R U . . .
 C4 C 0.5852(2) 1.2417(5) 0.46125(14) 0.0725(8) Uani 1 1 d . . . . .
 H4 H 0.602649 1.361041 0.484939 0.087 Uiso 1 1 calc R U . . .
 C5 C 0.64561(18) 1.0925(4) 0.44369(14) 0.0655(7) Uani 1 1 d . . . . .
 H5 H 0.704108 1.110980 0.455818 0.079 Uiso 1 1 calc R U . . .
 C6 C 0.62031(15) 0.9142(4) 0.40798(11) 0.0509(6) Uani 1 1 d . . . . .
 C7 C 0.68350(15) 0.7566(4) 0.39113(12) 0.0524(6) Uani 1 1 d . . . . .
 C8 C 0.73648(14) 0.6213(4) 0.38000(11) 0.0516(6) Uani 1 1 d . . . . .
 C9 C 0.79997(15) 0.4557(4) 0.37001(11) 0.0491(5) Uani 1 1 d . . . . .
 C10 C 0.78063(18) 0.2897(5) 0.32815(13) 0.0654(7) Uani 1 1 d . . . . .
 H10 H 0.726834 0.288760 0.306592 0.079 Uiso 1 1 calc R U . . .
 C11 C 0.8400(2) 0.1270(5) 0.31825(14) 0.0749(8) Uani 1 1 d . . . . .
 H11 H 0.825697 0.016492 0.290541 0.090 Uiso 1 1 calc R U . . .
 C12 C 0.9200(2) 0.1272(5) 0.34907(14) 0.0700(8) Uani 1 1 d . . . . .
 H12 H 0.959959 0.016882 0.342524 0.084 Uiso 1 1 calc R U . . .
 C13 C 0.94090(17) 0.2919(4) 0.38974(12) 0.0584(6) Uani 1 1 d . . . . .
 H13 H 0.995645 0.293179 0.409999 0.070 Uiso 1 1 calc R U . . .
 C14 C 0.88186(14) 0.4558(4) 0.40108(10) 0.0469(5) Uani 1 1 d . . . . .
 C15 C 0.91204(14) 0.6305(4) 0.44524(12) 0.0505(6) Uani 1 1 d . . . . .
 C16 C 0.85814(14) 0.6949(4) 0.49635(11) 0.0473(5) Uani 1 1 d . . . . .
 C17 C 0.80106(16) 0.5509(4) 0.52165(12) 0.0564(6) Uani 1 1 d . . . . .
 H17 H 0.791522 0.414572 0.504118 0.068 Uiso 1 1 calc R U . . .
 C18 C 0.75802(18) 0.6094(6) 0.57312(13) 0.0719(8) Uani 1 1 d . . . . .
 H18 H 0.720256 0.512129 0.590674 0.086 Uiso 1 1 calc R U . . .
 C19 C 0.7718(2) 0.8141(6) 0.59816(14) 0.0768(9) Uani 1 1 d . . . . .
 H19 H 0.742691 0.854770 0.632485 0.092 Uiso 1 1 calc R U . . .
 C20 C 0.8280(2) 0.9575(5) 0.57279(14) 0.0724(8) Uani 1 1 d . . . . .
 H20 H 0.836886 1.094528 0.589995 0.087 Uiso 1 1 calc R U . . .
 C21 C 0.87110(17) 0.8995(4) 0.52227(12) 0.0587(6) Uani 1 1 d . . . . .
 H21 H 0.909160 0.997279 0.505209 0.070 Uiso 1 1 calc R U . . .
 C22 C 0.43294(14) 0.6430(4) 0.32749(12) 0.0557(6) Uani 1 1 d . . . . .
 C23 C 0.43473(14) 0.4477(4) 0.28659(11) 0.0530(6) Uani 1 1 d . . . . .
 C24 C 0.50578(17) 0.3131(4) 0.28151(13) 0.0608(7) Uani 1 1 d . . . . .
 H24 H 0.557203 0.342519 0.304323 0.073 Uiso 1 1 calc R U . . .
 C25 C 0.50172(19) 0.1353(5) 0.24303(14) 0.0708(8) Uani 1 1 d . . . . .
 H25 H 0.550186 0.045858 0.239931 0.085 Uiso 1 1 calc R U . . .
 C26 C 0.4256(2) 0.0905(5) 0.20919(14) 0.0751(8) Uani 1 1 d . . . . .
 H26 H 0.422527 -0.029057 0.183194 0.090 Uiso 1 1 calc R U . . .
 C27 C 0.3549(2) 0.2222(6) 0.21401(14) 0.0778(9) Uani 1 1 d . . . . .
 H27 H 0.303404 0.191696 0.191385 0.093 Uiso 1 1 calc R U . . .
 C28 C 0.35908(17) 0.4001(5) 0.25214(13) 0.0690(8) Uani 1 1 d . . . . .
 H28 H 0.310495 0.489338 0.254784 0.083 Uiso 1 1 calc R U . . .

loop_
  _atom_site_aniso_label
  _atom_site_aniso_U_11
  _atom_site_aniso_U_22
  _atom_site_aniso_U_33
  _atom_site_aniso_U_23
  _atom_site_aniso_U_13
  _atom_site_aniso_U_12
 O1 0.0411(10) 0.0987(16) 0.1136(18) -0.0193(13) 0.0024(10) 0.0041(10)
 O2 0.0519(10) 0.0810(13) 0.0960(15) -0.0182(11) 0.0103(10) -0.0163(10)
 N1 0.0400(10) 0.0561(12) 0.0808(15) -0.0041(11) -0.0049(10) 0.0063(9)
 C1 0.0489(12) 0.0454(12) 0.0594(14) 0.0073(11) 0.0001(10) 0.0037(10)
 C2 0.0520(14) 0.0625(16) 0.0726(17) 0.0100(13) 0.0028(12) 0.0125(12)
 C3 0.0783(19) 0.0558(15) 0.0758(19) 0.0017(14) 0.0143(15) 0.0188(14)
 C4 0.083(2) 0.0565(16) 0.078(2) -0.0127(14) 0.0068(16) 0.0029(14)
 C5 0.0615(15) 0.0570(15) 0.0775(18) -0.0053(13) -0.0022(13) -0.0030(13)
 C6 0.0487(12) 0.0450(12) 0.0587(14) 0.0054(11) -0.0011(10) 0.0024(10)
 C7 0.0440(12) 0.0475(13) 0.0645(15) 0.0014(11) -0.0082(11) -0.0027(11)
 C8 0.0422(11) 0.0496(13) 0.0617(15) 0.0006(11) -0.0104(10) -0.0034(11)
 C9 0.0470(12) 0.0447(12) 0.0553(14) 0.0002(10) -0.0007(10) -0.0007(10)
 C10 0.0628(15) 0.0665(17) 0.0659(17) -0.0125(14) -0.0075(13) -0.0037(13)
 C11 0.095(2) 0.0605(16) 0.0691(18) -0.0220(14) 0.0039(16) 0.0007(16)
 C12 0.0822(19) 0.0572(15) 0.0707(18) -0.0059(14) 0.0060(15) 0.0200(14)
 C13 0.0560(14) 0.0588(15) 0.0598(15) 0.0008(12) -0.0026(12) 0.0137(12)
 C14 0.0456(12) 0.0430(11) 0.0521(13) 0.0019(10) 0.0021(10) 0.0029(9)
 C15 0.0398(11) 0.0446(12) 0.0664(15) 0.0000(11) -0.0035(10) 0.0008(10)
 C16 0.0432(11) 0.0434(11) 0.0542(13) -0.0024(10) -0.0085(10) 0.0017(9)
 C17 0.0532(13) 0.0560(14) 0.0592(15) -0.0002(12) -0.0050(11) -0.0047(11)
 C18 0.0583(15) 0.093(2) 0.0640(17) 0.0087(16) 0.0042(13) -0.0019(15)
 C19 0.0708(18) 0.100(2) 0.0588(17) -0.0152(17) -0.0030(14) 0.0241(18)
 C20 0.081(2) 0.0625(17) 0.0724(18) -0.0150(15) -0.0089(15) 0.0176(15)
 C21 0.0592(14) 0.0480(13) 0.0673(16) -0.0055(12) -0.0112(12) 0.0032(11)
 C22 0.0381(12) 0.0635(15) 0.0653(16) 0.0126(12) -0.0007(10) -0.0012(11)
 C23 0.0430(12) 0.0642(15) 0.0515(13) 0.0141(11) 0.0005(10) -0.0083(11)
 C24 0.0538(14) 0.0624(16) 0.0655(16) 0.0060(13) -0.0049(12) -0.0069(12)
 C25 0.0689(17) 0.0668(17) 0.0768(19) 0.0011(15) 0.0045(14) -0.0004(14)
 C26 0.079(2) 0.081(2) 0.0653(18) -0.0059(15) 0.0035(15) -0.0220(17)
 C27 0.0611(17) 0.108(2) 0.0632(18) 0.0002(17) -0.0064(14) -0.0227(17)
 C28 0.0499(14) 0.090(2) 0.0666(17) 0.0039(15) -0.0029(12) -0.0063(14)

_geom_special_details
;
 All esds (except the esd in the dihedral angle between two l.s. planes)
 are estimated using the full covariance matrix.  The cell esds are taken
 into account individually in the estimation of esds in distances, angles
 and torsion angles; correlations between esds in cell parameters are only
 used when they are defined by crystal symmetry.  An approximate (isotropic)
 treatment of cell esds is used for estimating esds involving l.s. planes.
;
loop_
  _geom_bond_atom_site_label_1
  _geom_bond_atom_site_label_2
  _geom_bond_distance
  _geom_bond_site_symmetry_2
  _geom_bond_publ_flag
 O1 C22 1.214(3) . ?
 O2 C15 1.215(3) . ?
 N1 H1 0.8600 . ?
 N1 C1 1.404(3) . ?
 N1 C22 1.352(3) . ?
 C1 C2 1.387(3) . ?
 C1 C6 1.398(3) . ?
 C2 H2 0.9300 . ?
 C2 C3 1.379(4) . ?
 C3 H3 0.9300 . ?
 C3 C4 1.367(4) . ?
 C4 H4 0.9300 . ?
 C4 C5 1.373(4) . ?
 C5 H5 0.9300 . ?
 C5 C6 1.391(4) . ?
 C6 C7 1.433(3) . ?
 C7 C8 1.197(3) . ?
 C8 C9 1.434(3) . ?
 C9 C10 1.394(3) . ?
 C9 C14 1.398(3) . ?
 C10 H10 0.9300 . ?
 C10 C11 1.377(4) . ?
 C11 H11 0.9300 . ?
 C11 C12 1.372(4) . ?
 C12 H12 0.9300 . ?
 C12 C13 1.376(4) . ?
 C13 H13 0.9300 . ?
 C13 C14 1.386(3) . ?
 C14 C15 1.503(3) . ?
 C15 C16 1.482(3) . ?
 C16 C17 1.382(3) . ?
 C16 C21 1.390(3) . ?
 C17 H17 0.9300 . ?
 C17 C18 1.386(4) . ?
 C18 H18 0.9300 . ?
 C18 C19 1.384(4) . ?
 C19 H19 0.9300 . ?
 C19 C20 1.371(5) . ?
 C20 H20 0.9300 . ?
 C20 C21 1.368(4) . ?
 C21 H21 0.9300 . ?
 C22 C23 1.500(4) . ?
 C23 C24 1.378(4) . ?
 C23 C28 1.383(3) . ?
 C24 H24 0.9300 . ?
 C24 C25 1.381(4) . ?
 C25 H25 0.9300 . ?
 C25 C26 1.379(4) . ?
 C26 H26 0.9300 . ?
 C26 C27 1.362(4) . ?
 C27 H27 0.9300 . ?
 C27 C28 1.376(4) . ?
 C28 H28 0.9300 . ?

loop_
  _geom_angle_atom_site_label_1
  _geom_angle_atom_site_label_2
  _geom_angle_atom_site_label_3
  _geom_angle
  _geom_angle_site_symmetry_1
  _geom_angle_site_symmetry_3
  _geom_angle_publ_flag
 C1 N1 H1 115.1 . . ?
 C22 N1 H1 115.1 . . ?
 C22 N1 C1 129.9(2) . . ?
 C2 C1 N1 123.9(2) . . ?
 C2 C1 C6 119.4(2) . . ?
 C6 C1 N1 116.7(2) . . ?
 C1 C2 H2 120.2 . . ?
 C3 C2 C1 119.6(3) . . ?
 C3 C2 H2 120.2 . . ?
 C2 C3 H3 119.2 . . ?
 C4 C3 C2 121.5(3) . . ?
 C4 C3 H3 119.2 . . ?
 C3 C4 H4 120.3 . . ?
 C3 C4 C5 119.4(3) . . ?
 C5 C4 H4 120.3 . . ?
 C4 C5 H5 119.6 . . ?
 C4 C5 C6 120.8(3) . . ?
 C6 C5 H5 119.6 . . ?
 C1 C6 C7 120.3(2) . . ?
 C5 C6 C1 119.3(2) . . ?
 C5 C6 C7 120.3(2) . . ?
 C8 C7 C6 176.7(3) . . ?
 C7 C8 C9 176.9(3) . . ?
 C10 C9 C8 119.8(2) . . ?
 C10 C9 C14 118.5(2) . . ?
 C14 C9 C8 121.7(2) . . ?
 C9 C10 H10 119.5 . . ?
 C11 C10 C9 121.0(3) . . ?
 C11 C10 H10 119.5 . . ?
 C10 C11 H11 119.9 . . ?
 C12 C11 C10 120.3(3) . . ?
 C12 C11 H11 119.9 . . ?
 C11 C12 H12 120.2 . . ?
 C11 C12 C13 119.5(3) . . ?
 C13 C12 H12 120.2 . . ?
 C12 C13 H13 119.4 . . ?
 C12 C13 C14 121.2(2) . . ?
 C14 C13 H13 119.4 . . ?
 C9 C14 C15 123.6(2) . . ?
 C13 C14 C9 119.4(2) . . ?
 C13 C14 C15 116.9(2) . . ?
 O2 C15 C14 118.5(2) . . ?
 O2 C15 C16 120.5(2) . . ?
 C16 C15 C14 120.88(19) . . ?
 C17 C16 C15 121.6(2) . . ?
 C17 C16 C21 119.7(2) . . ?
 C21 C16 C15 118.5(2) . . ?
 C16 C17 H17 120.0 . . ?
 C16 C17 C18 120.0(3) . . ?
 C18 C17 H17 120.0 . . ?
 C17 C18 H18 120.3 . . ?
 C19 C18 C17 119.3(3) . . ?
 C19 C18 H18 120.3 . . ?
 C18 C19 H19 119.7 . . ?
 C20 C19 C18 120.6(3) . . ?
 C20 C19 H19 119.7 . . ?
 C19 C20 H20 119.9 . . ?
 C21 C20 C19 120.2(3) . . ?
 C21 C20 H20 119.9 . . ?
 C16 C21 H21 119.9 . . ?
 C20 C21 C16 120.2(3) . . ?
 C20 C21 H21 119.9 . . ?
 O1 C22 N1 122.6(3) . . ?
 O1 C22 C23 121.7(2) . . ?
 N1 C22 C23 115.7(2) . . ?
 C24 C23 C22 124.6(2) . . ?
 C24 C23 C28 118.3(3) . . ?
 C28 C23 C22 117.1(2) . . ?
 C23 C24 H24 119.5 . . ?
 C23 C24 C25 120.9(3) . . ?
 C25 C24 H24 119.5 . . ?
 C24 C25 H25 120.1 . . ?
 C26 C25 C24 119.8(3) . . ?
 C26 C25 H25 120.1 . . ?
 C25 C26 H26 120.1 . . ?
 C27 C26 C25 119.7(3) . . ?
 C27 C26 H26 120.1 . . ?
 C26 C27 H27 119.8 . . ?
 C26 C27 C28 120.4(3) . . ?
 C28 C27 H27 119.8 . . ?
 C23 C28 H28 119.6 . . ?
 C27 C28 C23 120.8(3) . . ?
 C27 C28 H28 119.6 . . ?

loop_
  _geom_torsion_atom_site_label_1
  _geom_torsion_atom_site_label_2
  _geom_torsion_atom_site_label_3
  _geom_torsion_atom_site_label_4
  _geom_torsion
  _geom_torsion_site_symmetry_1
  _geom_torsion_site_symmetry_2
  _geom_torsion_site_symmetry_3
  _geom_torsion_site_symmetry_4
  _geom_torsion_publ_flag
 O1 C22 C23 C24 -167.3(3) . . . . ?
 O1 C22 C23 C28 12.2(4) . . . . ?
 O2 C15 C16 C17 -148.1(2) . . . . ?
 O2 C15 C16 C21 26.6(3) . . . . ?
 N1 C1 C2 C3 -177.8(2) . . . . ?
 N1 C1 C6 C5 178.1(2) . . . . ?
 N1 C1 C6 C7 -3.0(3) . . . . ?
 N1 C22 C23 C24 12.0(4) . . . . ?
 N1 C22 C23 C28 -168.5(2) . . . . ?
 C1 N1 C22 O1 -3.6(4) . . . . ?
 C1 N1 C22 C23 177.1(2) . . . . ?
 C1 C2 C3 C4 -0.9(4) . . . . ?
 C2 C1 C6 C5 -1.4(4) . . . . ?
 C2 C1 C6 C7 177.5(2) . . . . ?
 C2 C3 C4 C5 -0.1(5) . . . . ?
 C3 C4 C5 C6 0.4(5) . . . . ?
 C4 C5 C6 C1 0.4(4) . . . . ?
 C4 C5 C6 C7 -178.5(3) . . . . ?
 C6 C1 C2 C3 1.6(4) . . . . ?
 C8 C9 C10 C11 -179.2(3) . . . . ?
 C8 C9 C14 C13 -180.0(2) . . . . ?
 C8 C9 C14 C15 -2.4(4) . . . . ?
 C9 C10 C11 C12 -0.8(5) . . . . ?
 C9 C14 C15 O2 -132.0(3) . . . . ?
 C9 C14 C15 C16 52.2(3) . . . . ?
 C10 C9 C14 C13 -0.3(4) . . . . ?
 C10 C9 C14 C15 177.3(2) . . . . ?
 C10 C11 C12 C13 -0.4(5) . . . . ?
 C11 C12 C13 C14 1.2(4) . . . . ?
 C12 C13 C14 C9 -0.9(4) . . . . ?
 C12 C13 C14 C15 -178.6(2) . . . . ?
 C13 C14 C15 O2 45.6(3) . . . . ?
 C13 C14 C15 C16 -130.2(2) . . . . ?
 C14 C9 C10 C11 1.1(4) . . . . ?
 C14 C15 C16 C17 27.6(3) . . . . ?
 C14 C15 C16 C21 -157.7(2) . . . . ?
 C15 C16 C17 C18 173.7(2) . . . . ?
 C15 C16 C21 C20 -174.4(2) . . . . ?
 C16 C17 C18 C19 1.0(4) . . . . ?
 C17 C16 C21 C20 0.4(4) . . . . ?
 C17 C18 C19 C20 -0.6(4) . . . . ?
 C18 C19 C20 C21 0.1(4) . . . . ?
 C19 C20 C21 C16 0.0(4) . . . . ?
 C21 C16 C17 C18 -0.9(4) . . . . ?
 C22 N1 C1 C2 -0.5(4) . . . . ?
 C22 N1 C1 C6 -180.0(2) . . . . ?
 C22 C23 C24 C25 179.5(2) . . . . ?
 C22 C23 C28 C27 -179.2(3) . . . . ?
 C23 C24 C25 C26 -0.2(4) . . . . ?
 C24 C23 C28 C27 0.3(4) . . . . ?
 C24 C25 C26 C27 0.0(5) . . . . ?
 C25 C26 C27 C28 0.4(5) . . . . ?
 C26 C27 C28 C23 -0.5(5) . . . . ?
 C28 C23 C24 C25 0.0(4) . . . . ?

_shelx_res_file
;
TITL eo5973_auto_a.res in P2(1)/n
    eo5973.res
    created by SHELXL-2018/3 at 09:12:12 on 01-Jun-2021
REM Old TITL eo5973_auto in P2(1)/n
REM SHELXT solution in P2(1)/n
REM R1 0.183, Rweak 0.307, Alpha 0.026, Orientation as input
REM Formula found by SHELXT: C28 C7 O1
CELL 1.54184 15.348596 6.14389 21.950723 90 92.9928 90
ZERR 4 0.000484 0.000182 0.000847 0 0.0032 0
LATT 1
SYMM 0.5-X,0.5+Y,0.5-Z
SFAC C H N O
UNIT 112 76 4 8

L.S. 4
PLAN  5
SIZE 0.05 0.1 0.32
TEMP 21.85
CONF
MORE -1
BOND $H
fmap 2
acta
REM <olex2.extras>
REM <HklSrc "%./eo5973.hkl">
REM </olex2.extras>

WGHT    0.061200    0.850000
EXTI    0.000748
FVAR       4.26011
O1    4    0.365197    0.733991    0.338089    11.00000    0.04113    0.09866 =
         0.11357   -0.01930    0.00235    0.00406
O2    4    0.983951    0.709227    0.440239    11.00000    0.05193    0.08102 =
         0.09596   -0.01820    0.01032   -0.01633
N1    3    0.511210    0.708769    0.352031    11.00000    0.04001    0.05609 =
         0.08077   -0.00415   -0.00488    0.00633
AFIX  43
H1    2    0.554701    0.628374    0.343307    11.00000   -1.20000
AFIX   0
C1    1    0.532334    0.888186    0.389572    11.00000    0.04885    0.04539 =
         0.05942    0.00727    0.00010    0.00366
C2    1    0.471674    1.038034    0.408378    11.00000    0.05197    0.06252 =
         0.07258    0.00999    0.00279    0.01247
AFIX  43
H2    2    0.412781    1.020462    0.397299    11.00000   -1.20000
AFIX   0
C3    1    0.499284    1.213151    0.443595    11.00000    0.07835    0.05579 =
         0.07584    0.00172    0.01425    0.01883
AFIX  43
H3    2    0.458471    1.314219    0.455619    11.00000   -1.20000
AFIX   0
C4    1    0.585233    1.241699    0.461253    11.00000    0.08285    0.05647 =
         0.07845   -0.01267    0.00681    0.00291
AFIX  43
H4    2    0.602649    1.361041    0.484939    11.00000   -1.20000
AFIX   0
C5    1    0.645609    1.092549    0.443694    11.00000    0.06145    0.05697 =
         0.07748   -0.00534   -0.00218   -0.00299
AFIX  43
H5    2    0.704108    1.110980    0.455818    11.00000   -1.20000
AFIX   0
C6    1    0.620309    0.914183    0.407980    11.00000    0.04866    0.04501 =
         0.05869    0.00545   -0.00106    0.00240
C7    1    0.683499    0.756618    0.391128    11.00000    0.04397    0.04750 =
         0.06449    0.00141   -0.00820   -0.00273
C8    1    0.736478    0.621261    0.379997    11.00000    0.04219    0.04962 =
         0.06166    0.00062   -0.01039   -0.00341
C9    1    0.799967    0.455674    0.370010    11.00000    0.04697    0.04473 =
         0.05527    0.00019   -0.00069   -0.00067
C10   1    0.780629    0.289652    0.328151    11.00000    0.06280    0.06650 =
         0.06587   -0.01245   -0.00748   -0.00369
AFIX  43
H10   2    0.726834    0.288760    0.306592    11.00000   -1.20000
AFIX   0
C11   1    0.839972    0.126993    0.318248    11.00000    0.09517    0.06048 =
         0.06907   -0.02196    0.00389    0.00071
AFIX  43
H11   2    0.825697    0.016492    0.290541    11.00000   -1.20000
AFIX   0
C12   1    0.920045    0.127241    0.349072    11.00000    0.08225    0.05716 =
         0.07068   -0.00586    0.00604    0.01998
AFIX  43
H12   2    0.959959    0.016882    0.342524    11.00000   -1.20000
AFIX   0
C13   1    0.940900    0.291854    0.389736    11.00000    0.05600    0.05882 =
         0.05976    0.00076   -0.00265    0.01366
AFIX  43
H13   2    0.995645    0.293179    0.409999    11.00000   -1.20000
AFIX   0
C14   1    0.881857    0.455784    0.401079    11.00000    0.04556    0.04300 =
         0.05209    0.00192    0.00214    0.00290
C15   1    0.912044    0.630531    0.445236    11.00000    0.03977    0.04463 =
         0.06640    0.00001   -0.00348    0.00076
C16   1    0.858142    0.694908    0.496349    11.00000    0.04320    0.04341 =
         0.05420   -0.00240   -0.00846    0.00175
C17   1    0.801058    0.550871    0.521650    11.00000    0.05323    0.05599 =
         0.05924   -0.00020   -0.00503   -0.00472
AFIX  43
H17   2    0.791522    0.414572    0.504118    11.00000   -1.20000
AFIX   0
C18   1    0.758023    0.609399    0.573123    11.00000    0.05830    0.09348 =
         0.06404    0.00867    0.00424   -0.00187
AFIX  43
H18   2    0.720256    0.512129    0.590674    11.00000   -1.20000
AFIX   0
C19   1    0.771807    0.814115    0.598162    11.00000    0.07085    0.10008 =
         0.05877   -0.01519   -0.00303    0.02410
AFIX  43
H19   2    0.742691    0.854770    0.632485    11.00000   -1.20000
AFIX   0
C20   1    0.828025    0.957466    0.572789    11.00000    0.08112    0.06248 =
         0.07237   -0.01503   -0.00886    0.01765
AFIX  43
H20   2    0.836886    1.094528    0.589995    11.00000   -1.20000
AFIX   0
C21   1    0.871103    0.899528    0.522266    11.00000    0.05918    0.04804 =
         0.06726   -0.00546   -0.01119    0.00318
AFIX  43
H21   2    0.909160    0.997279    0.505209    11.00000   -1.20000
AFIX   0
C22   1    0.432936    0.643025    0.327490    11.00000    0.03812    0.06347 =
         0.06530    0.01263   -0.00069   -0.00122
C23   1    0.434731    0.447710    0.286593    11.00000    0.04301    0.06418 =
         0.05151    0.01411    0.00050   -0.00829
C24   1    0.505784    0.313135    0.281512    11.00000    0.05382    0.06236 =
         0.06546    0.00599   -0.00489   -0.00695
AFIX  43
H24   2    0.557203    0.342519    0.304323    11.00000   -1.20000
AFIX   0
C25   1    0.501721    0.135253    0.243029    11.00000    0.06891    0.06682 =
         0.07685    0.00110    0.00453   -0.00036
AFIX  43
H25   2    0.550186    0.045858    0.239931    11.00000   -1.20000
AFIX   0
C26   1    0.425581    0.090524    0.209194    11.00000    0.07852    0.08134 =
         0.06532   -0.00595    0.00350   -0.02202
AFIX  43
H26   2    0.422527   -0.029057    0.183194    11.00000   -1.20000
AFIX   0
C27   1    0.354868    0.222215    0.214015    11.00000    0.06110    0.10807 =
         0.06323    0.00020   -0.00638   -0.02274
AFIX  43
H27   2    0.303404    0.191696    0.191385    11.00000   -1.20000
AFIX   0
C28   1    0.359084    0.400066    0.252141    11.00000    0.04991    0.08989 =
         0.06662    0.00389   -0.00291   -0.00627
AFIX  43
H28   2    0.310495    0.489338    0.254784    11.00000   -1.20000
AFIX   0
HKLF 4


REM  eo5973_auto_a.res in P2(1)/n
REM wR2 = 0.1610, GooF = S = 1.105, Restrained GooF = 1.105 for all data
REM R1 = 0.0578 for 2832 Fo > 4sig(Fo) and 0.0816 for all 3941 data
REM 281 parameters refined using 0 restraints

END

WGHT      0.0612      0.8488

REM Highest difference peak  0.171,  deepest hole -0.160,  1-sigma level  0.038
Q1    1   0.6703  0.6235  0.3783  11.00000  0.05    0.17
Q2    1   0.7405  0.7757  0.3931  11.00000  0.05    0.16
Q3    1   0.8378  0.4401  0.3978  11.00000  0.05    0.15
Q4    1   0.8604  0.6902  0.4561  11.00000  0.05    0.14
Q5    1   0.8860  0.5168  0.4299  11.00000  0.05    0.14
;
_shelx_res_checksum                13762
_shelx_hkl_file
;
   0   0  -2 24692.8 365.341   1
   0   0  -3 5.32295 63.4874   1
   0   0  -4 74445.4 914.285   1
   0   0  -5-28.6882 148.836   1
   0   0  -6 62810.4 426.908  12
   0   0  -6 62102.0 558.127   3
   0   0  -7 12.9136 59.2271  12
   0   0   7 1.96719 131.288   1
   0   0  -7 25.4413 96.0774   3
   0   0   7-35.1429 122.329   8
   0   0  -8 2483.77 126.031  12
   0   0   8 2724.51 287.038   1
   0   0  -8 2854.64 172.427   3
   0   0   8 2498.89 278.990   8
   0   0  -9 29.7249 107.797   3
   0   0  -9 6.82859 64.8617  12
   0   0 -10 2642.71 194.815   3
   0   0 -11-0.11184 138.047   3
   0   0 -12 2345.26 211.633   3
   0   0 -13-10.9418 143.936   3
   0   0 -14 1023.79 182.691   3
   0   0 -15 26.4246 158.999   3
   0   0 -16 937.558 194.029   3
   0   0 -17-28.1200 161.913   3
   0   0 -18 7109.16 209.711  23
   0   0 -18 7733.62 192.162  24
   0   0 -18 7873.62 409.611   3
   0   0 -19-50.3591 113.625  23
   0   0 -19 103.505 111.963  24
   0   0 -19-16.6627 172.653   3
   0   0 -19 69.5742 108.894   7
   0   0 -20 1204.86 127.992  24
   0   0 -20 1078.53 130.268   7
   0   0 -21 8.07471 111.878   7
   0   0 -21 0.19382 112.399  24
   0   0 -22 923.138 125.201   7
   0   0 -22 807.691 119.871  24
   0   0  23 291.427 95.6253  21
   0   0 -23 22.0747 112.552   7
   0   0 -23 243.525 114.595  24
   0   0 -24-255.406 103.674   7
   0   0  24 163.522 77.6134  21
   0   0  25 52.4744 64.7185  21
   0   0 -26 1693.36 85.1469   7
   0   0  26 1125.04 66.2513  21
   0   1   0 36.5696 45.0195   8
   0   1   1 1824.49 126.568   8
   0  -1   1 1750.99 73.8347   8
   0  -1   1 1789.82 70.6383   1
   0   1   1 1771.89 72.1218   1
   0   1   2 148.945 104.998   8
   0  -1   2 112.317 70.2598   1
   0   1   2 170.533 68.7241   1
   0   1   3 29227.4 633.683   8
   0  -1   3 28715.9 484.914   1
   0   1   3 29327.7 496.611   1
   0   1   4 40558.1 826.956   8
   0  -1   4 40463.8 672.415   1
   0   1   4 39762.7 675.239   1
   0   1   5 71416.3 1195.83   8
   0  -1   5 70734.2 997.573   1
   0   1   5 71002.0 1012.07   1
   0   1   6 30125.1 855.434   8
   0   1  -6 29543.2 306.608  12
   0   1   6 29862.4 738.355   1
   0  -1  -6 28823.6 396.782   3
   0   1  -6 29680.6 402.765   3
   0  -1   6 30366.3 733.258   1
   0   1   7 25.4214 132.877   8
   0   1  -7 36.1509 57.0760  12
   0  -1   7-26.0560 129.013   1
   0   1   7 8.90331 138.276   1
   0   1  -7-7.89378 96.7903   3
   0  -1  -7 18.7637 93.7385   3
   0  -1   8 95.9390 120.228   8
   0   1  -8 40.1063 60.7088  12
   0  -1  -8 46.8385 99.1836   3
   0  -1   8 22.4620 126.046   1
   0   1  -8 46.4781 104.933   3
   0   1   8-40.1723 138.963   1
   0  -1  -9 16666.3 373.092   3
   0   1  -9 16693.2 374.921   3
   0   1 -10 14.3190 124.281   3
   0  -1 -10-39.3713 125.249   3
   0   1 -10 29.8664 78.5747  12
   0  -1 -11 15727.8 419.403   3
   0   1 -11 15519.5 414.967   3
   0   1 -11 15836.2 334.372  12
   0   1 -12 5172.70 277.870   3
   0  -1 -12 5097.11 274.578   3
   0   1 -12 5935.12 219.373  12
   0  -1 -13-54.7088 151.415   3
   0   1 -13-46.9339 150.045   3
   0   1 -13 150.660 97.8299  12
   0  -1 -14 297.029 154.705   3
   0   1 -14 311.334 157.005   3
   0   1 -14 232.249 111.298  12
   0   1 -15 2128.68 227.179   3
   0  -1 -15 1867.71 219.666   3
   0   1 -16 112.495 156.407   3
   0  -1 -16 61.3972 153.941   3
   0   1 -17 783.563 196.466   3
   0  -1 -17 570.112 187.390   3
   0   1 -17 754.341 98.5453  24
   0  -1 -17 538.107 106.426  24
   0   1 -18-46.8983 98.9585  23
   0   1 -18-83.6192 100.082  24
   0  -1 -18-55.4460 110.518  24
   0  -1 -18-21.9264 169.109   3
   0   1 -18-20.9925 166.708   3
   0   1 -19 94.6494 103.180  23
   0   1 -19-25.0009 109.421  24
   0  -1 -19-3.97770 116.741  24
   0  -1 -19 105.699 174.057   3
   0   1 -19 146.498 178.965   3
   0  -1 -19 150.233 113.693   7
   0   1 -19 190.155 111.377   7
   0  -1 -20 1213.52 139.733   7
   0   1 -20 1279.68 135.015   7
   0  -1 -20 1132.24 132.278  24
   0   1 -20 1223.13 128.153  24
   0   1 -20 983.868 119.244  23
   0  -1 -21 1176.36 131.295   7
   0   1 -21 1178.48 129.198   7
   0   1 -21 921.018 116.813  23
   0   1 -21 1322.74 125.479  24
   0   1 -22 287.806 109.042  24
   0  -1 -22 64.5085 108.343   7
   0   1 -22 163.891 106.156   7
   0  -1  22 286.400 107.829  21
   0   1 -23 385.249 102.051  24
   0  -1 -23 66.9358 98.0603   7
   0   1 -23 158.166 98.8261   7
   0  -1  23 411.825 100.424  21
   0   1 -24 61.0281 85.1545  24
   0  -1 -24-113.279 93.2898   7
   0   1 -24-147.845 92.3528   7
   0  -1  24 62.9327 81.3097  21
   0   1 -25 125.753 74.9706  24
   0  -1  25-56.7463 65.9886  21
   0   1 -25-68.5233 77.6000   7
   0  -1 -25-86.3678 77.5015   7
   0  -1  26 105.960 51.2574  21
   0  -1 -26 168.484 59.4365   7
   0   1 -26 199.046 61.0723   7
   0  -2   0 53431.2 475.083   9
   0   2   0 52880.7 455.552  12
   0  -2   0 53816.3 468.650  14
   0   2   1 29530.7 561.420   8
   0  -2   1 30393.0 343.101  11
   0  -2   1 30493.5 361.131   9
   0   2   1 30323.3 346.555  12
   0   2  -1 31156.9 354.490  12
   0  -2  -1 31456.2 365.673  14
   0  -2  -1 29813.2 393.105  13
   0  -2   1 30038.8 387.599  13
   0   2   2 1270.60 167.309   8
   0  -2   2 1308.46 93.5751  11
   0  -2   2 1178.37 94.2910   9
   0  -2  -2 1211.01 103.362  13
   0  -2  -2 1381.75 94.0817  14
   0   2  -2 1315.00 89.2779  12
   0   2   2 1334.67 93.1919  12
   0  -2   3 7915.35 195.256  11
   0  -2   3 7657.94 201.276   9
   0   2   3 7650.50 390.734   8
   0  -2  -3 7644.38 197.346  14
   0   2  -3 7909.78 181.661  12
   0   2   3 7473.51 182.651  12
   0   2   3 7885.33 234.032   1
   0  -2   3 7975.28 231.116   1
   0  -2   4 3053.20 143.613   9
   0   2   4 3119.73 285.061   8
   0  -2  -4 3043.69 138.167  14
   0  -2   4 3023.63 190.338   1
   0   2   4 3033.67 188.828   1
   0   2  -4 2998.86 120.326  12
   0  -2   4 3468.46 150.571  11
   0   2   5 50.8143 88.6672   1
   0  -2   5 19.3061 96.5863   1
   0   2   5 67.4952 135.756   8
   0   2  -5 46.2587 57.1710  12
   0  -2   6 28460.7 710.575   1
   0   2   6 27848.7 715.105   1
   0   2  -6 29374.3 357.916  12
   0  -2  -7 65730.0 647.783   3
   0   2  -7 68382.4 559.722  12
   0  -2  -8 5484.55 221.440   3
   0   2  -8 5252.74 221.674   3
   0   2  -8 5674.51 181.002  12
   0  -2  -9 5540.67 237.742   3
   0   2  -9 5455.74 236.928   3
   0   2  -9 5882.28 191.355  12
   0  -2 -10 8926.75 310.772   3
   0   2 -10 8919.24 310.186   3
   0   2 -10 9484.20 251.499  12
   0  -2 -11 11133.0 363.996   3
   0   2 -11 11332.7 361.928   3
   0   2 -11 11073.0 292.905  12
   0  -2 -12 31.6283 127.268   3
   0   2 -12 64.6707 124.934   3
   0   2 -12 193.750 95.8419  12
   0   2 -13 2830.29 226.303   3
   0  -2 -13 2959.55 233.343   3
   0   2 -13 2840.29 188.860  12
   0   2 -14 448.856 153.496   3
   0  -2 -14 438.605 155.540   3
   0   2 -14 586.663 120.497  12
   0  -2 -15 622.220 171.867   3
   0   2 -15 540.298 163.984   3
   0   2 -15 583.396 128.600  12
   0  -2  16-14.5205 77.8099  17
   0   2 -16 116.715 116.870  12
   0   2 -16 531.642 99.2416  24
   0  -2 -16-30.9432 166.116   3
   0   2 -16-172.532 166.041   3
   0   2 -16 743.312 98.1420  18
   0   2 -17 246.642 86.5032  18
   0  -2  17 47.8525 82.5459  17
   0   2 -17 160.965 94.3614  24
   0   2 -17 38.1369 115.865  12
   0  -2 -17-59.5499 171.767   3
   0  -2 -17 53.9681 108.860   7
   0  -2 -18 7588.00 212.572   7
   0  -2  18 7387.53 184.002  17
   0   2 -18 7567.89 166.208  18
   0   2 -18 7971.26 180.246  24
   0   2 -19 102.392 102.256  24
   0   2 -19 92.5050 83.8354  18
   0  -2  19 248.495 119.363  21
   0  -2 -19 63.4566 113.720   7
   0   2 -20 720.000 109.881  24
   0   2 -20 641.294 87.8334  18
   0  -2  20 1008.11 129.222  21
   0  -2 -20 719.882 120.881   7
   0   2 -21 147.919 98.9551  24
   0   2 -21 584.056 83.7072  18
   0  -2  21 462.637 109.143  21
   0  -2 -21 176.735 101.126   7
   0   2 -22 108.319 97.4807  24
   0   2 -22 221.439 76.8743  18
   0  -2  22 21.5135 92.2846  21
   0  -2 -23 76.6030 83.1020   7
   0  -2  23 239.596 85.7272  21
   0   2 -24-28.6296 75.7606  24
   0  -2 -24 7.26867 70.3604   7
   0  -2  24-65.9058 71.0095  21
   0   2 -25 7.93119 61.7263  24
   0  -2  25-82.5704 58.2255  21
   0  -2 -25-83.1442 58.0745   7
   0  -3   0-14.7206 77.1658  14
   0   3   0-34.1847 88.4018  12
   0  -3   0-6.17521 85.4263  13
   0  -3   1 11101.1 310.706  13
   0  -3   1 11808.5 285.692  14
   0  -3  -1 11847.6 292.278  14
   0  -3  -1 11396.6 316.861  13
   0  -3   1 12474.3 302.394   9
   0   3  -1 12111.9 282.116  12
   0   3   1 12527.0 292.671  12
   0  -3   2 17183.0 346.017  14
   0  -3  -2 18792.8 370.590  14
   0  -3   2 16861.3 391.696  13
   0  -3   2 18346.5 369.396   9
   0   3  -2 18626.1 347.819  12
   0   3   2 18891.2 358.708  12
   0  -3   3 1067.34 113.425  14
   0  -3  -3 1291.07 127.239  14
   0  -3   3 1080.16 130.305  13
   0  -3   3 1387.21 133.819   9
   0   3   3 1381.63 126.244  12
   0   3  -3 1357.74 124.711  12
   0  -3   4-18.3752 72.4498  14
   0   3   4 45.9792 88.6818  12
   0  -3   4 27.8364 87.6183  13
   0   3  -4-37.4606 92.0834  12
   0  -3   4 34.5246 94.4154  11
   0  -3   4-9.55132 93.7717   9
   0   3  -5 4146.10 180.351  12
   0   3   5 3866.17 191.588  12
   0  -3   5 4045.40 198.672  11
   0  -3   5 4017.63 206.783   9
   0   3  -6 1244.24 118.671  12
   0   3   6 1124.71 126.972  12
   0  -3   6 1269.06 143.723  11
   0  -3   6 1185.25 138.978   9
   0   3   7 1556.02 142.458  12
   0   3  -7 1653.05 125.534  12
   0  -3   7 1631.28 156.958  11
   0  -3   7 1788.54 160.375   9
   0   3  -8 5563.48 204.926  12
   0   3   8 5368.77 229.698  12
   0  -3   8 5779.40 261.722  11
   0  -3   8 5727.50 256.327   9
   0  -3   9 1293.54 168.100  11
   0   3  -9 1253.51 120.665  12
   0  -3   9 1253.47 149.116   9
   0   3 -10 100.036 84.2139  12
   0  -3  10 335.440 121.535   9
   0  -3  10 303.924 122.627  11
   0   3 -11 11.3033 86.1767  12
   0  -3  11 76.7983 111.563   9
   0  -3  11 115.500 124.324  11
   0  -3  12 2304.49 197.122  11
   0   3 -12 1742.23 156.472  12
   0  -3  12 2020.10 191.288   9
   0  -3  13 4720.91 262.756  11
   0   3 -13 4193.91 238.442  12
   0  -3  13 4278.29 260.033   9
   0  -3  14 2485.68 213.283   9
   0   3 -14 2616.11 112.033  24
   0  -3  14 2809.85 219.880  11
   0   3 -14 2438.34 189.369  12
   0  -3  14 2698.98 134.487  17
   0  -3  15 439.619 100.937  17
   0   3 -15 632.198 95.4118  24
   0  -3  15 538.628 111.187  21
   0   3 -15 562.725 130.936  12
   0  -3  15 565.575 150.394   9
   0  -3  15 543.611 152.120  11
   0  -3  16 5960.92 180.232  17
   0   3 -16 5980.99 157.527  24
   0  -3  16 5783.56 203.388  21
   0  -3  16 5898.72 307.200  11
   0   3 -16 5473.86 272.457  12
   0   3 -17 2139.38 122.042  24
   0  -3  17 1900.95 141.177  21
   0  -3  17 1944.56 125.461  17
   0   3 -17 2206.60 112.601  18
   0   3 -18 554.507 104.005  24
   0  -3  18 310.029 109.549  21
   0  -3  18 333.957 95.9453  17
   0   3 -19 444.064 101.521  24
   0  -3  19 264.111 100.961  21
   0  -3  19 294.139 89.0040  17
   0   3 -19 509.423 83.0597  18
   0   3 -20 210.607 100.135  24
   0  -3  20-16.2485 89.6222  21
   0  -3  20 57.3513 78.9401  17
   0   3 -20 294.897 77.4908  18
   0   3 -21 380.966 95.0082  24
   0  -3  21 8.80324 81.2248  21
   0  -3  21 151.391 75.2326  17
   0   3 -21 549.582 77.5124  18
   0   3 -22 74.2958 81.7662  24
   0  -3  22-58.5639 73.6580  21
   0  -3  22 1.84368 59.3744  17
   0   3 -23 367.925 76.7157  24
   0   3 -23 348.807 63.7218  18
   0  -3  23 245.781 62.5794  21
   0   3 -24 3.52363 61.8446  24
   0  -3  24 110.136 49.6951  21
   0   4   0 1651.81 153.812  12
   0  -4   0 1800.52 157.237  14
   0   4   1 5892.99 252.672  12
   0   4  -1 5725.69 244.831  12
   0  -4   1 5723.15 248.250  14
   0  -4  -1 5911.13 261.832  14
   0   4   2 1516.34 154.551  12
   0   4  -2 1417.24 141.978  12
   0  -4   2 1364.64 137.224  14
   0   4  -3 4767.06 224.579  12
   0   4   3 4552.16 234.203  12
   0  -4   3 4072.13 215.198  14
   0   4  -4 1318.54 139.395  12
   0   4   4 1421.27 159.051  12
   0  -4   4 1349.58 154.836   9
   0   4  -5 18.9346 92.7367  12
   0   4   5-7.33169 102.577  12
   0  -4   5 34.0832 101.963   9
   0   4  -6 153.597 100.488  12
   0  -4   6 191.210 113.523   9
   0   4  -7 108.909 93.6811  12
   0  -4   7 116.185 110.417   9
   0   4  -8 122.579 98.5957  12
   0  -4   8 90.3963 117.438   9
   0  -4   8 84.5648 113.115  11
   0   4  -9 1859.90 157.327  12
   0  -4   9 1888.69 193.826   9
   0  -4   9 1992.35 192.493  11
   0  -4  10 494.221 141.888   9
   0  -4  10 461.450 136.774  11
   0  -4  10 423.376 95.9561  17
   0   4 -10 356.595 108.371  12
   0  -4 -10 426.629 79.5932  29
   0   4 -10 545.354 71.1666  20
   0  -4  11-27.9892 119.784  11
   0  -4  11 102.506 123.742   9
   0   4 -11 151.301 66.8462  20
   0  -4  11-71.2031 101.839  17
   0   4 -11-51.6520 106.711  12
   0  -4 -11 11.2915 57.7340  15
   0   4 -11-115.322 81.6429  24
   0  -4 -11-54.6920 79.6077  29
   0  -4  12 123.874 103.657  17
   0  -4  12 238.692 133.490  11
   0  -4  12 198.537 136.706   9
   0   4 -12 233.966 110.467  12
   0  -4 -12 266.824 74.1358  15
   0   4 -12 125.981 82.6958  24
   0   4 -13 49.2151 102.861  12
   0  -4  13 12.1774 120.581   9
   0  -4  13-79.1172 122.052  11
   0  -4  13-73.2726 104.647  17
   0   4 -13-11.5924 89.2672  24
   0   4 -14 359.581 91.1986  24
   0  -4  14 349.390 102.610  17
   0   4 -15 157.802 88.5608  24
   0  -4  15 130.563 98.7967  17
   0   4 -16 1089.73 102.265  24
   0  -4  16 1252.47 117.494  17
   0   4 -17 35.3733 86.3904  24
   0  -4  17-77.7665 94.5929  17
   0   4 -17 83.8029 80.3337  18
   0   4 -18 128.756 84.8002  24
   0  -4  18 88.7585 89.3799  17
   0   4 -18 151.363 74.6867  18
   0   4 -19 275.649 84.7225  24
   0  -4  19 456.664 83.7681  17
   0   4 -19 322.324 72.3330  18
   0   4 -20 5.13198 74.1661  24
   0  -4  20-0.45582 68.4832  17
   0   4 -20-44.8797 61.2303  18
   0   4 -21 274.379 73.4296  24
   0  -4  21 251.829 62.5458  17
   0   4 -21 268.511 57.8585  18
   0   4 -22 123.857 66.3285  24
   0  -4  22 12.0438 48.5419  17
   0   4 -22 154.983 53.4237  18
   0   5   0-141.856 138.828  12
   0  -5   0 25.9998 69.7290  29
   0   5  -1 5893.17 297.612  12
   0   5   1 5913.54 298.002  12
   0  -5   1 5932.53 176.411  19
   0  -5  -1 5425.09 164.013  29
   0   5  -2 3005.63 220.655  12
   0  -5  -2 2945.90 131.971  29
   0  -5   2 3245.85 141.869  19
   0  -5  -3 1227.53 92.2404  15
   0   5  -3 1203.49 161.566  12
   0  -5  -3 1151.63 100.122  29
   0  -5   3 1283.46 106.582  19
   0  -5   4 4301.91 160.237  19
   0  -5  -4 4261.18 144.109  15
   0   5  -4 4331.42 252.906  12
   0   5  -4 4245.26 141.709  20
   0  -5  -4 4282.67 155.025  29
   0  -5  -5 440.324 78.2356  15
   0   5  -5 387.529 124.011  12
   0  -5  -5 375.026 88.0187  29
   0   5  -5 366.802 76.0055  20
   0  -5   5 417.661 89.9409  19
   0  -5  -6 462.192 78.5932  15
   0   5  -6 473.814 130.063  12
   0  -5  -6 413.840 87.3548  29
   0   5  -6 403.034 77.5091  20
   0  -5   6 434.274 92.5613  19
   0  -5   7 1835.38 130.779  19
   0   5  -7 1885.59 183.036  12
   0  -5  -7 1922.52 109.754  15
   0   5  -7 2103.68 111.111  20
   0  -5  -7 1861.26 122.569  29
   0  -5   8 43.7504 92.5769  17
   0   5  -8-2.92075 109.975  12
   0  -5  -8 17.0266 88.5706  29
   0  -5  -8 23.4965 68.3591  15
   0   5  -8 49.0767 71.9349  20
   0  -5   8 57.9584 75.5102  19
   0  -5   9-16.7746 97.8774  17
   0   5  -9-212.334 76.0802  16
   0  -5  -9 5.89291 69.2999  15
   0  -5  -9-65.1240 90.3037  29
   0  -5   9 33.1633 77.1222  19
   0   5  -9 119.857 74.2658  20
   0  -5  10 844.039 97.7595  19
   0  -5  10 762.763 106.378  17
   0   5 -10 778.288 93.1268  24
   0  -5 -10 805.162 88.9284  15
   0   5 -10 648.422 76.0907  16
   0  -5 -10 969.723 108.262  29
   0   5 -11 368.918 88.6083  24
   0   5 -11 220.338 64.7651  16
   0  -5 -11 419.782 79.6147  15
   0  -5  11 346.530 96.3770  17
   0   5 -11 441.899 85.1865  20
   0   5 -12 65.3690 85.2920  24
   0   5 -12 12.6720 58.0168  16
   0  -5 -12 72.2352 66.3150  15
   0  -5  12-65.8639 94.6491  17
   0   5 -13 304.897 89.2834  24
   0  -5  13 303.853 97.7405  17
   0   5 -14 54.9900 83.2691  24
   0  -5  14 38.4291 89.6231  17
   0   5 -15 103.884 79.9471  24
   0  -5  15 179.433 96.5076  17
   0   5 -16 151.373 77.3345  24
   0  -5  16 170.942 82.1117  17
   0   5 -16 335.480 75.4586  18
   0   5 -17 39.7379 68.8310  24
   0  -5  17 10.2690 73.3784  17
   0   5 -18 111.400 66.4166  24
   0  -5  18 51.9162 62.0040  17
   0   5 -18 137.163 57.4482  18
   0  -5  19 156.858 55.3370  17
   0   5 -19 153.264 52.0723  18
   0  -5  20 10.7427 43.5414  17
   0  -6   0 4069.89 149.211  15
   0   6   0 3795.05 140.898  20
   0  -6  -1 2438.97 127.013  29
   0  -6  -1 2477.99 125.923  15
   0  -6   1 2399.11 124.376  15
   0   6  -1 2370.45 121.176  20
   0  -6  -2 789.041 96.1859  29
   0  -6  -2 748.120 94.2579  15
   0   6  -2 739.116 90.3836  20
   0  -6  -3 130.119 83.4048  29
   0  -6  -3 144.276 76.9177  15
   0   6  -3 95.3265 75.3331  20
   0  -6  -4 104.197 87.3491  29
   0  -6  -4 102.161 77.7079  15
   0   6  -4 105.534 78.9845  20
   0  -6  -5 716.861 99.9786  29
   0  -6  -5 659.428 92.4869  15
   0   6  -5 676.167 88.8304  20
   0  -6  -6 618.196 100.317  29
   0   6  -6 533.893 84.4115  20
   0  -6  -6 609.318 88.1148  15
   0   6  -7 60.4445 72.9663  20
   0  -6  -7 152.948 76.7960  15
   0   6  -7-103.926 71.4685  16
   0   6  -8-1.78752 70.7209  20
   0  -6  -8 17.3151 67.8697  15
   0   6  -8-137.839 70.1929  16
   0   6  -9 271.114 75.3266  20
   0   6  -9 178.235 62.6140  16
   0  -6  -9 307.403 73.4247  15
   0  -6 -10 20.6651 61.5605  15
   0   6 -10-22.2544 57.2578  16
   0   6 -11 919.074 67.8047  16
   0  -6  12 97.2055 66.4360  17
   0   6 -12 214.281 52.6349  16
   0  -6  13 104.003 61.6770  17
   0  -6  14 184.821 59.3294  17
   0   6 -14 226.995 58.5429  18
   0  -6  15 356.042 58.1222  17
   0   6 -15 402.339 57.0135  18
   0   6 -16 221.523 46.3131  18
   0  -7   0-1.66591 57.8425  15
   0  -7  -1 15.0202 59.0311  15
   0  -7   1 15.1454 56.3371  15
   0   7  -1 80.5126 60.1627  20
   0  -7  -2 2408.66 98.3491  15
   0  -7   2 2192.76 94.8522  15
   0   7  -2 2340.65 87.5493  20
   0  -7  -3 722.970 71.3074  15
   0  -7   3 588.001 67.9399  15
   0   7  -3 758.388 66.9502  20
   0   7  -4 9.36892 54.8356  16
   0  -7   4 53.4534 51.6523  15
   0  -7  -4 131.948 57.8751  15
   0   7  -4 176.810 57.9746  20
   0  -7   5 331.475 57.8639  15
   0  -7  -5 404.815 61.2806  15
   0   7  -5 299.040 53.7430  16
   0  -7   6 675.142 59.0545  15
   0   7  -6 648.836 56.6503  16
   0  -7  -7 434.049 58.8955  15
   0  -7   7 284.564 49.5957  15
   0   7  -7 387.310 51.4024  16
   0   7  -8 2623.24 72.2923  16
   1   0 -26-47.6449 71.3572   7
  -1   0  26-113.994 52.1770  21
   1   0 -25-28.0623 82.2300   7
  -1   0  25-41.6399 63.9848  21
  -1   0  24 41.3775 73.5858  21
   1   0 -23-201.206 114.817   7
  -1   0  23 130.387 85.3083  21
   1   0 -22-15.7327 114.124   7
  -1   0  22 203.556 100.419  21
   1   0 -22-21.8321 111.446  24
   1   0 -21 70.6327 114.913   7
   1   0 -21 8.55540 113.128  24
   1   0 -20 182.297 122.352  24
   1   0 -20 62.9044 117.200   7
   1   0 -19 147.117 181.347   3
   1   0 -19 229.916 112.857  24
   1   0 -19 251.590 115.413   7
   1   0 -18-41.3755 177.512   3
   1   0 -18 358.486 124.977  24
   1   0 -18 124.763 111.407   7
   1   0 -18 12.0639 105.966  23
   1   0 -17 60.4808 167.929   3
   1   0 -16-34.4369 168.060   3
   1   0 -15 6637.05 347.828   3
   1   0 -14-45.5659 161.715   3
   1   0 -13 996.280 182.635   3
   1   0 -12 6.38065 147.814   3
   1   0 -11 10527.8 354.858   3
   1   0 -10 41.2489 127.017   3
   1   0  -9 11016.9 307.912   3
   1   0  -8-18.6325 59.6661  12
   1   0  -8 57.5897 131.251   1
   1   0  -8-5.74851 96.3249   3
  -1   0   8-19.9136 114.609   1
   1   0  -7 1977.33 144.340   3
   1   0  -7 1874.87 106.150  12
   1   0  -7 1673.60 238.411   1
  -1   0   7 1893.14 227.633   1
   1   0  -6 4.98008 56.8825  12
   1   0  -6-37.4337 129.259   1
   1   0  -6 12.9186 91.4666   3
   1   0  -5 37516.2 384.894   3
   1   0  -5 39290.8 759.194   1
   1   0  -4 11.9934 105.857   1
   1   0  -3 289292. 1559.79   1
   1   0  -2 216.805 56.7104   1
   1   0  -1 1387.24 80.7020   1
   1   0   0 8.71463 20.2773   2
  -1   0  -1 824.821 61.8899   8
  -1   0  -2 3.02566 46.7622   8
   1   0   2 0.42696 44.3595   8
  -1   0  -3 4616.11 215.457   8
   1   0   3 4543.87 209.504   8
   1   0   4-23.4076 110.254   8
  -1   0  -5 156787. 804.633   3
   1   0   5 161831. 1531.85   8
  -1   0  -6 4.95613 91.3067   3
   1   0   6-39.2262 127.242   8
   1   0   7 2039.13 240.178   1
  -1   0  -7 2047.35 143.232   3
  -1   0  -7 1892.77 101.605  12
   1   0   7 1946.85 235.416   8
  -1   0  -8-28.1702 97.4282   3
   1   0   8-5.91965 115.782   1
  -1   0  -8 16.4872 57.2980  12
   1   0   8 54.6761 123.430   8
  -1   0  -9 50.0644 60.7257  12
  -1   0  -9 4.31843 103.164   3
  -1   0 -10-103.003 122.775   3
  -1   0 -11 1281.81 167.786   3
  -1   0 -12-87.6527 150.340   3
  -1   0 -13 2914.99 228.859   3
  -1   0 -14 33.7641 144.649   3
  -1   0 -15 58230.7 905.596   3
  -1   0 -16 213.548 168.456   3
  -1   0 -17 5385.86 336.309   3
  -1   0 -18-69.0588 169.669   3
  -1   0 -18 69.5887 107.072  24
  -1   0 -18 34.7072 107.695  23
  -1   0 -19 615.989 195.446   3
  -1   0 -19 780.383 122.668  24
  -1   0 -19 482.061 122.187  23
  -1   0 -20 208.239 118.859  24
  -1   0 -20-14.3090 120.536  23
  -1   0 -21 150.672 113.111  24
  -1   0 -21 306.066 116.383   7
  -1   0 -22 43.4567 107.710  24
  -1   0 -22 93.0018 110.635   7
  -1   0 -23 3998.11 154.226   7
  -1   0 -23 4065.30 146.479  24
   1   0  24 297.883 83.4391  21
  -1   0 -24-104.658 94.1166   7
   1   0  25 147.252 67.6486  21
  -1   0 -25-215.679 84.4532   7
   1   0  26-13.4445 51.9680  21
  -1   0 -26-129.501 63.1744   7
  -1  -1  26-163.640 54.5138  21
   1  -1 -26-155.734 61.5660   7
   1   1 -26-98.3610 61.1996   7
  -1  -1  25 512.860 71.1523  21
   1  -1 -25 625.126 81.0746   7
   1   1 -25 543.219 79.6507   7
  -1  -1  24-28.2458 77.9473  21
   1   1 -24-147.398 91.0134   7
   1  -1 -24-253.715 93.1129   7
   1   1 -24-81.5898 89.9383  24
  -1  -1  23 546.801 100.898  21
   1  -1 -23 213.369 100.742   7
   1   1 -23 224.525 98.4052   7
   1   1 -23 498.324 104.514  24
   1   1 -22 192.789 88.0839  18
  -1  -1  22 193.734 101.636  21
   1  -1 -22 35.0007 109.087   7
   1   1 -22 79.8257 105.765   7
   1   1 -22 173.694 105.642  24
   1   1 -21 363.995 93.3760  18
  -1  -1  21 305.602 110.715  21
   1  -1 -21 108.383 117.519   7
   1   1 -21 120.933 115.298   7
   1   1 -21 276.630 112.604  24
   1   1 -20 1209.49 106.993  18
   1   1 -20 998.114 121.995  24
   1   1 -20 935.261 129.246   7
   1  -1 -20 924.250 134.293   7
  -1  -1  20 1170.34 132.210  21
   1   1 -19 14.2532 112.879   7
   1  -1 -19 36.1779 112.378   7
   1  -1 -19-135.730 117.563  24
   1   1 -19-170.202 114.705  24
   1   1 -19-40.1377 103.040  23
   1   1 -19 166.029 90.8491  18
   1  -1 -19-14.8809 174.782   3
   1   1 -19 62.3667 179.070   3
   1  -1 -18 1009.86 218.382   3
   1   1 -18 1151.61 221.923   3
   1   1 -18 813.245 111.528  23
   1   1 -18 1095.91 124.626   7
   1  -1 -18 1109.26 128.310   7
   1   1 -18 981.754 110.402  24
   1  -1 -18 833.788 117.809  24
   1   1 -18 819.575 94.1780  18
   1  -1 -17 76.4579 165.899   3
   1   1 -17 0.55823 166.250   3
   1   1 -17 82.2841 90.0255  24
   1  -1 -17 29.0656 99.8890  24
   1  -1 -16-71.4142 163.378   3
   1   1 -16-43.5514 158.691   3
   1   1 -15 2955.88 256.872   3
   1  -1 -15 2789.32 253.556   3
   1  -1 -14 8221.18 368.983   3
   1   1 -14 8181.49 369.270   3
   1   1 -13 38438.8 587.502  12
   1   1 -13 39123.8 708.045   3
   1  -1 -13 39641.2 721.924   3
   1   1 -12 56.6569 97.2712  12
   1  -1 -12-82.3094 154.279   3
   1   1 -12-73.8039 161.231   3
   1   1 -11 4109.73 189.477  12
   1   1 -11 4167.13 247.769   3
   1  -1 -11 4013.40 246.463   3
   1   1 -10 22357.5 366.878  12
   1  -1 -10 22420.5 471.908   3
   1   1 -10 22490.0 472.311   3
   1   1  -9 55346.6 535.089  12
   1   1  -9 53353.5 664.288   3
   1  -1  -9 53158.2 663.654   3
   1   1  -8 192.232 68.0918  12
   1  -1  -8 112.375 102.480   3
   1   1  -8-88.1639 160.351   1
   1  -1  -8 23.6279 135.126   1
   1   1  -8 63.4338 107.005   3
  -1   1   8 202.094 138.410   1
  -1  -1   8 81.6076 130.561   1
   1   1  -7 8488.24 245.708   3
   1  -1  -7 8541.56 242.697   3
   1   1  -7 8574.22 457.468   1
   1  -1  -7 8385.89 457.169   1
  -1   1   7 8927.05 446.801   1
  -1  -1   7 8633.18 432.910   1
   1   1  -6 280378. 943.211  12
   1  -1  -6 274125. 2285.65   1
  -1   1   6 281898. 2195.68   1
  -1  -1   6 281934. 2170.21   1
   1   1  -6 274167. 2263.13   1
   1  -1  -6 272870. 1184.35   3
   1   1  -6 281762. 1198.26   3
   1  -1  -5 978585. 3831.91   1
   1   1  -5 991348. 3812.14   1
  -1  -1   5 985454. 3599.93   1
   1  -1  -4-9.65219 57.0130  14
   1  -1  -4 4.20783 115.229   1
   1   1  -4 3.16474 114.401   1
  -1  -1   4 19.6593 117.130   1
  -1   1   4 10.6182 107.562   1
  -1  -1   3 280986. 1496.85   1
  -1   1   3 278569. 1510.77   1
   1   1  -3 281084. 1578.55   1
   1  -1  -3 280426. 1588.49   1
   1  -1  -2 92487.5 764.046   1
   1   1  -2 92605.7 753.670   1
  -1  -1   2 94388.6 734.361   1
  -1   1   2 91625.4 730.849   1
   1   1  -1 27022.4 333.787   1
   1  -1  -1 26712.9 336.102   1
  -1  -1   0 40609.4 521.298   8
  -1   1   0 39443.6 353.155   2
  -1  -1   0 40138.6 349.118   2
  -1  -1  -1 12275.6 335.183   8
   1   1   1 12156.6 221.431   2
   1  -1   1 12151.2 222.738   2
   1   1   2 37946.9 628.357   8
  -1  -1  -2 38067.1 667.756   8
   1   1   3 15089.9 461.874   8
  -1  -1  -3 14154.2 473.847   8
   1   1   4 54172.4 948.152   8
   1  -1   4 55012.8 581.883   8
   1   1   4 55086.1 837.759   1
   1  -1   4 55202.7 827.858   1
   1   1   5 141687. 1671.66   8
   1  -1   5 137674. 1118.08   8
  -1   1  -5 135037. 627.186  12
  -1  -1  -5 132784. 748.296   3
  -1   1  -5 134306. 756.052   3
   1  -1   5 141249. 1459.13   1
   1   1   5 142077. 1487.56   1
   1   1   6 4539.15 350.626   8
   1  -1   6 4125.36 242.445   8
  -1   1  -6 4194.77 127.595  12
  -1   1  -6 4180.49 170.366   3
   1   1   6 4386.56 314.122   1
   1  -1   6 4276.35 305.131   1
  -1  -1  -6 3998.51 163.965   3
   1  -1   7 6503.22 331.631   8
   1   1   7 7000.40 461.522   8
  -1   1  -7 7156.02 168.033  12
  -1  -1  -7 7109.06 220.447   3
  -1   1  -7 7184.12 224.836   3
   1  -1   7 7640.51 431.900   1
   1   1   7 7204.26 426.327   1
   1  -1   8 1532.64 205.953   8
  -1   1  -8 1388.78 87.2081  10
  -1   1  -8 1856.68 101.752  12
  -1   1  -8 1679.92 144.958   3
  -1  -1  -8 1696.71 140.754   3
  -1   1  -9 31853.3 501.807   3
  -1  -1  -9 31391.9 496.781   3
  -1   1  -9 30630.8 386.278  12
  -1   1 -10 1158.37 153.727   3
  -1  -1 -10 1101.03 152.681   3
  -1   1 -10 1182.20 118.134  12
  -1  -1 -11-32.1648 137.242   3
  -1   1 -11-41.1456 141.299   3
  -1   1 -11 213.606 87.2346  12
  -1   1 -12 1568.83 184.413   3
  -1  -1 -12 1442.47 178.247   3
  -1   1 -12 1725.08 138.627  12
  -1  -1 -13 31409.7 622.245   3
  -1   1 -13 31813.4 625.293   3
  -1   1 -13 33511.9 509.210  12
  -1   1 -14 420.278 151.346   3
  -1  -1 -14 493.625 157.818   3
  -1   1 -14 581.733 116.106  12
  -1   1 -15-106.659 158.881   3
  -1  -1 -15-75.7925 153.415   3
  -1   1 -16 446.058 170.434   3
  -1  -1 -16 411.587 167.592   3
  -1   1 -17 189.411 91.8949  24
  -1  -1 -17 133.825 101.137  24
  -1   1 -17 181.088 161.882   3
  -1  -1 -17 168.328 163.470   3
  -1  -1 -17 138.633 106.697  23
  -1   1 -17 170.094 95.3458  23
  -1  -1 -18-4.00746 109.478  28
  -1  -1 -18 55.1834 165.765   3
  -1   1 -18 24.9708 161.163   3
  -1   1 -18 12.4939 100.451  23
  -1   1 -18-33.9294 99.2517  24
  -1  -1 -18-87.1158 112.357  24
  -1   1 -19-102.142 173.770   3
  -1  -1 -19-65.8531 168.215   3
  -1   1 -19-75.2706 106.382  24
  -1  -1 -19-102.462 117.266  24
  -1   1 -19-22.3340 103.929  23
  -1   1 -20 2345.11 135.622  24
  -1  -1 -20 2197.85 139.626  24
  -1   1 -20 2139.50 142.884  23
  -1  -1 -20 2421.20 150.456   7
  -1   1 -20 2399.27 146.284   7
  -1   1 -21 350.904 110.675  24
  -1   1 -21 140.026 107.259  23
  -1   1 -21 303.030 112.283   7
  -1  -1 -21 213.837 112.165   7
  -1  -1 -22 207.999 108.593   7
  -1   1 -22 272.097 107.262   7
  -1   1 -22 343.623 108.824  24
  -1  -1 -23 209.129 99.8854   7
  -1   1 -23 154.788 95.3501   7
   1  -1  23 521.905 104.053  21
  -1   1 -23 290.980 105.263  24
  -1  -1 -24-31.2021 86.0092   7
  -1   1 -24 25.7660 83.7676   7
   1  -1  24 168.888 83.6990  21
  -1   1 -24 90.2029 86.2756  24
  -1   1 -25 996.140 85.7619   7
  -1  -1 -25 932.460 83.7787   7
   1  -1  25 1217.48 83.2006  21
  -1   1 -25 1213.57 83.9467  24
  -1  -1 -26 144.730 59.1474   7
  -1   1 -26 126.105 58.6977   7
   1  -1  26 103.991 52.0258  21
  -1  -2  25 21.2162 54.8351  21
   1   2 -25 38.6140 64.8406  24
  -1  -2  24-98.9252 72.6500  21
   1   2 -24 4.34046 66.6737  18
   1  -2 -24-96.3750 70.4949   7
   1   2 -24 7.58654 75.0374  24
  -1  -2  23-6.94216 82.4638  21
   1   2 -23 136.067 72.0549  18
   1  -2 -23-22.2688 82.8655   7
   1   2 -23 154.023 88.9261  24
  -1  -2  22 247.644 97.5113  21
   1   2 -22 614.954 86.3538  18
   1  -2 -22 112.528 94.7931   7
   1   2 -22 465.492 99.5773  24
  -1  -2  21 216.238 104.873  21
   1  -2 -21 17.5527 102.489   7
   1   2 -21 233.990 100.995  24
  -1  -2  20 443.077 114.408  21
   1   2 -20 288.679 83.6320  18
   1  -2 -20 217.171 109.520   7
   1   2 -20 325.276 104.512  24
  -1  -2  19 1665.05 141.406  21
   1   2 -19 1394.40 115.481  24
   1   2 -19 1340.53 98.4375  18
   1  -2 -19 1372.96 132.780   7
   1  -2 -18 143.174 186.509   3
  -1  -2  18 608.521 124.176  21
   1   2 -18 889.770 120.731  24
   1   2 -18 1125.89 118.415  18
   1  -2 -18 484.216 140.424   7
   1  -2 -17 1797.22 248.728   3
  -1  -2  17 2017.72 149.098  21
  -1  -2  17 1762.21 111.392  17
   1   2 -17 1845.86 108.003  18
   1   2 -17 1902.75 118.244  24
   1  -2 -17 1970.30 136.737   7
   1   2 -16 3133.09 220.928  12
   1  -2 -16 3126.30 280.817   3
   1   2 -16 3294.61 273.588   3
   1   2 -16 3468.21 120.022  18
  -1  -2  16 2911.87 124.810  17
   1   2 -16 3493.48 127.917  24
   1  -2 -15 177.591 150.176   3
   1   2 -15 128.946 154.148   3
   1   2 -15 350.475 125.539  12
   1   2 -14 174.049 145.130   3
   1  -2 -14 151.919 155.346   3
   1   2 -14 410.627 117.834  12
   1   2 -13 940.340 167.735   3
   1  -2 -13 997.708 171.215   3
   1   2 -13 942.271 135.304  12
   1   2 -12 205.620 137.796   3
   1  -2 -12 243.763 133.093   3
   1   2 -12 319.220 106.102  12
   1   2 -11 7481.33 305.578   3
   1  -2 -11 7152.54 306.275   3
   1  -2 -10 41493.0 652.459   3
   1   2 -10 42388.8 652.040   3
   1   2 -10 43237.4 525.754  12
   1   2  -9 12528.6 348.130   3
   1  -2  -9 12261.4 346.232   3
   1   2  -9 12611.3 275.312  12
   1   2  -8 7024.52 255.792   3
   1  -2  -8 6918.52 255.576   3
   1   2  -8 6803.53 200.036  12
   1  -2  -7 3126.81 172.601   3
  -1  -2   7 2788.21 271.859   1
   1   2  -7 3202.87 137.007  12
  -1  -2   6 29714.4 733.572   1
  -1   2   6 28180.5 722.761   1
   1  -2  -6 29769.6 417.407   3
   1   2  -5 1473.15 94.6313  12
   1  -2  -5 1349.96 106.448  14
  -1   2   5 1316.39 224.387   8
  -1  -2   5 1302.12 158.918   1
  -1   2   5 1405.50 168.087   1
  -1  -2   4 21446.2 335.505  11
   1   2  -4 20801.6 290.506  12
   1  -2  -4 21203.0 330.733  14
  -1   2   4 21182.4 706.582   8
  -1  -2   4 20193.9 323.933   9
  -1   2   4 20839.9 480.036   1
  -1  -2   4 20620.7 474.525   1
  -1  -2   3 12744.6 251.564  11
  -1  -2   3 11671.0 235.777   9
  -1  -2   3 11049.4 300.451   8
  -1   2   3 12195.9 497.162   8
   1  -2  -3 11945.2 245.350  14
  -1  -2   3 10457.2 195.654  14
   1   2  -3 12060.8 223.047  12
  -1   2   2 1831.07 106.225  12
   1   2  -2 1835.67 100.963  12
   1  -2  -2 1929.13 110.991  14
  -1  -2   2 1867.24 92.4648  14
  -1  -2   2 1965.48 148.875   8
  -1  -2   2 1893.40 105.334  11
  -1  -2   2 1829.44 104.867   9
  -1   2   2 1833.64 192.768   8
  -1  -2   2 1697.83 85.6848   2
  -1   2   1 3315.18 204.210   8
  -1  -2   1 3406.37 204.009   8
  -1  -2   1 3348.81 128.098   9
  -1  -2   1 3278.91 126.346  11
  -1  -2   1 3385.11 119.006  14
   1   2  -1 3335.23 120.932  12
  -1   2   1 3415.19 133.684  12
  -1  -2   1 3145.00 147.201  13
   1  -2   0 3137.83 131.598   9
  -1  -2   0 3274.12 129.455   9
  -1  -2   0 3485.61 229.839   8
  -1   2   0 3073.17 148.838   8
  -1  -2   0 3179.56 118.680  14
  -1  -2   0 2995.87 144.536  13
   1   2   0 3421.54 122.054  12
  -1   2   0 3213.24 130.321  12
   1  -2   1 3933.30 145.143   9
  -1  -2  -1 4183.45 275.671   8
  -1  -2  -1 4061.32 136.733  14
  -1  -2  -1 3877.24 163.028  13
  -1   2  -1 4012.66 140.086  12
   1   2   1 4172.48 134.200  12
  -1   2  -2 15388.9 257.214  12
   1   2   2 15214.4 243.373  12
  -1  -2  -2 14257.9 295.998  13
  -1  -2  -2 15673.9 270.478  14
   1  -2   2 15088.9 250.378  11
   1  -2   2 15150.5 272.599   9
   1   2   2 15173.9 284.238   1
   1  -2   2 15093.9 278.469   1
  -1   2  -3 1704.14 98.1292  12
   1   2   3 1582.16 95.8200  12
  -1  -2  -3 1491.30 116.693  13
   1  -2   3 1822.66 139.240   1
   1   2   3 1698.24 123.750   2
   1  -2   3 1468.50 118.723   2
   1   2   3 1813.55 142.396   1
   1   2   3 1647.92 195.248   8
   1  -2   3 1625.71 106.274  11
   1  -2   3 1673.14 113.963   9
   1   2   4 6438.51 294.853   1
   1  -2   4 6130.97 282.595   1
   1   2   4 5742.34 371.266   8
   1  -2   4 5707.94 194.155   9
   1   2   4 5505.33 159.810  12
  -1   2  -4 5841.63 164.595  12
   1  -2   4 6383.64 195.233  11
   1  -2   5 46409.5 856.747   1
   1   2   5 46520.1 872.407   1
   1   2   5 46319.4 1120.09   8
  -1   2  -5 46815.8 458.802  12
   1  -2   5 48821.9 518.680  11
  -1  -2  -6 25400.4 368.121   3
   1   2   6 26362.0 733.061   1
   1  -2   6 26726.2 727.969   1
  -1   2  -7 32478.8 397.324  12
  -1  -2  -7 30859.6 442.308   3
  -1   2  -8 14615.2 335.678   3
  -1  -2  -8 14001.5 329.109   3
  -1   2  -9 7371.95 211.505  12
  -1   2  -9 6912.54 260.074   3
  -1  -2  -9 7053.73 260.532   3
  -1   2 -10 361.935 85.0778  12
  -1   2 -10 468.251 129.836   3
  -1  -2 -10 438.690 126.454   3
  -1   2 -11 2491.95 149.163  12
  -1  -2 -11 2376.70 195.605   3
  -1   2 -11 2337.08 193.043   3
  -1   2 -12 1121.86 122.700  12
  -1   2 -12 1041.16 158.192   3
  -1  -2 -12 927.739 157.097   3
  -1   2 -13 2035.16 156.486  12
  -1   2 -13 2010.95 203.257   3
  -1  -2 -13 2035.46 204.376   3
  -1   2 -14 420.800 113.095  12
  -1  -2 -14 442.348 153.563   3
  -1   2 -14 355.272 144.360   3
  -1   2 -15 875.230 134.597  12
  -1  -2 -15 771.289 179.269   3
  -1   2 -15 785.536 175.094   3
   1  -2  16 6551.13 174.794  17
  -1   2 -16 6879.52 160.769  24
  -1  -2 -16 6966.32 375.730   3
  -1   2 -16 7133.34 370.268   3
  -1  -2 -17 175.604 129.091  28
  -1   2 -17 226.454 78.6218  18
   1  -2  17 72.0434 87.2885  17
  -1   2 -17 155.682 119.303  12
  -1   2 -17 280.780 97.9370  24
  -1  -2 -17-35.0702 166.115   3
   1  -2  18-30.2007 85.5600  17
  -1  -2 -18 80.5671 117.920   7
  -1   2 -18 227.282 85.1220  18
  -1   2 -18 244.475 104.635  24
  -1   2 -19 301.177 103.434  24
  -1  -2 -19 214.791 110.974   7
   1  -2  19 234.751 87.2680  17
  -1  -2 -20 417.483 114.496   7
   1  -2  20 721.576 123.700  21
  -1   2 -20 480.463 108.771  24
   1  -2  21 210.318 105.099  21
  -1  -2 -21 35.3535 98.9786   7
  -1   2 -21 75.5699 99.0139  24
   1  -2  22 93.9172 94.5819  21
  -1  -2 -22-9.68467 89.7755   7
  -1   2 -22-9.13430 94.0654  24
   1  -2  23 477.316 89.4166  21
  -1   2 -23 568.720 91.5463  24
   1  -2  24-3.30739 67.6812  21
  -1  -2 -24-84.8411 70.8505   7
  -1   2 -24 16.6459 72.1240  24
   1  -2  25 113.577 60.3652  21
  -1   2 -25 249.598 62.3477  24
  -1  -3  24 128.153 50.6713  21
   1   3 -24 51.0775 59.7984  24
  -1  -3  23 255.974 65.0916  21
   1   3 -23 307.969 62.2524  18
   1   3 -23 226.311 73.2363  24
   1   3 -22 470.537 70.6580  18
   1   3 -22 319.336 84.4637  24
  -1  -3  21 2892.17 129.847  21
  -1  -3  21 2791.50 109.661  17
   1   3 -21 2922.83 118.052  24
  -1  -3  20 654.371 102.596  21
   1   3 -20 978.707 89.1645  18
  -1  -3  20 683.993 89.9966  17
   1   3 -20 827.531 101.522  24
  -1  -3  19 130.799 83.8265  17
  -1  -3  19 103.637 95.4617  21
   1   3 -19 186.524 82.3685  18
   1   3 -19 249.999 96.4480  24
  -1  -3  18 942.983 118.867  21
   1   3 -18 1300.85 98.2962  18
  -1  -3  18 985.252 103.119  17
   1   3 -18 1086.19 107.978  24
  -1  -3  17 82.0144 94.0905  17
   1   3 -17 652.614 102.177  24
  -1  -3  17 144.555 103.023  21
   1   3 -17 949.549 95.8039  18
   1   3 -16 3603.67 128.326  18
  -1  -3  16 2258.30 131.054  17
  -1  -3  16 2529.08 220.097  11
   1   3 -16 2272.39 200.261  12
   1   3 -16 3023.27 131.312  24
  -1  -3  16 2519.35 152.486  21
  -1  -3  16 1848.05 201.437   9
  -1  -3  15 95.2164 96.7212  17
   1   3 -15 353.568 141.528  12
   1   3 -15 430.719 94.9791  24
  -1  -3  15 259.044 104.214  21
  -1  -3  15 312.882 138.331  11
  -1  -3  15 307.491 134.529   9
  -1  -3  14 52.1953 90.6510  17
   1   3 -14 329.199 84.7298  24
  -1  -3  14 123.218 94.6291  21
   1   3 -14 210.588 115.129  12
  -1  -3  14 214.505 126.226   9
  -1  -3  14 133.352 126.866  11
   1   3 -13 1814.31 167.924  12
  -1  -3  13 1932.53 191.464  11
  -1  -3  13 1620.01 180.700   9
   1   3 -12 55.2742 88.7187  12
  -1  -3  12 59.0078 112.435  11
  -1  -3  12 40.3496 105.532   9
   1   3 -11 922.489 120.168  12
  -1  -3  11 1104.48 155.812  11
  -1  -3  11 864.390 135.584   9
   1   3 -10 1046.12 117.136  12
  -1  -3  10 1461.63 167.945  11
  -1  -3  10 1202.62 148.864   9
   1   3  -9 1437.25 124.807  12
  -1  -3   9 1730.75 180.274  11
  -1  -3   9 1514.45 156.019   9
  -1   3   8 78.8145 92.7823  12
   1   3  -8 215.319 84.5174  12
  -1  -3   8 91.9200 118.056  11
  -1  -3   8 131.296 97.4546   9
   1   3  -7 449.280 96.7470  12
  -1   3   7 326.307 105.025  12
  -1  -3   7 333.600 105.558   9
  -1  -3   7 322.223 116.176  11
  -1   3   6 9103.00 279.790  12
   1   3  -6 9625.64 257.003  12
  -1  -3   6 9204.23 294.035   9
  -1  -3   6 9618.83 298.146  11
  -1   3   5 6863.06 242.434  12
   1   3  -5 7158.18 222.769  12
   1  -3  -5 7171.02 262.115  14
  -1  -3   5 6792.25 250.461   9
  -1  -3   5 7049.61 250.102  11
   1   3  -4 17625.2 335.865  12
  -1   3   4 17499.8 364.885  12
   1  -3  -4 18050.6 387.829  14
  -1  -3   4 17252.7 367.464   9
  -1  -3   4 17598.0 359.978  11
   1   3  -3 27783.1 414.466  12
  -1   3   3 27300.2 447.376  12
   1  -3  -3 28903.2 474.505  14
  -1  -3   3 25376.7 393.101  14
  -1  -3   3 26054.7 503.125  13
  -1  -3   3 26699.2 440.462   9
  -1  -3   3 27535.2 435.277  11
   1   3  -2 7278.35 217.842  12
  -1   3   2 7404.79 240.563  12
   1  -3  -2 7365.38 246.350  14
  -1  -3   2 6803.84 261.847  13
  -1  -3   2 6579.40 205.897  14
  -1  -3   2 7136.19 234.527   9
   1   3  -1 2084.28 132.006  12
  -1   3   1 2104.64 145.707  12
   1  -3  -1 2085.21 145.208  14
  -1  -3   1 1821.62 122.640  14
  -1  -3   1 1930.62 159.512  13
  -1   3   0-17.1241 102.317  12
   1   3   0 50.7215 81.4343  12
  -1  -3   0 106.896 95.3649  13
   1  -3   0 45.9258 77.8850  13
   1  -3   0 44.5836 84.1724  14
  -1  -3   0 45.0292 72.8126  14
   1   3   1 15135.2 311.229  12
  -1   3  -1 15284.8 326.563  12
  -1  -3  -1 14060.6 365.397  13
   1  -3   1 14522.0 336.597  14
  -1  -3  -1 14885.9 320.161  14
   1  -3   1 15252.0 340.043   9
   1   3   2 20632.3 371.426  12
  -1   3  -2 20771.7 375.097  12
  -1  -3  -2 19438.2 431.385  13
   1  -3   2 20494.6 395.725   9
   1   3   3 16072.7 334.096  12
  -1   3  -3 16371.5 333.701  12
   1  -3   3 16234.5 364.264   9
  -1   3  -4 7246.99 231.558  12
   1   3   4 7098.96 237.546  12
   1  -3   4 7375.30 241.118  11
   1  -3   4 7156.81 262.313   9
  -1   3  -5 27.9905 91.9051  12
   1   3   5-17.5273 85.7004  12
   1  -3   5 27.6815 101.239   9
   1  -3   5 2.39232 96.8450  11
  -1   3  -6 15618.6 330.989  12
   1  -3   6 16207.1 402.510   9
   1  -3   6 16457.3 369.311  11
  -1   3  -7 10489.6 276.224  12
   1  -3   7 10711.4 317.773  11
   1  -3   7 11045.6 338.402   9
  -1   3  -8 1379.82 123.471  12
   1  -3   8 1344.74 148.972  11
   1  -3   8 1355.22 158.328   9
  -1   3  -9 406.173 93.3390  12
   1  -3   9 250.118 117.680   9
   1  -3   9 312.264 117.681  11
  -1   3 -10 2940.90 168.753  12
   1  -3  10 3004.85 212.241   9
   1  -3  10 3384.65 219.626  11
  -1   3 -11 1152.48 122.102  12
   1  -3  11 1339.15 165.476  11
   1  -3  11 1065.98 156.239   9
  -1   3 -12 5370.34 245.215  12
   1  -3  12 6023.52 298.988   9
  -1   3 -13 32.5250 92.4635  12
   1  -3  13 73.9598 116.919   9
   1  -3  13 62.3248 112.904  11
  -1   3 -14 71.8389 103.979  12
  -1   3 -14 73.4871 80.7013  24
   1  -3  14 37.8569 89.9748  17
   1  -3  14-0.61821 114.915   9
   1  -3  14 83.2475 115.623  11
   1  -3  15 428.830 100.996  17
  -1   3 -15 495.328 93.6192  24
   1  -3  15 504.987 110.215  21
  -1   3 -15 571.124 131.875  12
   1  -3  15 453.616 142.209   9
   1  -3  15 555.304 146.176  11
   1  -3  16 5710.75 182.259  17
  -1   3 -16 5578.58 153.729  24
   1  -3  16 5394.32 199.325  21
  -1   3 -16 4512.67 261.548  12
   1  -3  16 5155.52 294.803  11
   1  -3  16 4621.06 291.751   9
  -1   3 -17 950.133 107.081  24
  -1   3 -17 908.896 89.3351  18
   1  -3  17 868.923 110.101  17
   1  -3  17 860.787 121.874  21
  -1   3 -18 1416.21 114.743  24
   1  -3  18 1276.55 112.663  17
  -1   3 -18 1313.37 95.9550  18
   1  -3  18 1047.01 125.192  21
  -1   3 -19 1422.95 113.321  24
   1  -3  19 1280.60 120.965  21
  -1   3 -19 1432.04 92.0798  18
   1  -3  19 1351.96 109.452  17
  -1   3 -20 36.2139 92.8682  24
   1  -3  20 19.5868 85.9680  21
   1  -3  20-60.5069 79.2079  17
  -1   3 -20 17.1601 68.5723  18
  -1   3 -21 447.742 93.4366  24
   1  -3  21 347.846 84.0961  21
   1  -3  21 319.617 74.5907  17
  -1   3 -21 420.048 68.6598  18
   1  -3  22 345.270 63.1740  17
   1  -3  22 268.684 72.0454  21
  -1   3 -22 397.825 81.7652  24
   1  -3  23 97.7337 59.2717  21
  -1   3 -23 360.994 74.0412  24
   1  -3  24 101.184 46.9763  21
  -1   3 -24 57.5242 59.0238  24
   1   4 -22 212.103 52.2786  18
  -1  -4  22-55.9421 52.8275  17
   1   4 -21 335.386 69.0179  24
   1   4 -21 394.098 63.3839  18
  -1  -4  21 397.963 63.7567  17
   1   4 -20 209.280 79.1369  24
   1   4 -20 221.092 67.4042  18
  -1  -4  20 250.066 69.5955  17
   1   4 -19 46.1464 80.6547  24
   1   4 -19 98.8986 70.7241  18
  -1  -4  19 40.8083 77.0521  17
   1   4 -18 419.818 85.9348  24
   1   4 -18 471.057 78.5644  18
  -1  -4  18 529.987 94.6103  17
   1   4 -17 641.539 92.6864  24
   1   4 -17 700.588 87.3689  18
  -1  -4  17 751.026 102.165  17
   1   4 -16 338.976 93.1647  24
   1   4 -16 359.441 86.5139  18
  -1  -4  16 248.899 99.4743  17
   1   4 -15 172.997 89.3813  24
  -1  -4  15 167.236 99.0594  17
   1   4 -14 1545.50 104.473  24
  -1  -4  14 1451.19 121.328  17
   1   4 -13 422.124 69.7974  16
  -1  -4  13 228.407 97.1318  17
   1   4 -13 197.631 122.960  12
  -1  -4  13 253.485 129.832  11
   1   4 -13 371.850 89.9235  24
  -1  -4  12-136.063 104.474  17
   1   4 -12-66.2437 104.087  12
   1   4 -12-39.4840 62.1677  16
   1  -4 -12-39.4661 80.8525  29
  -1  -4  12-76.1864 132.389  11
  -1  -4  12-1.45325 120.187   9
   1   4 -11 3428.09 127.373  20
   1   4 -11 2565.56 105.718  16
  -1  -4  11 3105.66 141.097  17
   1   4 -11 3113.30 202.579  12
   1  -4 -11 3040.19 142.037  29
  -1  -4  11 3046.28 237.163   9
  -1  -4  11 3254.26 234.089  11
  -1  -4  10 884.485 156.586   9
  -1  -4  10 874.419 155.500  11
   1   4 -10 627.331 120.917  12
  -1  -4  10 800.461 100.580  17
   1   4 -10 958.400 84.6825  20
   1  -4 -10 762.910 89.3286  29
  -1  -4   9 3739.50 240.055  11
  -1  -4   9 3455.10 238.393   9
   1   4  -9 3504.29 198.215  12
  -1  -4   8 2989.83 213.555  11
  -1  -4   8 2633.95 210.492   9
   1   4  -8 2816.22 179.049  12
  -1  -4   7 1206.86 156.955   9
  -1   4   7 1260.89 162.171  12
   1   4  -7 1267.07 138.029  12
  -1  -4   6 1469.44 162.378   9
  -1   4   6 1590.37 168.990  12
   1   4  -6 1594.41 146.109  12
  -1  -4   5 1274.76 152.781   9
  -1   4   5 1146.26 154.966  12
   1   4  -5 1243.90 133.199  12
  -1  -4   4 3677.92 220.467   9
  -1   4   4 3671.65 224.625  12
   1   4  -4 3422.40 191.997  12
  -1   4   3 43.9269 107.282  12
   1   4  -3 26.6480 90.2431  12
   1  -4  -3-5.08165 103.422  14
  -1   4   2 8332.97 312.384  12
   1   4  -2 8175.91 281.982  12
   1  -4  -2 8234.19 316.875  14
   1   4  -1 2246.74 162.133  12
  -1   4   1 2366.77 177.881  12
   1  -4  -1 2312.85 179.022  14
  -1  -4   1 2119.52 194.638  13
   1   4   0 219.992 95.9921  12
  -1   4   0 187.631 106.376  12
  -1  -4   0 140.685 102.263  13
   1  -4   0 153.871 94.0363  14
   1   4   1 180.719 93.8611  12
  -1   4  -1 158.347 103.458  12
   1  -4   1 76.5855 89.9451  14
  -1   4  -2 402.779 110.938  12
   1   4   2 424.293 109.308  12
   1  -4   2 330.524 104.113  14
  -1   4  -3 7.42995 103.898  12
   1  -4   3 94.8284 110.821   9
   1  -4   3-5.78116 86.0059  14
  -1   4  -4 653.674 120.351  12
   1  -4   4 750.245 139.596   9
   1  -4   4 634.364 115.795  14
  -1   4  -5 6061.71 256.352  12
   1  -4   5 6252.12 290.520   9
  -1   4  -6 242.618 105.546  12
   1  -4   6 268.799 123.612   9
  -1   4  -7 359.576 107.782  12
   1  -4   7 352.507 126.324   9
  -1   4  -8 52.3020 92.1292  12
   1  -4   8 43.8564 118.778   9
  -1   4  -9 1046.29 136.509  12
   1  -4   9 911.286 158.192   9
   1  -4   9 1031.33 152.982  11
   1  -4  10 702.830 155.936   9
   1  -4  10 663.404 144.998  11
   1  -4  10 701.959 105.791  17
  -1  -4 -10 695.412 80.1006  15
  -1   4 -10 819.671 77.7655  20
  -1   4 -10 503.240 118.454  12
  -1  -4 -10 641.473 89.5347  29
  -1   4 -11 1088.52 87.7807  20
   1  -4  11 863.691 112.553  17
  -1   4 -11 803.734 87.0405  24
  -1   4 -11 876.108 133.353  12
  -1  -4 -11 900.815 90.6799  15
   1  -4  11 963.121 160.055  11
   1  -4  11 930.238 171.207   9
   1  -4  12 73.8789 119.725  11
   1  -4  12-8.55252 127.966   9
   1  -4  12 30.6221 101.734  17
  -1   4 -12-28.2698 99.7051  12
  -1   4 -12 175.568 71.2168  20
  -1  -4 -12 119.271 70.1036  15
  -1   4 -12-7.74170 86.7577  24
   1  -4  13 786.646 162.154   9
   1  -4  13 965.396 163.108  11
  -1   4 -13 1079.59 99.1694  24
   1  -4  13 1204.78 123.079  17
  -1   4 -13 1181.80 148.683  12
  -1   4 -14 376.867 93.0999  24
   1  -4  14 377.116 107.584  17
   1  -4  15-5.08099 98.5451  17
  -1   4 -15 57.8076 90.5664  24
   1  -4  16 41.2280 98.3935  17
  -1   4 -16 131.500 90.0093  24
   1  -4  17 425.155 100.757  17
  -1   4 -17 428.494 76.4475  18
  -1   4 -17 420.712 93.6446  24
   1  -4  18 57.5917 86.8461  17
  -1   4 -18 21.2330 72.1195  18
  -1   4 -18 50.4653 86.5123  24
   1  -4  19 16.6067 77.1600  17
  -1   4 -19 26.7405 64.0279  18
  -1   4 -19 7.12763 84.1309  24
   1  -4  20-54.9327 69.5991  17
  -1   4 -20-26.2193 61.6146  18
  -1   4 -20 12.1521 76.8062  24
   1  -4  21 141.747 60.8791  17
  -1   4 -21 27.2881 55.1161  18
  -1   4 -21 153.437 71.2808  24
   1  -4  22 445.502 53.2005  17
  -1   4 -22 409.794 63.0664  24
  -1  -5  20 28.4501 44.4537  17
   1   5 -19 76.4309 50.5541  18
  -1  -5  19 141.497 55.9344  17
   1   5 -18 70.6804 58.6503  18
  -1  -5  18-6.06554 63.1383  17
   1   5 -17 102.623 64.9018  18
  -1  -5  17-12.7438 73.4368  17
   1   5 -16 110.124 72.3573  18
  -1  -5  16-5.73115 78.9562  17
  -1  -5  15 6.42340 99.5908  17
   1   5 -14 189.937 59.0336  16
  -1  -5  14 67.3483 87.0362  17
   1   5 -13 518.944 69.2069  16
  -1  -5  13 532.552 100.378  17
   1   5 -12 151.987 64.0942  16
   1  -5 -12 147.882 65.7439  15
  -1  -5  12 139.284 94.2016  17
   1   5 -11 395.000 71.7157  16
   1  -5 -11 503.087 78.4773  15
   1  -5 -11 560.461 98.4533  29
  -1  -5  11 486.125 101.366  17
   1   5 -10 1280.49 90.5091  16
   1  -5 -10 1522.45 121.042  29
   1  -5 -10 1432.49 100.669  15
   1   5 -10 1627.19 111.366  20
  -1  -5  10 1421.35 117.936  17
   1  -5  -9 69.8768 65.9667  15
   1   5  -9-129.414 75.9923  16
   1  -5  -9 34.6488 89.2620  29
  -1  -5   9 38.1168 93.7330  17
   1   5  -9 228.072 78.5383  20
  -1  -5   8 144.258 94.8912  17
   1  -5  -8 108.964 67.5996  15
   1   5  -8 56.2482 110.984  12
   1   5  -8 217.925 76.9043  20
  -1  -5   8 117.401 75.8799  19
   1  -5  -8 151.254 86.6402  29
   1  -5  -7 2365.34 133.804  29
   1  -5  -7 2313.93 114.824  15
   1   5  -7 2505.92 120.561  20
  -1  -5   7 2412.78 128.437  19
   1   5  -7 2016.06 188.210  12
   1  -5  -6 552.630 82.7696  15
   1   5  -6 677.559 142.308  12
  -1  -5   6 607.816 92.3939  19
   1   5  -6 598.030 81.7636  20
   1  -5  -6 428.638 90.3365  29
   1  -5  -5 614.900 91.2281  29
   1  -5  -5 930.821 90.0225  15
   1   5  -5 825.762 86.5022  20
  -1  -5   5 887.929 99.4012  19
   1   5  -5 964.811 149.553  12
   1  -5  -4 658.729 84.3239  15
   1   5  -4 554.402 78.2714  20
  -1  -5   4 695.999 92.5668  19
  -1   5   4 749.770 159.797  12
   1   5  -4 708.658 141.346  12
   1  -5  -4 555.883 88.6847  29
   1   5  -3 345.782 71.5605  20
  -1  -5   3 471.850 88.1236  19
  -1   5   3 436.191 145.299  12
   1   5  -3 449.073 127.220  12
   1  -5  -3 386.219 84.9781  29
  -1  -5   2 7780.10 196.975  19
   1   5  -2 8028.75 321.326  12
  -1   5   2 7998.68 347.280  12
   1  -5  -2 7565.28 195.428  29
   1  -5  -1 328.275 84.1187  19
   1   5  -1 285.986 126.124  12
  -1   5   1 308.104 136.793  12
   1  -5  -1 300.967 80.8816  29
   1  -5   0 147.368 77.3521  19
  -1   5   0 94.2981 121.379  12
   1  -5   0 118.488 71.9602  29
   1  -5   1 42.5034 78.6513  19
  -1   5  -1-130.355 139.468  12
  -1  -5  -1-5.39545 68.0775  29
   1  -5   1 39.4766 68.7653  29
  -1   5  -2-5.40119 64.6257  25
  -1  -5  -2-8.85245 65.9527  15
   1  -5   2 37.8038 78.4881  19
  -1   5  -2-106.590 137.130  12
  -1  -5  -2-12.4144 71.1084  29
  -1   5  -3-28.8482 65.2208  25
  -1  -5  -3 11.2506 64.5743  15
   1  -5   3 22.0364 79.1552  19
  -1   5  -3-59.3514 124.309  12
  -1  -5  -3 1.09512 73.4563  29
  -1   5  -4 187.122 69.3035  25
  -1  -5  -4 210.087 69.9211  15
   1  -5   4 187.462 81.9484  19
  -1   5  -4 219.232 124.785  12
  -1  -5  -4 181.602 76.7715  29
  -1   5  -5 262.942 74.6543  25
  -1  -5  -5 227.075 71.8605  15
   1  -5   5 211.995 89.4594  19
  -1   5  -5 201.061 70.5990  20
  -1   5  -5 253.029 121.242  12
  -1  -5  -5 184.826 76.6609  29
  -1   5  -6 142.626 73.2702  25
  -1  -5  -6 132.292 69.9704  15
  -1   5  -6 110.016 70.4994  20
   1  -5   6 115.293 83.8310  19
  -1   5  -6 214.591 119.655  12
  -1  -5  -6 74.5537 79.6514  29
  -1   5  -7 375.623 80.9818  25
  -1  -5  -7 337.375 76.9710  15
  -1  -5  -7 300.739 85.8166  29
  -1   5  -7 337.116 122.787  12
   1  -5   7 287.733 88.5369  19
  -1   5  -7 325.376 80.1545  20
   1  -5   8 249.258 88.2911  19
  -1   5  -8 430.349 80.0375  20
  -1  -5  -8 224.561 86.6185  29
  -1  -5  -8 279.873 74.6293  15
   1  -5   8 393.670 151.588   9
  -1   5  -8 528.290 133.029  12
  -1  -5  -9 226.016 74.3393  15
   1  -5   9 201.553 81.3818  19
  -1   5  -9 300.478 77.2787  20
   1  -5   9 138.289 93.8167  17
  -1   5 -10 1293.40 86.8967  16
   1  -5  10 1573.30 124.115  17
   1  -5  10 1468.72 115.388  19
  -1   5 -10 1517.49 104.500  24
  -1  -5 -10 1789.66 113.666  15
   1  -5  11 813.367 96.4420  19
   1  -5  11 955.874 111.869  17
  -1  -5 -11 1048.48 98.9782  15
  -1   5 -11 856.023 97.6244  24
  -1   5 -11 1162.29 100.517  20
  -1   5 -12 183.039 88.9766  24
   1  -5  12 187.241 98.5128  17
   1  -5  12 193.985 75.6159  19
  -1  -5 -12 325.210 80.8920  15
  -1   5 -13 30.8726 88.3064  24
   1  -5  13-11.8022 90.4061  17
   1  -5  14 690.082 99.4200  17
  -1   5 -14 601.938 92.7360  24
   1  -5  15-68.8842 83.6754  17
  -1   5 -15 24.8422 80.0011  24
  -1   5 -16 789.438 80.6893  18
   1  -5  16 633.792 89.1992  17
  -1   5 -16 588.593 86.4508  24
   1  -5  17 260.018 75.9846  17
  -1   5 -17 388.280 66.1592  18
  -1   5 -17 244.836 76.2311  24
   1  -5  18 14.1936 60.8170  17
  -1   5 -18-12.1067 54.6458  18
  -1   5 -18-25.2558 65.4935  24
   1  -5  19 8.86805 51.6735  17
  -1   5 -19 8.21567 48.5421  18
  -1   5 -19 61.0328 63.8164  24
   1   6 -16 739.463 53.8935  18
   1   6 -15 140.023 54.2682  18
  -1  -6  15 85.4785 54.4899  17
   1   6 -14 266.413 60.5015  18
  -1  -6  14 161.300 61.2970  17
   1   6 -13 130.543 49.4535  16
  -1  -6  13 121.770 64.8517  17
  -1  -6  12 237.904 70.4715  17
   1   6 -12 371.667 58.4653  16
   1   6 -11 77.7555 55.9917  16
   1  -6 -11 84.9224 58.1108  15
  -1  -6  11 2.84165 73.1644  17
   1  -6 -10 322.864 66.0573  15
   1   6 -10 324.718 62.6826  16
   1   6  -9-73.9428 65.7363  16
   1  -6  -9 22.9050 61.5464  15
   1   6  -8 485.783 75.7425  16
   1  -6  -8 701.428 82.6744  15
   1   6  -8 578.232 83.5971  20
   1   6  -7 76.3814 69.8321  16
   1  -6  -7 120.805 70.1691  15
   1   6  -7 176.767 75.9568  20
   1  -6  -7 216.132 91.3388  29
   1   6  -6-94.6989 79.8994  16
   1  -6  -6 18.8585 71.8606  15
   1   6  -6 92.6840 74.0848  20
   1  -6  -6-18.9465 88.0201  29
   1  -6  -5 345.935 81.6924  15
   1   6  -5 278.767 78.8463  20
   1  -6  -5 297.329 92.3918  29
   1  -6  -4 8808.74 200.313  15
   1  -6  -4 8924.05 214.375  29
   1  -6  -3 836.959 95.9359  15
   1  -6  -3 829.215 104.542  29
   1   6  -3 742.939 93.2360  20
   1  -6  -2 6140.29 174.424  15
  -1  -6   2 5795.31 169.338  15
   1   6  -2 6067.89 165.811  20
   1  -6  -2 6095.63 178.080  29
  -1  -6   1 281.412 83.0417  15
   1  -6  -1 272.395 87.8269  15
   1   6  -1 272.975 86.5138  20
   1  -6  -1 297.436 83.8969  29
   1  -6   0 3443.04 137.382  29
  -1  -6   0 3298.75 136.198  15
  -1  -6  -1 1019.64 97.2864  15
  -1   6  -1 936.470 98.8183  20
  -1  -6  -1 1166.39 98.9800  29
  -1  -6  -2 1878.26 115.038  15
  -1   6  -2 1874.71 112.121  25
  -1   6  -2 1787.71 111.269  20
  -1  -6  -2 1886.44 117.938  29
  -1  -6  -3 2544.70 126.752  15
  -1   6  -3 2405.17 118.231  25
  -1   6  -3 2446.21 121.122  20
  -1  -6  -3 2702.17 134.433  29
  -1   6  -4 1698.40 107.390  25
  -1  -6  -4 1647.29 110.588  15
  -1   6  -4 1654.96 110.666  20
  -1  -6  -5 930.374 96.6089  15
  -1   6  -5 806.568 91.2504  20
   1  -6   5 1117.17 104.796  19
  -1   6  -5 1002.01 95.8936  25
  -1   6  -6 3999.71 144.026  20
  -1  -6  -6 4054.78 148.900  15
  -1   6  -7 740.893 91.2592  20
   1  -6   7 858.787 98.2342  19
  -1  -6  -7 849.586 93.5225  15
   1  -6   8 12.9026 71.5934  19
  -1   6  -8 36.8176 73.7294  20
  -1   6  -8-130.002 65.6753  16
  -1  -6  -8-4.37475 68.2590  15
  -1   6  -9 132.620 72.7219  20
  -1   6  -9 189.207 80.4110  24
  -1   6  -9 116.231 59.1159  16
  -1  -6  -9 241.843 73.7166  15
   1  -6   9 219.398 72.1922  19
  -1   6 -10-28.8466 54.8563  16
  -1  -6 -10 48.3727 63.4671  15
   1  -6  10 25.3090 63.8029  19
  -1   6 -11 31.6213 49.1481  16
   1  -6  11-2.28259 59.3084  19
   1  -6  13 20.5583 59.9950  17
   1  -6  14-38.0917 58.1197  17
  -1   6 -15 625.049 59.4460  18
   1  -6  15 321.337 54.4235  17
   1   7  -9 343.701 44.6275  16
   1  -7  -8 170.497 49.7843  15
   1   7  -8 131.446 45.0960  16
   1   7  -7 18.8742 46.6914  16
   1  -7  -7 70.8534 49.4510  15
   1  -7  -6 88.5964 53.4958  15
  -1  -7   6 10.8346 44.1007  15
   1   7  -6 48.7028 47.7890  16
  -1  -7   5 1716.06 77.8606  15
   1   7  -5 1669.70 72.8417  16
  -1  -7   4 757.734 64.4514  15
   1   7  -4 745.241 62.3063  16
  -1  -7   3 271.382 57.6690  15
   1   7  -3 233.293 56.6754  16
   1  -7  -3 365.546 63.1633  15
  -1   7   2 294.816 55.5532  20
   1   7  -2 269.338 56.4646  16
  -1  -7   2 314.244 61.0770  15
   1  -7  -2 404.672 65.5979  15
  -1   7   1 190.001 57.6816  20
   1  -7  -1 198.786 61.8332  15
  -1  -7   1 237.350 60.5285  15
   1   7  -1 127.840 58.0653  16
  -1  -7   0 621.149 69.8729  15
   1  -7   0 592.297 70.0601  15
  -1   7   0 499.264 60.0637  20
  -1   7  -1 98.8623 57.7109  20
   1  -7   1 12.8907 55.9584  15
  -1  -7  -1 74.0681 56.6742  15
  -1   7  -2 297.920 57.2100  20
  -1  -7  -2 284.612 62.0295  15
   1  -7   2 215.965 60.5519  15
  -1   7  -3 269.911 58.7186  20
   1  -7   3 174.435 57.4645  15
  -1  -7  -3 197.065 58.7988  15
  -1   7  -4 150.468 55.9624  20
  -1  -7  -4 11.1848 55.8843  15
  -1   7  -4-58.9466 52.7227  16
   1  -7   4 7.72387 53.1170  15
  -1  -7  -5 407.464 61.6013  15
   1  -7   5 291.798 55.1860  15
  -1   7  -5 208.577 50.6226  16
  -1   7  -5 479.679 60.8977  20
  -1  -7  -6 114.942 54.4970  15
  -1   7  -6 21.3047 46.8567  16
   1  -7   6-22.4827 47.3812  15
   1  -7   7 99.1387 47.4648  15
  -1   7  -7 185.848 45.7509  16
  -1   7  -8 397.914 45.1406  16
   1  -7   8 229.529 44.9272  15
  -2   0  26 49.2101 45.3012  21
   2   0 -25-91.8883 79.8206   7
  -2   0  25-149.500 64.9167  21
   2   0 -24 69.7338 96.4392   7
  -2   0  24 134.081 72.7470  21
  -2   0  23 8.05810 77.6879  21
   2   0 -23 4.21517 104.594  18
   2   0 -22-0.39781 108.798  18
  -2   0  22 212.336 92.5752  21
   2   0 -22-31.3404 118.250   7
   2   0 -22 23.1480 111.683  24
   2   0 -21 79.0909 104.658  18
  -2   0  21 135.696 99.6062  21
   2   0 -21-86.6722 115.340   7
   2   0 -21-62.3149 115.498  24
   2   0 -20 3810.24 161.436  24
  -2   0  20 3498.47 165.171  21
   2   0 -20 3857.77 171.184   7
   2   0 -19-53.1983 182.271   3
   2   0 -19 100.209 116.572   7
   2   0 -19 70.3865 100.424  18
   2   0 -19 205.196 113.926  24
   2   0 -18 4158.16 324.453   3
   2   0 -18 4339.82 167.679   7
   2   0 -18 4363.52 157.280  24
   2   0 -18 4917.08 160.310  18
   2   0 -17 44.3909 170.059   3
   2   0 -16 18303.6 570.269   3
   2   0 -15-82.7309 166.891   3
   2   0 -14 3117.81 257.257   3
   2   0 -13-91.2164 155.034   3
   2   0 -12 15518.2 453.070   3
   2   0 -11 7.00471 149.435   3
   2   0 -10 96594.4 928.590   3
   2   0  -9-35.4437 108.116   3
   2   0  -8 1198.27 227.267   1
   2   0  -8 1201.37 131.488   3
  -2   0   7-10.0992 111.344   1
   2   0  -7-18.8567 127.118   1
   2   0  -7-18.8072 93.5032   4
  -2   0   6 121774. 1455.72   1
   2   0  -6 118862. 1510.02   1
   2   0  -5-46.7685 138.484   1
   2   0  -5 1.61883 83.3065   4
   2   0  -4 58359.9 864.276   1
   2   0  -3-24.6782 93.2405   1
   2   0  -2 1383.20 126.336   1
   2   0  -1 17.0487 51.1572   1
   2   0   0 84352.7 732.751   2
   2   0   1 0.61857 49.5950   2
  -2   0  -2 90269.6 838.069   8
   2   0   2 89409.9 875.362   2
  -2   0  -3 28.6471 97.0121   8
  -2   0  -4 248958. 1796.48   8
   2   0   4 253393. 1754.61   8
  -2   0  -5 20.3217 125.819   8
   2   0   5 59.5318 114.443   8
  -2   0  -5-21.2285 83.5507   3
  -2   0  -6 7960.50 218.146   3
  -2   0  -6 8421.81 202.905   5
  -2   0  -6 7697.60 160.201  10
   2   0   6 8456.18 415.248   8
   2   0   7-2.52785 119.302   8
  -2   0  -7-2.20266 77.2734  10
  -2   0  -7-39.2782 91.5278   3
   2   0   7 16.1856 114.422   1
  -2   0  -7 10.0942 48.4843  12
   2   0   8 45598.2 1098.38   8
  -2   0  -8 46143.6 557.119   3
  -2   0  -9 18.2330 58.7926  12
  -2   0  -9-2.11765 99.9780   3
  -2   0 -10 81.6034 118.500   3
  -2   0 -11-38.3977 126.761   3
  -2   0 -12 57.7941 133.381   3
  -2   0 -13-41.2710 142.083   3
  -2   0 -14 981.221 177.298   3
  -2   0 -15-32.7309 147.652   3
  -2   0 -16 107.571 149.569   3
  -2   0 -17 48.7475 158.187   3
  -2   0 -17 82.3780 101.674  23
  -2   0 -18 1086.21 207.837   3
  -2   0 -18 1076.00 120.773  24
  -2   0 -18 1043.40 126.957  23
  -2   0 -19 113.935 164.841   3
  -2   0 -19 156.821 114.989  24
  -2   0 -19 96.6583 115.511  23
  -2   0 -20 5267.60 174.585  24
  -2   0 -20 4870.55 187.475  23
  -2   0 -21 52.1249 110.454  24
  -2   0 -21-27.3740 120.405  23
  -2   0 -22 160.725 105.938  24
  -2   0 -22 396.838 115.333   7
  -2   0 -23 130.490 101.086  24
  -2   0 -23 105.236 107.396   7
   2   0  24 973.032 98.0059  21
  -2   0 -24 739.591 99.1247   7
   2   0  25 238.913 70.1059  21
  -2   0 -25-36.6675 75.1870   7
   2   0  26 106.242 52.3123  21
  -2   0 -26-13.9775 62.2636   7
  -2  -1  26 105.310 48.6185  21
  -2  -1  25-98.5626 66.9058  21
   2   1 -25-98.5056 73.5870   7
   2  -1 -25-61.5315 73.5099   7
   2   1 -24-123.618 87.3880  18
  -2  -1  24-165.940 79.9295  21
   2   1 -24-97.7005 87.0978   7
   2  -1 -24-55.3465 89.3162   7
   2   1 -24-54.4194 86.5550  24
   2   1 -23 281.052 96.0594  18
  -2  -1  23 146.728 88.4968  21
   2   1 -23-19.3902 100.442   7
   2  -1 -23-10.1531 102.861   7
   2   1 -23 170.035 97.8974  24
   2   1 -22 56.2254 90.6741  18
  -2  -1  22 39.8556 95.0018  21
   2   1 -22-285.042 116.929   7
   2  -1 -22-236.392 116.111   7
   2   1 -22 29.8322 102.091  24
   2   1 -21 391.849 96.4054  18
  -2  -1  21 439.674 110.425  21
   2  -1 -21 90.4754 117.540   7
   2   1 -21 101.037 114.820   7
   2   1 -21 344.375 110.420  24
   2   1 -20 220.114 93.3154  18
   2  -1 -20 90.2629 123.995  18
   2   1 -20 187.607 108.813  24
  -2  -1  20 169.864 107.474  21
   2  -1 -20-24.9994 113.302   7
   2   1 -20-20.5002 111.995   7
   2   1 -19 1207.93 109.087  18
   2  -1 -19 1173.92 142.891  18
   2  -1 -19 802.462 219.606   3
   2   1 -19 949.745 222.520   3
   2   1 -19 893.961 114.176  24
  -2  -1  19 1026.05 127.637  21
   2   1 -19 959.967 127.555   7
   2  -1 -19 1000.44 130.615   7
   2  -1 -18 161.112 113.562  18
   2   1 -18 81.5493 86.3692  18
   2   1 -18 179.170 100.824  24
   2  -1 -18 178.803 109.465  24
   2  -1 -18 92.1645 180.713   3
   2   1 -18 322.931 192.386   3
  -2  -1  18 436.942 110.308  21
   2  -1 -18 364.589 117.594   7
   2   1 -18 355.730 116.346   7
   2   1 -17-32.0720 95.7636  24
   2  -1 -17-13.4663 99.5775  24
   2   1 -17-107.573 182.230   3
   2  -1 -17 16.8208 173.519   3
   2   1 -17 74.5678 102.840   7
   2  -1 -17 126.417 105.241   7
   2   1 -17-31.4358 79.8067  18
   2  -1 -16 360.153 181.233   3
   2   1 -16 204.381 166.392   3
   2   1 -15 1172.02 207.034   3
   2  -1 -15 1264.66 205.084   3
   2   1 -14 125.597 154.809   3
   2  -1 -14 59.4603 154.999   3
   2   1 -13 2400.79 201.389  12
   2  -1 -13 3027.70 250.471   3
   2   1 -13 3112.10 249.768   3
   2   1 -12 8283.67 287.367  12
   2  -1 -12 9153.57 360.774   3
   2   1 -12 9325.00 360.844   3
   2   1 -11 6944.70 241.295  12
   2   1 -11 7106.06 308.038   3
   2  -1 -11 7011.76 310.549   3
   2   1 -10 159.235 88.8822  12
   2   1 -10 107.843 142.765   3
   2  -1 -10 112.284 135.698   3
   2   1  -9 4085.67 164.989  12
   2  -1  -9 3869.11 208.596   3
   2   1  -9 4030.63 213.140   3
   2   1  -8 46690.1 583.465   3
   2  -1  -8 46221.2 576.634   3
   2  -1  -7 97226.1 755.879   3
   2   1  -7 96074.0 753.836   3
  -2   1   7 96582.6 1439.85   1
   2   1  -7 95873.2 1512.94   1
   2  -1  -7 94401.4 1520.64   1
  -2  -1   7 96330.9 1423.38   1
   2   1  -6 34743.9 346.890  12
   2   1  -6 32832.0 457.834   4
   2  -1  -6 33146.7 454.621   4
   2  -1  -6 34042.3 375.216  14
   2   1  -6 32395.8 809.914   1
   2  -1  -6 31862.8 814.509   1
  -2  -1   6 33541.7 780.060   1
  -2   1   6 33000.9 777.095   1
   2   1  -5 191213. 768.480  12
   2   1  -5 189613. 980.630   4
   2  -1  -5 190784. 990.020   4
   2  -1  -5 192449. 826.568  14
   2   1  -5 191135. 1772.40   1
  -2  -1   5 190046. 1673.31   1
  -2   1   5 188983. 1682.10   1
   2  -1  -5 189525. 1787.44   1
   2   1  -4 47118.2 349.864  12
  -2  -1   4 47103.6 764.868   1
  -2   1   4 47366.5 772.384   1
   2   1  -4 47101.1 798.735   1
   2  -1  -4 47234.6 806.472   1
   2  -1  -4 46063.7 395.760  14
  -2   1   3 45495.6 685.680   1
  -2  -1   3 46941.2 693.110   1
   2   1  -3 44569.8 693.141   1
   2  -1  -3 44592.6 700.938   1
   2   1  -2 50497.8 669.267   1
   2  -1  -2 50794.3 670.611   1
   2   1  -1 2233.71 158.203   1
   2  -1  -1 2247.10 154.614   1
  -2  -1   1 2203.67 151.530   2
  -2   1   1 2083.89 151.814   2
  -2  -1   0 215.650 88.9029   2
  -2   1   0 196.516 84.2505   2
   2   1   1 105794. 850.120   2
   2  -1   1 106031. 864.528   2
  -2  -1  -1 106656. 1082.97   8
   2   1   2 286536. 1549.40   2
   2  -1   2 283455. 1558.86   2
  -2  -1  -2 283141. 1933.24   8
   2   1   3 101779. 1199.20   8
  -2  -1  -3 100633. 1263.97   8
  -2  -1  -4 38036.2 364.421   5
  -2   1  -4 37767.2 355.964   5
   2   1   4 38742.3 815.604   8
  -2   1  -5 288.858 77.6781   5
  -2  -1  -5 251.026 78.6633   5
  -2  -1  -5 203.823 143.645   8
   2   1   5 329.303 142.989   8
  -2   1  -5 269.669 63.9581  12
  -2  -1  -5 258.428 84.2044   3
  -2   1  -5 276.741 88.6167   3
   2  -1   6 43385.2 740.782   8
   2   1   6 45492.0 1053.44   8
  -2   1  -6 41809.9 376.463  12
  -2  -1  -6 42588.1 476.765   3
  -2   1  -6 42386.3 483.703   3
   2   1   6 43819.5 966.669   1
   2  -1   6 45587.5 980.241   1
   2  -1   7 2181.03 205.979   8
  -2   1  -7 2379.47 114.563  10
  -2   1  -7 2389.33 105.777  12
  -2  -1  -7 2403.88 145.913   3
  -2   1  -7 2386.33 148.699   3
   2   1   7 2297.62 269.514   1
   2  -1   7 2612.96 279.524   1
   2  -1   8-88.2660 109.507   8
  -2   1  -8-15.0052 73.0692  10
  -2   1  -8-6.29313 55.9709  12
  -2  -1  -8 26.0545 90.8405   3
  -2   1  -8 15.9222 98.1419   3
  -2   1  -9 3387.79 139.029  10
  -2   1  -9 3997.45 143.622  12
  -2   1  -9 3912.81 204.956   3
  -2  -1  -9 3742.07 200.611   3
  -2   1 -10 91074.3 691.943  12
  -2   1 -10 90282.7 894.199   3
  -2  -1 -10 89608.8 889.726   3
  -2   1 -11 153.611 86.4486  12
  -2  -1 -11 186.412 135.663   3
  -2   1 -11 158.779 141.070   3
  -2   1 -12 290.556 92.3530  12
  -2  -1 -12 210.737 134.934   3
  -2   1 -12 238.827 132.776   3
  -2   1 -13 178.770 94.7171  12
  -2  -1 -13 103.830 132.636   3
  -2   1 -13 62.1889 136.850   3
  -2   1 -14 2926.47 194.152  12
  -2   1 -14 3256.25 243.606   3
  -2  -1 -14 3432.52 251.059   3
  -2  -1 -15 781.874 178.556   3
  -2   1 -15 778.626 176.848   3
  -2  -1 -16 1236.92 199.261   3
  -2   1 -16 1197.48 195.967   3
  -2   1 -17-24.1049 155.244   3
  -2  -1 -17 14.0002 154.616   3
  -2  -1 -17 21.6188 101.474  24
  -2   1 -17 12.6145 91.3798  24
  -2   1 -17-25.5142 101.184  23
  -2  -1 -17-6.42668 108.310  23
  -2   1 -18 1410.92 223.986   3
  -2  -1 -18 1501.18 235.062   3
  -2  -1 -18 1387.02 129.323  24
  -2   1 -18 1513.31 119.120  24
  -2   1 -18 1425.79 126.377  23
  -2  -1 -18 1450.36 144.661  23
  -2  -1 -19 513.844 129.707  28
  -2  -1 -19 861.525 205.910   3
  -2   1 -19 960.910 209.246   3
  -2   1 -19 913.047 122.913  23
  -2  -1 -19 908.467 119.228  24
  -2   1 -19 963.472 115.454  24
  -2  -1 -20 499.526 114.535  24
  -2   1 -20 702.345 114.791  24
  -2   1 -20 624.841 119.225  23
  -2   1 -21 158.766 108.412   7
  -2  -1 -21 190.074 110.440   7
  -2   1 -21 69.6966 105.110  24
  -2   1 -21 88.3796 107.804  23
  -2   1 -22 915.802 114.895  24
  -2   1 -22 815.121 112.640  23
  -2   1 -22 970.581 117.244   7
  -2  -1 -22 968.020 119.008   7
  -2  -1 -23 104.535 95.6372   7
  -2   1 -23 76.6028 93.6420   7
  -2   1 -23 50.0514 93.5262  24
   2  -1  23 304.128 99.9118  21
  -2  -1 -24 58.1176 83.9143   7
  -2   1 -24 52.8902 82.3352   7
  -2   1 -24 35.1991 82.8981  24
   2   1  24 267.569 70.8617  21
   2  -1  24 212.720 83.4481  21
  -2  -1 -25 491.200 75.0171   7
  -2   1 -25 418.207 76.1392   7
  -2   1 -25 597.023 75.2029  24
   2  -1  25 646.008 74.6975  21
  -2  -1 -26 13.1773 53.9836   7
  -2   1 -26 3.81844 55.6008   7
   2  -1  26 40.9975 49.1230  21
   2   2 -25-125.629 64.6675  18
  -2  -2  25 152.129 55.9065  21
   2   2 -24 281.399 76.1443  24
   2   2 -24 445.378 75.2770  18
   2  -2 -24 251.169 71.3600   7
  -2  -2  24 229.149 69.4167  21
   2   2 -23 36.2658 82.2073  24
   2   2 -23 72.8294 74.8685  18
   2  -2 -23-92.5418 83.7437   7
  -2  -2  23-154.245 85.4016  21
   2   2 -22 137.951 94.6078  24
   2   2 -22 271.356 80.4172  18
   2  -2 -22 24.4019 92.1312   7
  -2  -2  22-15.9709 94.0369  21
   2   2 -21 766.009 106.535  24
   2   2 -21 1038.88 96.9440  18
   2  -2 -21 337.746 103.268   7
  -2  -2  21 526.836 108.700  21
   2   2 -20-80.6002 100.581  24
   2   2 -20-93.3907 85.6680  18
   2  -2 -20-193.728 118.216   7
  -2  -2  20 80.4711 104.354  21
   2   2 -19 337.406 100.309  24
  -2  -2  19 377.591 109.978  21
   2   2 -19 367.817 88.3986  18
   2  -2 -19 223.854 111.659   7
   2   2 -18 1513.65 115.083  24
  -2  -2  18 1576.17 137.363  21
   2   2 -18 1500.80 106.407  18
   2  -2 -18 1474.64 133.170   7
   2   2 -17 218.027 96.9857  24
  -2  -2  17 267.062 108.415  21
   2  -2 -17-1.94241 179.299   3
   2  -2 -17 96.2711 107.042   7
   2   2 -17 284.440 83.7941  18
   2   2 -16 2909.00 122.498  24
  -2  -2  16 2969.73 156.654  21
   2  -2 -16 2992.19 285.507   3
   2   2 -16 2945.14 273.167   3
   2   2 -16 2608.88 210.741  12
   2   2 -16 2795.92 117.446  18
   2  -2 -15 517.018 178.223   3
   2   2 -15 696.557 182.578   3
   2   2 -15 584.293 138.722  12
   2  -2 -14 6988.78 362.381   3
   2   2 -14 7330.95 362.011   3
   2   2 -14 6919.42 285.070  12
   2   2 -13 895.405 169.695   3
   2  -2 -13 851.421 173.008   3
   2   2 -13 1133.88 143.824  12
   2  -2 -12 4301.23 267.435   3
   2   2 -12 4252.79 264.172   3
   2  -2 -11 67408.3 900.801   3
   2   2 -11 67362.8 887.474   3
   2  -2 -10 80948.6 937.259   3
   2   2 -10 82339.6 926.408   3
   2  -2  -9 24627.0 496.321   3
   2   2  -9 24702.6 492.874   3
   2   2  -9 24920.5 389.099  12
   2   2  -8 11821.5 329.783   3
   2  -2  -8 11443.7 326.531   3
   2   2  -8 11067.9 255.827  12
   2   2  -7 2022.85 155.302   3
   2  -2  -7 1967.73 155.663   3
   2   2  -7 2076.48 120.079  12
  -2  -2   7 1920.30 240.378   1
   2  -2  -7 1600.18 258.111   1
   2   2  -6 12.9378 61.4506  12
  -2  -2   6 23.0189 111.117   1
   2  -2  -6 14.0378 87.3313   3
  -2   2   6 9.20803 113.950   1
   2   2  -6 34.4680 115.190   1
   2  -2  -6 10.8614 128.055   1
   2  -2  -6 38.8504 68.3986  14
  -2   2   5 5009.50 398.139   8
  -2  -2   5 5479.37 179.781   9
  -2   2   5 5615.17 310.334   1
  -2  -2   5 5635.65 310.164   1
   2   2  -5 5227.26 321.266   1
   2  -2  -5 5284.61 339.700   1
   2  -2  -5 5057.01 173.771   3
   2   2  -5 5927.47 161.286  12
   2  -2  -5 5878.86 195.623  14
   2  -2  -4 4173.92 160.489  14
   2  -2  -4 3777.17 259.580   1
   2   2  -4 3998.53 258.872   1
  -2  -2   4 4049.90 148.061   9
   2   2  -4 4226.32 134.218  12
  -2  -2   4 4314.35 165.350  11
   2  -2  -3 2151.70 120.445  14
   2   2  -3 2117.37 175.728   1
   2  -2  -3 2077.01 177.958   1
  -2  -2   3 2223.35 122.594  11
  -2  -2   3 2055.55 106.080   9
   2   2  -3 2007.39 103.261  12
  -2  -2   2 27101.3 301.619  14
  -2  -2   2 29270.4 459.409   2
  -2   2   2 28569.2 476.345   2
   2   2  -2 30723.9 513.135   1
   2  -2  -2 30171.2 528.783   1
  -2   2   2 29081.9 370.697  12
   2   2  -2 29443.3 324.620  12
  -2  -2   2 28746.5 619.927   8
  -2  -2   2 28525.8 334.997   9
  -2  -2   2 29321.3 354.079  11
   2   2  -1 729.484 89.6175   1
  -2   2   1 601.644 78.0571   2
   2  -2  -1 621.286 87.8684   1
  -2  -2   1 635.052 126.745   8
  -2  -2   1 552.938 68.0714   9
  -2   2   1 693.543 123.752   8
  -2  -2   1 617.673 77.9585  11
   2  -2  -1 601.628 82.0109   9
  -2   2   1 667.071 78.6787  12
   2   2  -1 662.273 69.9171  12
  -2  -2   0 30341.4 434.982  13
   2  -2   0 31509.2 442.215   1
   2   2   0 31839.6 436.696   1
  -2   2   0 29613.6 368.944  12
   2   2   0 29809.7 318.460  12
   2  -2   0 30297.2 376.608   9
  -2   2   0 29946.0 505.698   8
  -2  -2   0 29584.9 702.644   8
  -2  -2  -1 13221.3 293.836  13
   2  -2   1 13510.4 259.633   9
  -2  -2  -1 13390.8 513.112   8
   2   2   1 13275.7 216.243  12
  -2   2  -1 13263.5 249.551  12
  -2  -2  -2 21208.7 372.089  13
   2   2   2 21625.5 412.064   2
   2  -2   2 20824.9 293.014  11
  -2  -2  -2 21016.2 696.986   8
   2  -2   2 22376.4 336.294   9
   2   2   2 20760.5 274.135  12
  -2   2  -2 21795.3 321.349  12
  -2  -2  -3 5413.46 201.545  13
   2   2   3 5404.04 238.530   2
   2  -2   3 5432.37 244.874   2
   2   2   3 5913.93 286.817   1
   2  -2   3 5832.19 279.898   1
   2  -2   3 5459.96 162.534  11
  -2  -2  -3 5246.06 388.251   8
   2  -2   3 5824.55 189.729   9
   2   2   3 4961.61 142.501  12
  -2   2  -3 5483.99 167.762  12
  -2  -2  -4 604.137 95.8557  13
   2   2   4 590.211 113.506   2
   2  -2   4 632.488 131.040   1
   2   2   4 569.784 136.465   1
   2  -2   4 659.836 119.730   2
  -2   2  -4 659.947 81.8614  12
  -2  -2  -4 626.532 183.736   8
   2  -2   4 595.791 94.8395   9
   2  -2   4 608.126 87.1209  11
   2  -2   5 7184.06 212.687  11
  -2   2  -5 6760.40 186.899  12
  -2  -2  -5 5750.07 169.538   3
   2   2   5 6274.46 359.425   1
   2  -2   5 6702.27 365.180   1
   2  -2   5 6051.35 334.784   2
  -2   2  -6 3390.45 141.854  12
   2  -2   6 3537.87 167.005  11
  -2  -2  -6 2945.42 143.619   3
   2  -2   6 3053.19 282.098   1
   2   2   6 2934.77 283.345   1
  -2  -2  -7 45253.6 538.046   3
  -2   2  -7 44139.4 528.885   3
  -2   2  -8 26397.8 381.520  12
  -2   2  -8 26060.8 443.203   3
  -2  -2  -8 26145.7 443.459   3
  -2   2  -9 619.299 94.2561  12
  -2  -2  -9 528.177 119.319   3
  -2   2  -9 515.192 120.728   3
  -2   2 -10 4654.45 180.755  12
  -2   2 -10 4488.09 231.499   3
  -2  -2 -10 4503.28 230.709   3
  -2   2 -11 7751.10 231.952  12
  -2   2 -11 7556.30 302.328   3
  -2  -2 -11 7525.99 303.895   3
  -2   2 -12 1900.97 142.112  12
  -2  -2 -12 1930.53 186.929   3
  -2   2 -12 1947.03 188.123   3
  -2   2 -13 763.419 127.569  12
  -2  -2 -13 714.845 152.186   3
  -2   2 -13 934.062 161.040   3
  -2   2 -14 462.103 108.099  12
  -2  -2 -14 385.901 150.778   3
  -2   2 -14 477.420 149.818   3
  -2   2 -15-18.7507 92.7241  12
  -2  -2 -15-10.0900 139.216   3
  -2   2 -15-2.68095 136.090   3
  -2   2 -16 771.329 104.355  23
   2  -2  16 867.434 102.188  17
  -2   2 -16 989.595 100.779  24
  -2  -2 -16 729.078 187.836   3
  -2   2 -16 920.727 185.333   3
  -2   2 -16 702.706 136.957  12
   2  -2  17 4323.72 153.192  17
  -2  -2 -17 3961.05 313.281   3
  -2   2 -17 4011.78 158.398  23
  -2   2 -17 4295.93 145.570  24
  -2   2 -18 2743.69 142.384  23
  -2   2 -18 2736.88 132.620  24
   2  -2  18 2770.82 132.515  17
  -2   2 -19 226.365 102.571  24
  -2  -2 -19 78.9799 132.247  28
   2  -2  19 193.660 85.2812  17
  -2   2 -19 225.853 100.498  23
  -2   2 -20 1279.32 117.419  24
  -2   2 -20 1144.23 115.619  23
  -2  -2 -20 1169.47 121.970   7
  -2   2 -21 1024.60 111.816  24
  -2   2 -21 939.095 106.896  23
   2  -2  21 1169.07 123.532  21
  -2   2 -21 1125.35 110.623   7
  -2  -2 -21 1073.90 114.725   7
  -2   2 -22 179.940 94.1423  24
  -2   2 -22 258.336 90.6042  23
  -2  -2 -22 281.209 91.9853   7
   2  -2  23 112.044 81.1049  21
  -2  -2 -23 30.7071 78.8022   7
  -2   2 -23 125.617 83.9079  24
   2  -2  24 9.90556 66.0626  21
  -2  -2 -24-113.503 72.2397   7
  -2   2 -24-16.7616 70.9948  24
   2  -2  25 63.3932 51.5169  21
  -2   2 -25 146.566 58.6622  24
  -2  -3  24 173.166 50.9485  21
   2   3 -24 189.661 56.7076  18
  -2  -3  23 179.465 62.7346  21
   2   3 -23 156.643 63.4202  18
   2   3 -23 44.9381 70.4075  24
  -2  -3  22 813.966 85.9429  21
   2   3 -22 848.274 78.5069  18
   2   3 -22 614.052 84.5027  24
  -2  -3  21 953.907 101.387  21
  -2  -3  21 940.024 82.9588  17
   2   3 -21 1150.92 93.8804  18
   2   3 -21 1030.45 102.487  24
  -2  -3  20 1488.57 116.358  21
  -2  -3  20 1546.47 100.186  17
   2   3 -20 1807.06 99.7345  18
   2   3 -20 1580.23 109.398  24
  -2  -3  19 239.778 83.9603  17
  -2  -3  19 134.933 96.0356  21
   2   3 -19 315.253 84.6514  18
   2   3 -19 282.649 95.7248  24
  -2  -3  18 20.7209 84.0958  17
  -2  -3  18 24.8519 101.452  21
   2   3 -18 172.534 86.7076  18
   2   3 -18 168.917 92.5622  24
  -2  -3  17 227.241 88.6625  17
  -2  -3  17 437.198 106.751  21
   2   3 -17 562.776 93.9825  18
   2   3 -17 546.415 98.8652  24
   2   3 -16 1760.42 186.369  12
  -2  -3  16 1801.29 196.508  11
  -2  -3  16 1835.08 138.228  21
   2   3 -16 2342.65 113.219  18
  -2  -3  16 1672.37 115.683  17
   2   3 -16 2048.79 116.956  24
  -2  -3  15 2588.45 222.260  11
   2   3 -15 2587.77 205.643  12
   2   3 -15 2519.30 121.319  24
  -2  -3  15 2534.33 149.918  21
  -2  -3  15 2241.32 126.514  17
   2   3 -14 880.777 144.298  12
  -2  -3  14 471.555 91.6499  17
  -2  -3  14 604.115 105.940  21
  -2  -3  14 670.479 150.608  11
   2   3 -13 3054.48 200.611  12
  -2  -3  13 2921.36 222.358  11
  -2  -3  13 2355.91 206.256   9
   2   3 -12 4654.34 232.980  12
  -2  -3  12 4650.70 257.141  11
   2   3 -11 389.004 110.665  12
  -2  -3  11 390.144 113.713   9
  -2  -3  11 426.121 127.050  11
   2   3 -10 3492.96 198.780  12
  -2  -3  10 4139.28 228.188   9
   2   3  -9 3619.05 180.542  12
  -2  -3   9 3527.22 206.851   9
   2   3  -8 115.202 84.7708  12
  -2  -3   8 201.803 91.9627   9
  -2  -3   8 309.231 125.009  11
  -2   3   7 344.337 105.743  12
   2   3  -7 296.806 86.1065  12
  -2  -3   7 272.826 96.6120   9
  -2  -3   7 309.405 118.976  11
   2   3  -6 4999.39 187.892  12
  -2   3   6 4855.48 219.928  12
   2  -3  -6 5166.53 236.876  14
  -2  -3   6 5211.85 228.289  11
  -2  -3   6 4559.77 212.023   9
  -2   3   5 815.211 123.732  12
   2   3  -5 750.229 97.8857  12
   2  -3  -5 689.377 116.287  14
  -2  -3   5 787.379 125.149  11
  -2  -3   5 694.842 106.957   9
  -2   3   4 797.582 125.045  12
   2   3  -4 838.362 100.984  12
   2  -3  -4 749.964 117.252  14
  -2  -3   4 680.185 115.888  11
  -2  -3   4 740.734 105.455   9
   2   3  -3 588.372 92.8742  12
  -2  -3   3 483.904 117.519  13
  -2   3   3 487.451 109.374  12
   2  -3  -3 483.761 108.236  14
  -2  -3   3 517.677 98.9168   9
  -2  -3   3 536.807 109.258  11
   2   3  -2 2396.68 134.932  12
  -2   3   2 2352.42 162.427  12
   2  -3  -2 2310.49 161.858  14
  -2  -3   2 2148.88 176.418  13
  -2  -3   2 2363.78 145.755   9
   2   3  -1 4387.60 173.521  12
  -2   3   1 4791.85 205.789  12
  -2  -3   1 4457.68 229.979  13
   2  -3  -1 5014.64 217.881  14
   2   3   0 12944.7 277.957  12
  -2   3   0 13828.1 324.950  12
   2  -3   0 14145.5 346.825  14
  -2  -3   0 13566.5 376.208  13
   2  -3   0 13523.1 325.885   9
   2   3   1 13272.3 281.079  12
  -2   3  -1 13785.7 321.183  12
  -2  -3  -1 13400.6 372.443  13
   2  -3   1 13400.3 329.398   9
  -2   3  -2 33442.3 486.291  12
   2   3   2 33429.2 444.238  12
  -2  -3  -2 33096.7 576.918  13
   2  -3   2 33298.3 512.676   9
  -2   3  -3 9415.85 267.790  12
  -2  -3  -3 9026.51 319.901  13
   2  -3   3 9193.24 288.270   9
  -2   3  -4 21169.7 383.776  12
   2  -3   4 21523.4 441.839   9
  -2   3  -5 3220.52 169.091  12
   2  -3   5 3232.21 178.211  11
   2  -3   5 3060.70 197.238   9
  -2   3  -6 4726.62 200.749  12
   2  -3   6 4594.02 210.438  11
   2  -3   6 4621.01 235.747   9
  -2   3  -7 1950.65 140.995  12
   2  -3   7 1892.93 172.004   9
   2  -3   7 1884.80 158.512  11
  -2   3  -8 5530.28 213.103  12
   2  -3   8 5570.24 245.280  11
   2  -3   8 5906.27 271.288   9
  -2   3  -9 515.406 100.025  12
   2  -3   9 486.805 129.680   9
   2  -3   9 531.215 120.510  11
  -2   3 -10 417.806 96.7996  12
   2  -3  10 432.776 130.087   9
   2  -3  10 305.070 117.479  11
  -2   3 -11 25.1643 85.0178  12
   2  -3  11 152.327 118.438   9
   2  -3  11 102.058 107.402  11
  -2   3 -12 485.491 106.107  12
   2  -3  12 557.164 140.458   9
   2  -3  12 486.097 130.703  11
  -2   3 -13 1068.84 135.166  12
   2  -3  13 1331.89 170.197  11
   2  -3  13 1148.28 172.119   9
  -2   3 -14 282.566 113.108  12
  -2   3 -14 312.210 84.3684  24
   2  -3  14 343.686 100.181  17
   2  -3  14 282.653 132.278   9
   2  -3  14 304.403 134.109  11
   2  -3  15-20.9554 96.1627  17
  -2   3 -15 80.8541 88.8240  24
  -2   3 -15 73.3964 107.862  12
   2  -3  15 22.6127 122.609  11
   2  -3  15 104.713 126.701   9
   2  -3  16 101.567 98.7549  17
   2  -3  16 233.078 108.798  21
  -2   3 -16 192.863 94.6465  24
  -2   3 -16 102.745 105.841  12
   2  -3  16 211.402 133.276   9
  -2   3 -17 63.8547 95.6578  24
   2  -3  17 139.234 105.052  21
   2  -3  17 49.4605 95.3492  17
  -2   3 -17 112.218 73.9137  18
  -2   3 -18 1196.24 112.364  24
   2  -3  18 1109.77 121.330  21
   2  -3  18 1228.48 115.550  17
  -2   3 -18 1099.24 89.3912  18
   2  -3  19 218.299 89.3808  17
   2  -3  19 140.148 92.5931  21
  -2   3 -19 225.685 97.9616  24
   2  -3  20 333.944 83.7881  17
   2  -3  20 336.214 89.4592  21
  -2   3 -20 331.276 95.6115  24
   2  -3  21 62.4303 71.2923  17
   2  -3  21 103.735 75.7818  21
  -2   3 -21 124.205 86.1058  24
   2  -3  22 429.477 66.2715  17
   2  -3  22 366.542 70.7374  21
  -2   3 -22 401.563 81.6724  24
   2  -3  23-88.5145 58.1470  21
  -2   3 -23 111.341 67.0238  24
  -2   3 -24 709.707 61.6284  24
   2   4 -22 229.963 54.0011  18
  -2  -4  22-55.5784 50.0867  17
   2   4 -21 71.8502 60.1792  18
  -2  -4  21-28.3662 51.9240  21
  -2  -4  21 4.10797 55.2473  17
   2   4 -20 54.6605 63.3349  18
  -2  -4  20 56.4345 62.2899  21
  -2  -4  20 28.2301 64.5589  17
   2   4 -19 74.5812 72.6276  18
  -2  -4  19 155.899 70.2749  21
  -2  -4  19 101.672 75.9281  17
  -2  -4  18 266.969 88.1005  17
   2   4 -18 205.873 79.2339  18
  -2  -4  17 591.571 97.5371  17
   2   4 -17 696.981 89.6788  18
  -2  -4  16 627.082 105.663  17
   2   4 -16 685.353 88.9852  18
  -2  -4  15 3590.62 150.143  17
   2   4 -14 1965.66 97.8472  16
  -2  -4  14 1883.13 125.589  17
  -2  -4  13 1562.15 120.054  17
   2   4 -13 1740.73 92.2527  16
   2  -4 -13 1488.74 112.004  29
   2   4 -13 1523.72 174.064  12
  -2  -4  13 1447.91 182.775  11
  -2  -4  12 196.567 95.0696  17
   2  -4 -12 121.455 79.1705  29
   2   4 -12 284.367 68.0603  16
   2   4 -12 252.446 127.522  12
  -2  -4  12 142.146 128.497  11
  -2  -4  11 2883.40 135.364  17
   2   4 -11 2936.37 110.721  16
   2  -4 -11 2996.85 139.734  29
   2   4 -11 3095.16 210.537  12
  -2  -4  11 3222.39 231.929  11
  -2  -4  10 61.9543 120.519  11
  -2  -4  10 35.2448 93.9884  17
   2   4 -10-18.7880 62.9548  16
   2   4 -10 71.7640 99.1740  12
   2   4 -10 216.864 69.3070  20
   2  -4 -10 0.92413 79.8039  29
  -2  -4   9-103.795 127.541  11
  -2   4   9-10.0593 118.005  12
   2   4  -9-35.7363 100.857  12
  -2  -4   8 6495.97 293.046  11
  -2   4   8 5915.45 292.863  12
   2   4  -8 5882.13 246.934  12
  -2  -4   7 4735.68 253.404  11
  -2   4   7 4337.79 252.375  12
   2   4  -7 4607.34 216.874  12
  -2  -4   6 3909.75 229.436   9
  -2   4   6 3842.24 237.924  12
   2   4  -6 3897.34 198.411  12
  -2  -4   5 1607.04 191.116  13
  -2  -4   5 1622.95 159.986   9
   2   4  -5 1659.00 144.746  12
  -2   4   5 1562.49 173.441  12
   2  -4  -4 182.960 108.979  14
  -2  -4   4 158.834 118.914  13
   2   4  -4 235.316 97.6700  12
  -2   4   4 280.493 121.068  12
   2  -4  -3-8.47528 101.633  14
  -2  -4   3 45.2632 113.562  13
  -2   4   3 80.4972 113.326  12
   2   4  -3 46.8489 88.8064  12
   2  -4  -2 8070.05 319.863  14
  -2  -4   2 7536.74 344.090  13
   2   4  -2 7570.79 265.308  12
  -2   4   2 8173.84 317.085  12
   2  -4  -1 2919.61 208.816  14
  -2  -4   1 2756.85 219.746  13
   2   4  -1 2792.42 170.077  12
  -2   4   1 3058.69 204.361  12
   2  -4   0-50.4261 101.001  14
  -2   4   0-54.6254 111.025  12
   2   4   0-32.2825 96.5967  12
  -2  -4   0-16.6090 109.879  13
  -2  -4  -1 4744.36 277.740  13
   2  -4   1 5067.07 259.179  14
  -2   4  -1 4894.83 238.214  12
   2  -4   2 2539.92 195.899  14
  -2   4  -2 2759.73 187.673  12
   2  -4   3 870.332 138.372  14
   2  -4   3 968.109 151.374   9
  -2   4  -3 879.060 133.703  12
   2  -4   4 1218.51 154.098  14
   2  -4   4 1521.99 167.161   9
  -2   4  -4 1185.81 143.054  12
   2  -4   5 1735.48 175.577  14
  -2   4  -5 1918.06 166.618  12
   2  -4   5 1944.13 182.698   9
  -2   4  -6 154.862 99.9877  12
   2  -4   6 170.188 119.895   9
  -2   4  -7 4467.84 224.119  12
   2  -4   7 4603.17 270.869   9
  -2   4  -8 91.1085 96.1460  12
   2  -4   8 51.0691 120.320   9
  -2   4  -9 114.613 98.6337  12
   2  -4   9 100.646 126.800   9
   2  -4  10 469.464 103.265  17
  -2  -4 -10 503.009 80.6571  15
   2  -4  10 456.290 147.604   9
  -2   4 -10 488.752 73.7402  20
  -2   4 -10 601.692 120.683  12
  -2   4 -11 6072.05 268.009  12
  -2  -4 -11 6352.98 183.265  15
   2  -4  11 6072.74 196.196  17
   2  -4  11 7016.61 318.409  11
   2  -4  11 6055.11 327.975   9
  -2   4 -11 6845.98 171.986  20
  -2   4 -12 1455.59 100.899  20
   2  -4  12 1205.73 126.083  17
   2  -4  12 1079.53 178.801   9
   2  -4  12 1340.86 175.826  11
  -2   4 -12 1090.46 100.371  24
  -2  -4 -12 1184.22 104.867  15
  -2   4 -12 1212.79 148.148  12
  -2   4 -13-19.3854 101.286  12
  -2   4 -13-42.4557 90.8950  24
   2  -4  13 12.3465 100.512  17
   2  -4  13-59.2063 111.337  11
   2  -4  13 65.0005 128.075   9
  -2   4 -14-3.82944 92.1279  24
   2  -4  14-25.0494 101.312  17
   2  -4  15 55.9910 100.221  17
  -2   4 -15 49.9135 92.3188  24
   2  -4  16 138.021 100.194  17
  -2   4 -16 142.732 92.3599  24
   2  -4  17 111.570 94.8380  17
  -2   4 -17 129.844 71.2792  18
  -2   4 -17 7.25031 89.7433  24
   2  -4  18 45.3385 86.6507  17
  -2   4 -18 48.0181 69.7755  18
  -2   4 -18 80.3804 86.7275  24
   2  -4  19 553.477 85.6612  17
  -2   4 -19 474.069 68.8320  18
  -2   4 -19 398.287 87.8452  24
   2  -4  20 88.6372 68.1078  17
  -2   4 -20 33.5313 56.3207  18
  -2   4 -20 77.7934 74.9236  24
   2  -4  21 53.8004 56.6752  17
  -2   4 -21 96.9963 66.9772  24
   2  -4  22 66.7797 46.2226  17
  -2   4 -22 11.7862 55.0516  24
  -2  -5  20 211.275 47.0545  17
   2   5 -20 183.118 45.3872  18
   2   5 -19 336.054 55.7601  18
  -2  -5  19 430.032 60.6065  17
  -2  -5  18 1140.54 79.8279  17
   2   5 -18 1138.72 71.0342  18
  -2  -5  17 6.46886 69.3328  17
   2   5 -17 3.02444 64.7633  18
  -2  -5  16 256.450 79.3232  17
   2   5 -16 364.578 76.1162  18
   2   5 -15 51.7292 74.3196  18
  -2  -5  15-69.1017 99.2785  17
   2   5 -15 44.6329 54.1883  16
  -2  -5  14-11.4645 87.8327  17
   2   5 -14 60.3128 58.9563  16
  -2  -5  13 60.2519 90.4121  17
   2   5 -13 144.834 62.9343  16
  -2  -5  12 631.579 103.726  17
   2   5 -12 633.777 74.3389  16
   2  -5 -12 619.692 92.7245  29
   2   5 -11 163.627 70.0843  16
   2  -5 -11 90.8497 84.3461  29
  -2  -5  11 91.3346 92.0525  17
   2  -5 -10 3210.74 130.178  15
  -2  -5  10 3432.20 148.243  17
   2  -5 -10 3520.00 156.472  29
   2   5 -10 3410.14 120.529  16
   2   5  -9 1270.94 92.1664  16
  -2  -5   9 1469.72 117.065  17
   2  -5  -9 1426.88 98.4329  15
   2  -5  -9 1385.31 117.736  29
   2   5  -9 1484.82 107.419  20
   2   5  -8 2824.52 129.114  20
   2   5  -8 2615.92 109.267  16
  -2  -5   8 2724.22 140.216  17
   2  -5  -8 2646.63 122.058  15
   2   5  -8 2320.50 196.582  12
   2  -5  -8 3010.81 147.116  29
  -2  -5   7 354.553 99.7243  17
   2  -5  -7 340.164 77.6851  15
   2   5  -7 352.546 81.1959  20
   2   5  -7 112.227 116.629  12
   2  -5  -7 211.483 89.5869  29
   2   5  -6 3683.55 137.897  20
   2  -5  -6 3399.81 135.121  15
  -2  -5   6 3391.71 138.926  19
  -2   5   6 3059.00 253.530  12
   2   5  -6 3061.52 213.837  12
   2  -5  -6 3531.80 156.187  29
   2   5  -5 13239.3 233.915  20
   2  -5  -5 12610.5 235.880  15
   2   5  -5 12234.4 385.366  12
  -2   5   5 12254.1 444.245  12
   2  -5  -5 13028.7 261.797  29
  -2  -5   5 12785.7 242.148  19
   2   5  -4 1918.52 183.368  12
  -2   5   4 1961.07 209.389  12
   2   5  -4 1886.91 106.322  20
   2  -5  -4 1773.45 123.108  29
  -2   5   3 1591.62 196.481  12
   2   5  -3 1453.04 95.3667  20
   2  -5  -3 1501.94 114.499  29
   2  -5  -2 486.057 92.0372  29
  -2   5   2 553.263 153.693  12
   2  -5  -1 1356.94 109.487  19
  -2   5   1 1104.73 171.611  12
   2  -5  -1 1161.03 107.655  29
   2  -5   0 929.376 101.608  19
  -2   5   0 739.609 153.332  12
   2  -5   0 798.589 96.6482  29
   2  -5   0 1041.21 176.171  14
   2  -5   1 1098.51 105.433  19
  -2  -5  -1 1112.62 90.1003  15
   2  -5   1 1180.01 181.013  14
  -2   5  -1 1051.02 164.031  12
  -2  -5  -1 990.758 86.5434  29
   2  -5   1 996.392 96.2412  29
  -2   5  -2-33.5635 68.4351  25
   2  -5   2 4.96722 77.3259  19
  -2  -5  -2-47.2912 65.2711  15
   2  -5   2-18.8550 116.215  14
  -2   5  -2-113.354 137.405  12
  -2  -5  -2-49.6400 73.7355  29
  -2   5  -3 278.882 72.5019  25
   2  -5   3 267.850 86.0798  19
  -2  -5  -3 251.256 70.8574  15
  -2   5  -3 247.486 132.994  12
  -2  -5  -3 236.877 77.9282  29
  -2   5  -4 330.999 75.9218  25
   2  -5   4 395.745 91.7478  19
  -2  -5  -4 403.547 76.5231  15
  -2   5  -4 237.054 123.691  12
  -2  -5  -4 309.410 80.9552  29
  -2   5  -5 18.9948 69.4954  25
   2  -5   5-27.5301 83.0948  19
  -2   5  -5-104.432 75.7370  20
  -2  -5  -5 9.04537 67.3531  15
  -2   5  -5-27.8073 123.427  12
  -2  -5  -5-6.73515 75.0966  29
  -2   5  -6 654.027 87.7063  25
  -2   5  -6 586.771 81.6000  20
   2  -5   6 561.794 100.231  19
  -2  -5  -6 651.254 83.8329  15
  -2   5  -6 634.783 138.186  12
  -2  -5  -6 605.537 93.6992  29
  -2   5  -7 61.2752 75.9848  25
   2  -5   7 9.70249 84.8440  19
  -2   5  -7-42.3956 70.3944  20
  -2  -5  -7-0.77267 68.8705  15
  -2   5  -7 6.14523 107.239  12
  -2  -5  -8 91.9116 71.7164  15
   2  -5   8 114.398 84.2070  19
  -2   5  -8 80.4075 71.4701  20
  -2  -5  -9 1557.44 108.340  15
   2  -5   9 1279.96 114.675  19
   2  -5   9 1416.29 121.161  17
   2  -5  10 570.204 105.422  17
   2  -5  10 550.934 91.8865  19
  -2   5 -10 743.618 90.1993  20
  -2  -5 -10 613.005 88.5256  15
   2  -5  11 189.353 97.2077  17
   2  -5  11 181.647 79.3188  19
  -2   5 -11 184.168 93.5106  24
  -2   5 -11 382.218 83.5012  20
  -2  -5 -11 268.589 82.8062  15
   2  -5  12 41.5450 73.7950  19
  -2   5 -12 55.7366 89.8129  24
   2  -5  12 142.883 96.8501  17
   2  -5  13-4.42411 70.1370  19
  -2   5 -13 29.7157 89.2977  24
   2  -5  13-10.0094 89.9112  17
   2  -5  14 24.4195 87.6222  17
  -2   5 -14 83.0478 87.9655  24
   2  -5  15 21.0806 81.5804  17
  -2   5 -15 2.16490 83.8312  24
   2  -5  16 1618.22 101.143  17
  -2   5 -16 1625.53 86.2331  18
  -2   5 -16 1616.27 96.9373  24
   2  -5  17 3.39212 67.6243  17
  -2   5 -17 183.460 61.8973  18
  -2   5 -17 74.1344 75.9811  24
   2  -5  18-38.9008 60.4267  17
  -2   5 -18 38.4116 51.5583  18
  -2   5 -18 34.8545 68.3753  24
   2  -5  19-69.0818 51.1712  17
  -2   5 -19 36.8610 57.7774  24
   2   6 -15 447.970 57.5477  18
  -2  -6  15 490.792 60.0409  17
   2   6 -14 88.8323 45.5097  16
   2   6 -14 76.0756 59.4534  18
  -2  -6  14 0.13838 56.6652  17
   2   6 -13 144.818 51.8148  16
   2   6 -13 220.398 65.4558  18
  -2  -6  13 123.693 64.0570  17
  -2  -6  12 548.105 75.8522  17
   2   6 -12 713.421 66.0360  16
   2   6 -11 175.053 60.5406  16
  -2  -6  11 98.1856 69.3205  17
   2   6 -10 42.5967 58.7321  16
   2  -6 -10 17.3851 55.6527  15
   2  -6  -9 26.1157 80.3766  29
   2   6  -9 19.2392 72.9018  16
   2  -6  -9 55.8951 57.7801  15
   2  -6  -8 9.58828 85.6531  29
   2  -6  -8 61.2699 63.2520  15
   2   6  -8-64.1822 72.0673  16
   2  -6  -7 188.574 70.0129  15
   2   6  -7 78.6128 70.7189  16
   2  -6  -7 220.546 91.2404  29
   2   6  -7 143.306 71.4733  20
   2   6  -6 354.793 74.8418  16
   2  -6  -6 559.314 81.0581  15
  -2  -6   6 374.714 67.7088  15
   2   6  -6 471.461 80.9259  20
   2  -6  -6 551.823 99.6020  29
   2  -6  -5 2508.78 118.923  15
  -2  -6   5 2175.36 108.761  15
   2  -6  -5 2460.49 134.885  29
   2   6  -5 2215.73 115.196  20
   2   6  -5 2287.77 109.408  16
   2   6  -4 868.854 87.4565  20
   2  -6  -4 890.883 93.8940  15
  -2  -6   4 824.369 85.8321  15
   2  -6  -4 872.651 105.536  29
  -2  -6   3-36.9143 72.0581  15
   2  -6  -3-15.9417 74.4809  15
   2  -6  -3 15.2759 88.3009  29
  -2  -6   2 793.223 84.9242  15
   2  -6  -2 821.329 93.9756  15
   2  -6  -2 793.282 99.7563  29
  -2  -6   1 1360.11 101.326  15
   2  -6  -1 1354.50 109.230  29
  -2   6   1 1136.30 98.0296  25
  -2  -6   0 266.556 79.6353  15
   2  -6   0 295.754 81.8918  29
  -2   6   0 275.678 86.3564  25
  -2  -6  -1 55.9711 73.8685  15
   2  -6   1 52.3746 74.5532  29
  -2   6  -2 1599.24 112.644  20
  -2  -6  -2 1790.37 114.840  15
  -2   6  -3 10181.6 206.623  25
  -2   6  -3 10507.1 215.902  20
  -2  -6  -3 10901.3 222.909  15
  -2   6  -4 1458.54 109.493  20
   2  -6   4 1831.88 127.373  19
  -2   6  -4 1580.00 114.651  25
  -2  -6  -4 1405.92 107.949  15
  -2   6  -5 22.0523 79.4357  20
   2  -6   5 151.789 93.0848  19
  -2   6  -5 122.799 79.0473  25
  -2  -6  -5 72.7976 80.9927  15
  -2  -6  -6 347.723 84.8146  15
   2  -6   6 479.058 93.8622  19
  -2   6  -6 322.984 83.5601  20
  -2  -6  -7 687.084 88.0719  15
  -2   6  -7 800.231 91.5185  20
   2  -6   7 924.154 98.1900  19
   2  -6   8 108.352 77.9189  19
  -2   6  -8 83.2657 74.1730  20
  -2  -6  -8 56.7093 72.8275  15
  -2   6  -8-64.6572 61.3218  16
  -2   6  -9 645.864 65.3806  16
  -2  -6  -9 833.512 97.8106  15
   2  -6   9 864.337 88.8626  19
  -2   6  -9 820.719 92.1476  24
  -2   6  -9 847.050 87.9511  20
   2  -6  10 274.943 70.3245  19
  -2   6 -10 275.426 83.6120  24
   2  -6  11 176.713 63.9069  19
  -2   6 -11 215.277 80.9846  24
   2  -6  12 215.824 59.4525  19
  -2   6 -12 256.906 76.5893  24
   2  -6  13 72.3369 55.9293  17
  -2   6 -13 85.5852 68.4624  24
   2  -6  14 10.3026 52.2353  17
  -2   6 -14 57.4518 64.9838  24
  -2   6 -15 63.4605 48.2201  18
   2   7  -9 352.209 45.4936  16
   2  -7  -8 149.468 43.8740  15
   2   7  -8 152.929 44.0494  16
   2   7  -7 101.165 46.0291  16
   2  -7  -7 121.532 48.3699  15
   2   7  -6 303.735 52.2224  16
   2  -7  -6 407.877 54.9048  15
   2   7  -5 404.909 54.9003  16
   2  -7  -5 478.262 60.9400  15
  -2  -7   5 456.660 54.3769  15
  -2   7   4-35.0090 47.3506  20
   2   7  -4 16.0913 52.5111  16
  -2  -7   4 64.8207 47.9399  15
   2  -7  -4 122.255 55.1703  15
  -2   7   3-72.1548 50.0099  20
   2   7  -3-63.2188 55.8269  16
   2  -7  -3 2.95808 53.9278  15
  -2  -7   3 16.4973 49.7792  15
  -2   7   2 139.812 49.2511  20
  -2  -7   2 210.993 54.8253  15
   2  -7  -2 224.725 59.8185  15
   2   7  -2 164.054 55.4711  16
  -2   7   1 216.516 53.0766  20
  -2  -7   1 279.676 56.7515  15
   2  -7  -1 253.877 58.6008  15
   2   7  -1 193.191 57.5391  16
  -2   7   0-7.29684 51.9310  20
   2   7   0-114.234 56.8937  16
  -2  -7   0 8.23588 55.8732  15
   2  -7   0-26.6037 55.3244  15
  -2   7  -1 227.406 55.7673  20
  -2  -7  -1 236.515 59.2500  15
   2  -7   1 196.728 58.1847  15
   2   7   1 78.0174 54.6990  16
  -2   7  -2 97.5253 54.7859  20
  -2  -7  -2 38.1899 54.8932  15
   2   7   2-87.8098 53.0867  16
   2  -7   2 26.8700 55.4029  15
  -2   7  -3 889.696 66.6554  20
   2   7   3 683.902 56.3043  16
  -2  -7  -3 994.724 73.6278  15
   2  -7   3 776.461 68.9983  15
  -2   7  -4 92.0859 53.5281  20
   2  -7   4-7.60589 54.1067  15
  -2  -7  -4 35.5345 54.8983  15
  -2   7  -5 277.058 56.2480  20
   2  -7   5 69.2164 49.0553  15
  -2   7  -5 0.24282 48.6123  16
  -2  -7  -5 208.794 58.0381  15
  -2   7  -6 244.541 54.1351  20
  -2   7  -6 3.39360 44.9877  16
   2  -7   6 40.4894 47.1754  15
  -2  -7  -6 234.440 57.4327  15
   2  -7   7 163.254 47.3731  15
  -2   7  -7 164.528 42.3218  16
   2  -7   8 812.783 55.7522  15
   3   0 -25-145.897 90.3791  18
   3   0 -25-114.392 81.4899   7
  -3   0  25 83.3160 54.1359  21
   3   0 -24-171.086 103.493  18
   3   0 -24-85.5814 89.4743   7
  -3   0  24-180.607 72.4610  21
   3   0 -23 155.711 108.185  18
   3   0 -23 105.718 105.542   7
  -3   0  23 17.7385 76.0999  21
   3   0 -22-136.249 110.757  18
  -3   0  22-2.36235 83.5222  21
   3   0 -22-211.338 120.712   7
   3   0 -21 3086.33 156.487   7
   3   0 -21 3213.67 150.024  24
   3   0 -20 56.5789 113.791  18
   3   0 -20 11.6563 112.887  24
  -3   0  20 114.647 95.5901  21
   3   0 -20-133.467 120.244   7
   3   0 -19 1631.32 131.793  18
   3   0 -19 1229.10 126.341  24
   3   0 -19 1097.21 231.994   3
  -3   0  19 1261.20 133.506  21
   3   0 -19 1370.32 134.611   7
   3   0 -18 88.5448 95.5112  18
   3   0 -18-4.97223 189.083   3
   3   0 -18-42.9573 107.357   7
  -3   0  18 192.605 98.6881  21
   3   0 -18 36.7285 107.293  24
   3   0 -17 485.257 104.572  24
   3   0 -17 579.590 111.662   7
   3   0 -17 673.715 207.191   3
   3   0 -16-124.961 183.952   3
   3   0 -15 838.490 200.365   3
   3   0 -14-0.93907 163.827   3
   3   0 -13 35.6268 161.338   3
   3   0 -12-28.4202 151.076   3
   3   0 -11 19679.6 473.680   3
   3   0 -10-62.4524 136.803   3
   3   0  -9 23782.0 439.942   3
   3   0  -8 20.8110 98.3181   4
   3   0  -7 17193.3 360.783   4
   3   0  -7 16175.2 648.587   1
  -3   0   7 16211.8 607.166   1
   3   0  -6-1.39190 85.4065   4
   3   0  -6 12.2814 124.649   1
  -3   0   6 35.2603 113.807   1
   3   0  -5 77.8067 81.4280   4
   3   0  -5 50.5176 126.402   1
  -3   0   5 34.2527 92.8130   1
   3   0  -4-7.56875 80.2080   4
   3   0  -4-19.5354 127.468   1
   3   0  -3 421733. 2309.22   1
   3   0  -2 22.4775 120.583   1
   3   0   0 31.4802 93.0064   2
   3   0   1 58397.4 774.337   2
   3   0   2 2.71138 113.140   2
  -3   0  -3 197386. 646.085  10
  -3   0  -3 199918. 1572.01   8
  -3   0  -3 198003. 824.960   3
   3   0   3 198733. 1629.14   2
  -3   0  -4 43.0293 76.7133  10
  -3   0  -4 22.9774 111.155   8
  -3   0  -4-3.41191 77.1221   3
   3   0   4-32.8573 112.549   2
  -3   0  -5 219095. 951.743   5
  -3   0  -5 216544. 776.014  10
  -3   0  -5 216436. 1010.87   3
  -3   0  -6-19.8249 67.1604   5
  -3   0  -6 15.8652 123.198   8
  -3   0  -6-0.37406 76.0040  10
  -3   0  -6 19.5740 84.0434   3
  -3   0  -7 4047.76 164.939   5
  -3   0  -7 3688.55 143.655  10
   3   0   7 3804.88 316.157   8
  -3   0  -7 3915.29 176.164   3
  -3   0  -8-5.78544 79.5608   5
  -3   0  -8-21.5932 83.7895  10
  -3   0  -8-2.50071 94.7316   3
  -3   0  -9 15367.8 360.427   3
  -3   0 -10 11.3758 120.016   3
  -3   0 -11-11.4559 128.632   3
  -3   0 -12-1.57302 128.947   3
  -3   0 -13 4163.64 256.105   3
  -3   0 -14-13.1273 136.982   3
  -3   0 -15 662.780 164.930   3
  -3   0 -16-49.7669 152.248   3
  -3   0 -17 4170.10 152.993  24
  -3   0 -17 4291.28 169.878  23
  -3   0 -17 4548.18 312.673   3
  -3   0 -18 54.1420 105.896  24
  -3   0 -18 59.2335 113.959  23
  -3   0 -18 22.8063 162.762   3
  -3   0 -19 3303.71 153.348  24
  -3   0 -19 3383.15 168.988  23
  -3   0 -19 3145.90 291.797   3
  -3   0 -20 65.8896 121.953  23
  -3   0 -20 219.427 116.321  24
  -3   0 -21 206.383 121.514  23
  -3   0 -21 196.917 110.080  24
  -3   0 -22-7.45711 99.7311  24
  -3   0 -23 5661.37 151.335  24
  -3   0 -23 5823.33 167.864   7
  -3   0 -24 133.729 87.9543   7
  -3   0 -25 3360.42 111.612   7
   3   0  25 2993.88 104.040  21
  -3   0 -26-75.8951 57.9446   7
   3   0  26 76.1720 49.2112  21
  -3  -1  26 65.4503 49.1155   6
  -3  -1  26 66.0788 46.2507  21
  -3  -1  25 135.305 58.4774  21
   3   1 -25 98.5202 78.1401  18
  -3  -1  24-126.584 78.4300  21
   3   1 -24-88.7242 91.5226  18
   3   1 -24-85.2280 87.9493   7
   3  -1 -24-168.194 89.7211   7
  -3  -1  23-157.477 86.4004  21
   3   1 -23-121.535 95.6098  18
   3   1 -23-94.3565 98.2980   7
   3  -1 -23-75.3290 95.9260   7
   3   1 -23-93.0382 93.5659  24
  -3  -1  22-62.6258 93.9577  21
   3   1 -22 180.135 95.3265  18
   3  -1 -22-39.6610 125.411  18
   3   1 -22-21.7648 108.635   7
   3  -1 -22-82.0578 111.630   7
   3   1 -22-14.9617 102.738  24
  -3  -1  21 638.163 112.037  21
   3  -1 -21 912.449 138.887  18
   3   1 -21 919.418 110.080  18
   3   1 -21 447.128 110.327   7
   3  -1 -21 396.786 113.741   7
   3   1 -21 698.316 112.924  24
  -3  -1  20 100.808 101.017  21
   3   1 -20 48.5687 104.034  24
   3  -1 -20-21.5547 133.359  18
   3   1 -20 177.522 94.3986  18
   3   1 -20-179.718 122.656   7
   3  -1 -20-219.131 127.493   7
   3  -1 -19 1078.44 233.686   3
   3   1 -19 1101.91 232.506   3
  -3  -1  19 1264.30 129.596  21
   3   1 -19 1283.86 121.773  24
   3   1 -19 1557.88 114.331  18
   3  -1 -19 1626.28 151.373  18
   3  -1 -19 1059.99 131.596   7
   3   1 -19 1097.54 130.260   7
   3  -1 -18-101.298 193.598   3
   3   1 -18 16.2825 179.404   3
  -3  -1  18 103.372 101.845  21
   3   1 -18-128.975 103.946  24
   3  -1 -18-128.613 133.125  18
   3   1 -18 87.7880 87.2017  18
   3   1 -18 13.5415 109.399   7
   3  -1 -18-74.7325 111.005   7
   3  -1 -17 1013.39 220.560   3
   3   1 -17 1032.58 222.093   3
  -3  -1  17 1108.74 120.415  21
   3   1 -17 960.177 104.739  24
   3  -1 -17 925.186 112.951  24
   3  -1 -17 1264.33 126.151  18
   3   1 -17 889.751 90.0859  18
   3  -1 -17 1164.38 123.369   7
   3   1 -17 1141.36 123.177   7
   3  -1 -16 1683.02 243.157   3
   3   1 -16 1499.62 227.819   3
   3  -1 -15 6309.79 362.396   3
   3   1 -15 6276.33 361.224   3
   3  -1 -14 581.146 178.637   3
   3   1 -14 575.008 180.194   3
   3  -1 -13-39.9394 160.437   3
   3   1 -13-67.0031 159.898   3
   3  -1 -12 12559.7 418.254   3
   3   1 -12 12368.2 412.224   3
   3   1 -12 12568.3 330.392  12
   3  -1 -11 1452.91 188.082   3
   3   1 -11 1515.91 191.178   3
   3   1 -11 1284.69 141.343  12
   3   1 -10 4455.75 245.252   3
   3  -1 -10 4412.50 244.998   3
   3   1 -10 3817.99 193.231  12
   3   1  -9 501.498 100.064  12
   3   1  -9 554.615 137.092   3
   3  -1  -9 572.627 136.646   3
   3   1  -8 841.775 132.092   4
   3  -1  -8 757.856 127.058   4
   3   1  -8 1026.69 99.6915  12
   3   1  -7 5081.09 162.901  12
  -3  -1   7 4497.47 342.086   1
  -3   1   7 4379.96 340.354   1
   3   1  -7 4689.93 371.412   1
   3  -1  -7 4578.76 375.975   1
   3   1  -7 4665.30 206.358   4
   3  -1  -7 4667.15 207.172   4
   3  -1  -7 4648.50 156.907  14
   3   1  -6 11310.1 226.305  12
   3   1  -6 11885.6 524.862   1
  -3   1   6 11455.0 490.601   1
  -3  -1   6 11441.9 488.861   1
   3  -1  -6 11683.0 526.861   1
   3   1  -6 12202.7 293.147   4
   3  -1  -6 11840.2 286.775   4
   3  -1  -6 11282.6 221.496  14
   3   1  -5 1942.36 101.514  12
  -3  -1   5 1826.55 200.124   1
  -3   1   5 1827.36 207.711   1
   3   1  -5 1813.81 216.608   1
   3  -1  -5 1953.54 222.824   1
   3   1  -5 1662.19 123.591   4
   3  -1  -5 1760.67 123.024   4
   3  -1  -5 1859.42 100.058  14
   3  -1  -4 110139. 712.863   4
   3   1  -4 109479. 716.071   4
  -3   1   4 113149. 1290.97   1
  -3  -1   4 114476. 1290.68   1
   3   1  -4 113066. 1319.03   1
   3  -1  -4 112238. 1328.03   1
   3  -1  -3 1402.66 99.4974   4
   3   1  -3 1454.44 77.0352  12
   3   1  -3 1508.91 178.985   1
   3  -1  -3 1452.54 178.079   1
   3   1  -2 56469.4 815.868   1
   3  -1  -2 56588.8 821.848   1
   3  -1  -1 126610. 1143.35   1
   3   1  -1 123798. 1133.76   1
  -3   1   1 125296. 1193.55   2
  -3  -1   0 5875.48 265.773   2
  -3   1   0 5846.11 269.046   2
  -3  -1  -1 2171.69 112.868  13
  -3  -1  -1 1893.17 172.677   2
  -3   1  -1 2000.13 173.267   2
   3   1   1 2106.12 171.844   2
   3  -1   1 2077.46 174.227   2
   3   1   2 3663.64 225.378   2
   3  -1   2 3815.96 231.462   2
  -3  -1  -2 3793.95 145.936  13
  -3  -1  -2 3829.92 268.672   8
  -3   1  -3 105618. 569.436  12
  -3  -1  -3 107605. 628.069   3
  -3   1  -3 104344. 615.343   3
   3   1   3 108599. 1229.41   2
   3  -1   3 109124. 1237.52   2
  -3  -1  -3 108575. 711.777  13
  -3  -1  -3 108486. 1403.52   8
  -3   1  -3 105925. 970.672   8
  -3   1  -4 61036.6 438.656  12
  -3  -1  -4 60664.6 509.508   3
  -3   1  -4 60229.6 506.967   3
   3   1   4 62880.2 1023.50   2
   3  -1   4 62315.1 1015.88   2
  -3  -1  -4 63310.2 570.570  13
  -3   1  -4 62685.4 829.164   8
  -3  -1  -4 62030.3 1135.70   8
  -3  -1  -5 42826.0 460.253   3
  -3   1  -5 42306.0 460.994   3
  -3   1  -5 44681.8 787.051   8
  -3  -1  -5 42857.3 1022.19   8
  -3   1  -5 42957.2 385.160  12
  -3  -1  -5 42897.9 445.086   5
  -3   1  -5 43428.0 439.682   5
  -3  -1  -6 52078.6 539.608   3
  -3   1  -6 51389.8 543.201   3
  -3   1  -6 49042.9 411.690  10
   3   1   6 53707.7 1171.05   8
  -3   1  -6 49889.2 417.950  12
  -3   1  -6 51632.7 512.844   5
  -3  -1  -6 51885.8 525.258   5
  -3  -1  -7 2544.54 150.958   3
  -3   1  -7 2511.97 154.152   3
  -3   1  -7 2185.35 118.789  10
  -3   1  -7 2422.03 109.302  12
  -3  -1  -7 2543.02 149.576   5
  -3   1  -7 2545.63 144.589   5
  -3   1  -8 1982.78 116.291  10
  -3   1  -8 2200.85 107.043  12
  -3  -1  -8 2347.85 159.150   3
  -3   1  -8 2260.67 160.581   3
  -3   1  -9 13186.7 243.656  12
  -3  -1  -9 13433.2 344.407   3
  -3   1  -9 13549.4 345.772   3
  -3   1 -10 568.316 109.413  10
  -3   1 -10 460.102 80.2866  12
  -3  -1 -10 273.138 125.251   3
  -3   1 -10 271.686 123.840   3
  -3   1 -11 734.043 105.729  12
  -3  -1 -11 658.830 146.144   3
  -3   1 -11 600.079 145.932   3
  -3   1 -12 1693.18 180.313   3
  -3  -1 -12 1895.94 189.807   3
  -3  -1 -13 5201.61 282.584   3
  -3   1 -13 5160.92 280.308   3
  -3   1 -14 10508.2 397.389   3
  -3  -1 -14 10461.2 395.747   3
  -3  -1 -15 226.323 147.402   3
  -3   1 -15 196.780 153.300   3
  -3  -1 -16 643.224 170.029   3
  -3   1 -16 559.855 172.208   3
  -3   1 -17 105.423 158.836   3
  -3  -1 -17 100.034 163.711   3
  -3  -1 -17 577.880 119.764  28
  -3   1 -17 49.3200 93.9575  24
  -3  -1 -17 58.9596 102.063  24
  -3  -1 -17 70.4881 112.495  23
  -3   1 -17 36.5667 98.2089  23
  -3   1 -18 1391.58 221.016   3
  -3  -1 -18 1378.95 226.884   3
  -3   1 -18 1372.25 119.573  24
  -3  -1 -18 1216.89 126.198  24
  -3  -1 -18 1347.89 145.391  23
  -3   1 -18 1372.67 129.424  23
  -3  -1 -18 700.666 127.871  28
  -3  -1 -19 10.6574 111.628  24
  -3   1 -19 1.42767 105.452  24
  -3   1 -19 87.4885 111.480  23
  -3  -1 -19 177.749 129.147  23
  -3   1 -20 181.634 106.909  24
  -3   1 -20 154.427 113.426  23
  -3   1 -21 181.441 106.442  24
  -3   1 -21 139.163 113.520  23
  -3   1 -22 2883.75 137.455   7
  -3  -1 -22 2966.89 141.509   7
  -3   1 -22 3167.88 135.037  24
  -3   1 -22 2947.84 141.524  23
  -3   1 -23 422.560 96.2683   7
  -3  -1 -23 471.049 99.5355   7
  -3   1 -23 367.017 94.2368  24
  -3   1 -23 435.530 101.013  23
  -3  -1 -24 65.1486 79.9999   7
  -3   1 -24 105.413 81.0074   7
  -3   1 -24 79.4035 76.4026  24
   3  -1  24 323.747 82.6319  21
  -3   1 -25-47.1523 68.4191   7
  -3  -1 -25 41.8006 64.7038   7
   3   1  25 98.9324 53.9443  21
   3  -1  25 135.468 63.2824  21
   3  -1  26 211.690 48.3891  21
   3   2 -25-77.8632 67.4634  18
  -3  -2  25 117.724 53.3094  21
   3   2 -24 21.5718 71.2529  18
   3   2 -24-59.0597 74.9969  24
  -3  -2  24 198.457 67.6938  21
   3   2 -23 505.982 86.5794  24
   3  -2 -23 422.701 83.1088   7
  -3  -2  23 534.191 85.8553  21
   3   2 -22 492.331 95.0495  24
   3  -2 -22 373.623 92.9149   7
  -3  -2  22 425.371 93.4238  21
   3   2 -21 354.988 99.7608  24
   3  -2 -21 247.604 98.8125   7
  -3  -2  21 165.509 96.8837  21
   3   2 -20 188.966 97.0877  24
   3   2 -20 245.951 91.3122  18
   3  -2 -20 157.645 104.533   7
  -3  -2  20 100.505 99.8394  21
   3   2 -19 1216.40 111.824  24
   3   2 -19 1448.98 105.915  18
   3  -2 -19 1130.15 125.050   7
  -3  -2  19 1421.52 130.356  21
   3   2 -18-28.8665 98.6437  24
  -3  -2  18 18.6302 102.486  21
   3   2 -18-33.3471 87.9603  18
   3  -2 -18-282.026 126.209   7
   3   2 -17-54.2830 95.4211  24
  -3  -2  17-22.5312 98.3159  21
   3  -2 -17-68.6493 190.480   3
   3  -2 -17-79.8932 135.588  18
   3   2 -17 4.81370 79.4301  18
   3  -2 -17-84.6264 112.869   7
   3   2 -16 2033.50 113.420  24
   3   2 -16 2143.31 106.264  18
   3  -2 -16 2035.93 259.441   3
   3   2 -16 1983.89 243.183   3
  -3  -2  16 2095.12 140.300  21
   3  -2 -15 631.540 188.889   3
   3   2 -15 826.704 193.795   3
   3   2 -15 834.337 154.645  12
   3  -2 -14 6623.77 365.328   3
   3   2 -14 6993.79 364.472   3
   3  -2 -13 10411.4 425.341   3
   3   2 -13 10387.7 418.574   3
   3   2 -13 10485.1 327.404  12
   3  -2 -12 4536.29 286.394   3
   3   2 -12 4453.84 280.934   3
   3   2 -12 4665.57 220.170  12
   3   2 -11 16869.4 473.500   3
   3  -2 -11 16867.8 482.212   3
   3   2 -11 18023.3 378.564  12
   3   2 -10 53408.7 772.717   3
   3  -2 -10 53828.1 789.732   3
   3   2  -9 1487.65 171.231   3
   3  -2  -9 1337.79 168.147   3
   3   2  -9 1774.92 145.880  12
   3   2  -8 57.8441 83.1145  12
   3   2  -8 6.02491 119.425   3
   3  -2  -8 30.6178 119.699   3
   3  -2  -7 1201.07 117.904  14
   3   2  -7 1262.76 110.544  12
   3   2  -7 1282.27 141.152   3
   3  -2  -7 1243.37 141.744   3
   3  -2  -6 1450.12 119.233  14
   3   2  -6 1603.28 106.667  12
   3  -2  -6 1279.08 225.159   1
  -3  -2   6 1323.88 199.562   1
   3  -2  -5 13204.8 306.268   4
   3  -2  -5 15241.7 312.269  14
  -3  -2   5 12602.1 259.798   9
   3   2  -5 14506.6 248.777  12
   3   2  -5 12471.4 533.603   1
   3  -2  -5 13205.6 562.382   1
   3  -2  -4 2323.09 132.709   4
   3  -2  -4 2684.68 142.877  14
  -3  -2   4 2264.46 112.758   9
   3   2  -4 2201.92 220.907   1
   3  -2  -4 2432.57 236.818   1
   3   2  -4 2633.02 111.975  12
  -3  -2   4 2686.10 141.133  11
  -3  -2   3 1050.98 98.4894  11
  -3  -2   3 840.521 75.3620   9
  -3  -2   3 934.694 135.396   2
   3   2  -3 945.573 144.495   1
  -3   2   3 871.233 136.048   2
   3  -2  -3 902.257 151.207   1
   3   2  -3 993.261 75.5572  12
  -3  -2   2 1835.93 109.336  11
  -3  -2   2 1652.06 90.6854   9
   3   2  -2 1765.96 169.626   1
   3  -2  -2 1704.97 170.659   1
  -3  -2   2 1719.97 155.009   2
  -3   2   2 1608.23 156.192   2
  -3   2   2 1752.18 111.213  12
   3   2  -2 1956.19 91.3443  12
   3  -2  -1 28520.1 382.153   9
  -3  -2   1 27550.8 724.118   8
  -3  -2   1 27921.1 343.605  11
   3   2  -1 29101.7 582.094   1
   3  -2  -1 28945.0 592.284   1
  -3  -2   1 28469.6 551.612   2
  -3   2   1 27858.5 561.198   2
  -3   2   1 28264.1 378.401  12
   3   2  -1 28304.6 309.797  12
  -3  -2   0 6928.62 394.637   8
   3  -2   0 6909.68 195.136   9
  -3  -2   0 7055.40 227.628  13
  -3   2   0 6946.66 194.876  12
   3   2   0 6679.57 148.598  12
   3  -2   0 6793.12 284.762   1
   3   2   0 6835.03 283.029   1
  -3   2  -1 12194.4 250.449  12
  -3  -2  -1 12361.2 294.326  13
  -3  -2  -1 11833.4 529.156   8
   3  -2   1 12197.1 256.401   9
  -3  -2  -2 1753.68 129.376  13
  -3  -2  -2 1794.68 240.124   8
   3  -2   2 1775.10 118.286   9
  -3   2  -2 1937.53 114.960  12
   3   2   2 1785.36 161.256   2
  -3  -2  -3 947.543 106.503  13
   3  -2   3 961.636 105.533   9
   3  -2   3 865.200 88.6022  11
  -3  -2  -3 839.917 192.026   8
  -3   2  -3 984.387 93.5719  12
   3   2   3 894.437 132.244   2
   3  -2   3 877.279 134.366   2
  -3  -2  -4 10668.6 229.380   5
   3  -2   4 11929.0 289.778   9
   3  -2   4 10830.8 232.587  11
  -3   2  -4 11159.9 241.966  12
  -3  -2  -4 11330.8 302.541  13
  -3  -2  -4 10007.1 213.780   3
   3   2   4 10340.9 418.468   2
   3  -2   4 10545.6 431.515   2
  -3   2  -5 73886.5 611.070  12
   3   2   5 64213.1 1213.56   1
   3  -2   5 69157.0 1261.54   1
  -3  -2  -5 70735.0 601.780   3
   3   2   5 64272.4 1146.24   2
   3  -2   5 65117.2 1156.56   2
   3  -2   5 73552.9 616.984  11
  -3  -2  -6 4024.67 171.466   3
  -3   2  -6 3757.52 166.127   3
   3  -2   6 3119.53 300.576   2
   3  -2   6 3272.56 317.646   1
   3  -2   6 4090.03 184.256  11
  -3   2  -6 4065.49 162.421  12
  -3   2  -7 1250.91 127.301   3
  -3  -2  -7 1332.35 129.123   3
  -3   2  -7 1302.16 114.370  12
   3  -2   7 1259.05 128.377  11
  -3  -2  -8 3066.98 181.451   3
  -3   2  -8 3007.29 181.388   3
  -3   2  -8 3118.23 146.366  12
  -3   2  -9 128.537 72.7143  12
  -3   2  -9 45.4675 107.629   3
  -3  -2  -9 126.035 102.550   3
  -3   2  -9 323.488 119.916  10
  -3   2 -10 3708.58 163.391  12
  -3  -2 -10 3446.57 209.231   3
  -3   2 -10 3496.28 210.924   3
  -3   2 -10 3227.17 159.479  10
  -3  -2 -11 584.838 135.359   3
  -3   2 -11 497.458 132.852   3
  -3   2 -11 536.593 89.6756  12
  -3  -2 -12 2406.36 204.603   3
  -3   2 -12 2358.42 203.336   3
  -3   2 -12 2449.09 147.419  12
  -3  -2 -13 297.736 132.444   3
  -3   2 -13 313.502 135.788   3
  -3   2 -13 421.808 104.691  12
  -3  -2 -14 45.7851 130.826   3
  -3   2 -14 21.6959 131.493   3
  -3   2 -14 79.7928 91.6435  12
  -3  -2 -15 202.435 150.537   3
  -3   2 -15 277.508 150.287   3
   3  -2  15 307.395 89.2871  17
  -3   2 -15 358.820 85.9632  24
   3  -2  16-23.9501 89.2030  17
  -3   2 -16 78.2937 94.6711  23
  -3  -2 -16-54.3497 162.724   3
  -3   2 -16 127.356 92.1974  24
   3  -2  17 12.3328 90.7465  17
  -3   2 -17 13.4738 100.459  23
  -3  -2 -17-218.854 175.982   3
  -3   2 -17 181.579 99.8701  24
  -3   2 -18 137.665 100.146  24
  -3   2 -18 41.6652 99.8211  23
   3  -2  18 15.7939 86.8687  17
  -3   2 -19 229.093 102.895  24
  -3  -2 -19 121.806 131.943  28
  -3   2 -19 151.993 101.188  23
   3  -2  19 153.172 88.6031  17
   3  -2  20 3196.16 128.777  17
  -3   2 -20 3776.91 144.258  24
  -3   2 -20 3318.56 147.990  23
  -3   2 -20 3613.02 147.172   7
  -3  -2 -20 3572.84 152.843   7
  -3   2 -21 466.217 101.007  24
  -3   2 -21 548.380 99.4057   7
  -3  -2 -21 535.065 102.566   7
  -3   2 -21 427.390 98.7274  23
  -3   2 -22 374.130 94.4701  23
  -3   2 -22 347.204 92.4137  24
   3  -2  22 639.611 100.205  21
  -3  -2 -22 438.193 92.9860   7
  -3   2 -23 385.789 86.4798  23
  -3   2 -23 497.576 84.7730  24
  -3  -2 -23 380.081 80.1490   7
   3  -2  23 515.927 84.7322  21
  -3   2 -24 28.7301 67.7194  24
  -3  -2 -24-37.7346 64.8119   7
   3  -2  24 94.3843 63.8855  21
   3  -2  25-13.1751 49.5025  21
  -3   2 -25 35.0782 55.1916  24
   3   3 -24 182.620 55.9389  18
  -3  -3  24 137.137 48.8611  21
   3   3 -23 61.3641 60.2761  18
  -3  -3  23 56.2548 58.2485  21
   3   3 -22 306.908 71.4089  18
  -3  -3  22 223.436 75.1857  21
   3   3 -21 1951.72 99.5571  18
  -3  -3  21 1739.08 110.592  21
   3   3 -20 345.130 84.8485  18
  -3  -3  20 357.203 95.6169  21
  -3  -3  20 172.495 76.8100  17
  -3  -3  19 1112.44 97.6450  17
   3   3 -19 1215.07 97.3402  18
  -3  -3  19 1060.51 115.038  21
   3   3 -18 70.9714 84.4240  18
  -3  -3  18-174.074 105.325  21
  -3  -3  18 43.4369 82.7332  17
  -3  -3  17 1934.40 136.027  21
  -3  -3  17 1818.78 117.515  17
   3   3 -17 1958.18 110.243  18
  -3  -3  16 2306.54 126.163  17
   3   3 -16 2534.37 121.440  18
   3   3 -16 2093.78 201.909  12
  -3  -3  16 2288.13 213.012  11
  -3  -3  16 2313.53 145.125  21
  -3  -3  15 14037.9 242.156  17
   3   3 -15 13886.5 209.229  18
   3   3 -15 13546.8 414.941  12
  -3  -3  15 14095.4 455.637  11
  -3  -3  15 14152.0 280.328  21
   3   3 -15 13419.4 209.144  16
  -3  -3  14 13747.3 239.058  17
  -3  -3  14 13564.7 272.450  21
  -3  -3  14 14251.7 446.074  11
   3   3 -14 13716.3 401.163  12
   3   3 -13 5750.09 263.735  12
  -3  -3  13 5499.65 290.620  11
   3   3 -12 6539.78 269.204  12
  -3  -3  12 6772.54 306.478  11
   3   3 -11 7585.06 285.988  12
  -3  -3  11 8534.66 331.909  11
  -3  -3  10 91.8506 114.074  11
   3   3 -10 42.5178 93.6643  12
   3   3  -9 2771.00 171.250  12
  -3  -3   9 3603.46 224.384  11
  -3  -3   8 415.431 124.406  11
   3   3  -8 322.052 88.1503  12
   3  -3  -7-41.6814 92.7135  14
  -3  -3   7 37.4053 99.4557  11
   3   3  -7-34.3722 81.5314  12
   3  -3  -6 167.704 97.6014  14
  -3  -3   6 167.679 105.785  11
  -3   3   6 149.677 100.435  12
   3   3  -6 63.2174 78.8072  12
   3  -3  -5 151.757 91.0771  14
  -3  -3   5 132.324 98.2885  11
   3   3  -5 253.774 80.4644  12
  -3   3   5 216.098 110.976  12
   3  -3  -4 400.022 108.075  14
  -3  -3   4 396.898 109.521  11
   3   3  -4 520.346 87.9640  12
  -3   3   4 423.827 112.393  12
   3  -3  -3 2179.24 167.442  14
  -3  -3   3 2171.88 140.088   9
  -3  -3   3 2326.01 157.379  11
  -3   3   3 2268.06 165.117  12
   3   3  -3 1983.44 124.754  12
  -3  -3   3 2018.16 188.374  13
   3  -3  -2 3540.04 199.035  14
  -3  -3   2 3197.37 214.708  13
  -3   3   2 3354.09 188.598  12
   3   3  -2 3072.56 148.941  12
  -3   3   1 289.700 107.499  12
   3   3  -1 267.419 77.0687  12
  -3  -3   1 265.462 116.318  13
  -3  -3   0 1745.48 168.576  13
   3  -3   0 1739.71 150.079   9
  -3   3   0 1830.47 149.060  12
  -3  -3  -1 5004.80 251.991  13
   3  -3   1 4953.70 219.335   9
  -3   3  -1 5008.86 211.740  12
  -3  -3  -2 13734.0 390.826  13
   3  -3   2 13942.7 349.594   9
  -3   3  -2 14092.5 334.543  12
   3  -3   3 296.019 110.444   9
  -3   3  -3 336.560 104.899  12
  -3  -3  -3 299.127 116.148  13
   3  -3   4 5380.16 243.589   9
  -3   3  -4 5576.11 216.507  12
   3  -3   5 3900.20 221.435   9
  -3   3  -5 4052.32 189.822  12
   3  -3   6 13454.1 382.303   9
   3  -3   6 13421.2 336.518  11
  -3   3  -6 13717.3 332.288  12
   3  -3   7 1551.97 167.502   9
   3  -3   7 1484.21 141.734  11
  -3   3  -7 1488.50 132.374  12
   3  -3   8 360.329 127.020   9
   3  -3   8 354.044 106.675  11
  -3   3  -8 360.361 95.3000  12
   3  -3   9 3304.60 225.784   9
   3  -3   9 3124.12 196.086  11
  -3   3  -9 3272.44 175.764  12
   3  -3  10 2158.64 180.016  11
   3  -3  10 2400.17 206.957   9
  -3   3 -10 2386.38 159.471  12
   3  -3  11 1532.49 178.299   9
   3  -3  11 1504.68 165.673  11
  -3   3 -11 1450.09 134.112  12
   3  -3  12 567.146 144.684   9
   3  -3  12 452.427 120.828  11
  -3   3 -12 473.170 104.250  12
   3  -3  13 60.3678 91.1093  17
  -3   3 -13 9.64394 77.6782  24
   3  -3  13 53.0347 122.202   9
  -3   3 -13-36.1730 82.9715  12
   3  -3  14 441.517 104.218  17
  -3   3 -14 479.179 92.1251  24
  -3  -3 -14 76.8648 124.683  28
  -3   3 -14 465.155 128.837  12
   3  -3  14 336.909 136.634   9
   3  -3  15 1967.63 133.833  17
  -3   3 -15 1376.74 166.807  12
   3  -3  15 1737.95 198.395   9
  -3   3 -15 1800.18 114.149  24
  -3   3 -16 37.6455 92.5120  24
   3  -3  16 13.7203 99.1223  17
  -3   3 -17 609.041 101.651  24
   3  -3  17 559.349 108.080  17
   3  -3  18 741.263 106.919  17
  -3   3 -18 646.263 102.418  24
   3  -3  18 656.868 110.274  21
  -3   3 -19-2.61969 92.9748  24
   3  -3  19 7.90777 87.6570  17
   3  -3  19 153.158 90.5938  21
  -3   3 -20 95.0021 91.1533  24
   3  -3  20 59.6312 78.8984  17
   3  -3  20 117.580 82.0999  21
  -3   3 -21 298.235 85.7624  24
   3  -3  21 288.445 72.7209  17
   3  -3  21 301.340 76.7140  21
  -3   3 -22 191.784 75.4192  24
   3  -3  22 137.697 65.1652  17
   3  -3  22 105.422 62.2410  21
  -3   3 -23 128.839 63.9567  24
   3  -3  23 38.3385 45.9664  17
  -3   3 -24 113.669 51.9924  24
   3   4 -22 660.597 59.2362  18
  -3  -4  21 279.056 57.3655  21
  -3  -4  21 258.935 60.0906  17
   3   4 -20 440.950 68.7554  18
  -3  -4  20 389.651 68.3217  21
  -3  -4  20 442.161 70.2843  17
   3   4 -19-11.8794 71.5744  18
  -3  -4  19 42.0370 66.6991  21
  -3  -4  19-54.8006 74.6415  17
   3   4 -18 247.984 79.6331  18
  -3  -4  18 340.949 79.8845  21
  -3  -4  18 306.124 83.6557  17
   3   4 -17 235.490 81.6033  18
  -3  -4  17 370.592 92.2717  17
  -3  -4  17 318.195 87.0062  21
   3   4 -16 414.010 71.1246  16
   3   4 -16 481.229 89.8399  18
  -3  -4  16 483.499 94.7591  21
  -3  -4  16 566.315 101.439  17
   3   4 -15 1538.72 104.219  18
  -3  -4  15 1616.05 122.714  17
   3   4 -15 1312.64 87.7060  16
  -3  -4  14 2381.48 131.907  17
   3   4 -14 2382.36 104.245  16
   3   4 -13 490.323 74.1151  16
  -3  -4  13 207.918 96.2317  17
  -3  -4  13 143.908 120.071  11
   3   4 -13 306.618 129.661  12
  -3  -4  12 3101.65 143.145  17
   3  -4 -12 2828.08 137.076  29
   3   4 -12 2921.25 110.637  16
  -3  -4  12 2728.28 227.570  11
   3   4 -12 2535.99 211.184  12
  -3  -4  11 7449.36 192.883  17
   3  -4 -11 7270.61 201.842  29
   3   4 -11 6919.82 157.885  16
  -3  -4  11 7633.37 337.169  11
   3   4 -11 7667.68 321.622  12
  -3  -4  10 7474.29 189.842  17
   3   4 -10 7143.35 155.560  16
   3   4 -10 7496.10 300.294  12
  -3   4  10 6866.82 330.211  12
   3  -4 -10 7089.44 196.025  29
   3   4  -9 563.360 69.5683  16
  -3  -4   9 772.666 153.065  11
  -3   4   9 744.887 166.659  12
   3   4  -9 575.148 117.777  12
  -3  -4   8 337.567 131.538  11
  -3   4   8 236.279 130.459  12
   3   4  -8 174.564 96.0220  12
  -3  -4   8 116.961 123.265  13
  -3   4   7 882.082 150.558  12
   3   4  -7 705.545 112.112  12
  -3  -4   7 689.706 157.900  13
   3  -4  -6 1993.23 196.130  14
  -3  -4   6 1662.07 200.577  13
  -3   4   6 1892.69 183.064  12
   3   4  -6 1726.50 144.826  12
   3  -4  -5 702.907 137.469  14
  -3   4   5 680.212 140.930  12
   3   4  -5 675.170 109.559  12
  -3  -4   5 554.121 147.474  13
   3  -4  -4 59.8341 107.886  14
  -3  -4   4 28.0096 116.013  13
  -3   4   4 49.5038 115.469  12
   3   4  -4 119.972 86.7565  12
  -3  -4   3 3873.07 274.637  13
   3  -4  -3 4164.01 248.284  14
  -3   4   3 4094.64 242.883  12
   3   4  -3 3786.88 188.789  12
   3  -4  -2 14355.5 432.827  14
  -3  -4   2 13704.2 478.086  13
  -3   4   2 13900.9 413.336  12
   3  -4  -1 246.070 119.276  14
  -3   4   1 303.449 122.184  12
  -3  -4   1 347.221 135.122  13
   3  -4   0 5301.67 276.842  14
  -3  -4   0 4965.11 295.569  13
  -3   4   0 5212.08 260.407  12
   3  -4   1 674.309 137.170  14
  -3   4  -1 743.331 132.819  12
  -3  -4  -1 791.081 153.492  13
  -3  -4  -2 1454.46 184.944  13
   3  -4   2 1505.35 174.415  14
  -3   4  -2 1587.37 164.667  12
   3  -4   3 54.9229 108.682  14
   3  -4   3 136.440 118.076   9
  -3   4  -3 122.099 107.308  12
   3  -4   4-2.92851 113.695   9
  -3   4  -4-52.8654 111.125  12
   3  -4   5 327.306 128.963   9
  -3   4  -5 336.116 114.288  12
   3  -4   6 858.899 157.078   9
  -3   4  -6 746.262 127.552  12
   3  -4   7 774.621 153.272   9
  -3   4  -7 641.241 124.686  12
   3  -4   8 940.812 168.883   9
  -3   4  -8 1054.76 140.593  12
  -3   4  -9 982.077 82.0423  20
   3  -4   9 980.089 112.166  17
   3  -4   9 904.499 165.322   9
  -3  -4  -9 1138.20 88.9924  15
  -3   4  -9 1015.54 138.244  12
  -3   4  -9 1097.77 91.9928  25
   3  -4  10 54.2458 98.3084  17
   3  -4  10 101.323 128.911   9
  -3  -4 -10 105.323 70.2939  15
  -3   4 -10 103.048 64.9340  20
  -3   4 -10 133.050 103.479  12
   3  -4  11-2.23883 103.054  17
   3  -4  11 112.999 136.267   9
  -3  -4 -11 145.872 74.4165  15
  -3   4 -11-9.00027 105.926  12
  -3   4 -11 111.496 68.7518  20
   3  -4  12 212.755 108.458  17
   3  -4  12 251.070 139.784   9
  -3   4 -12 198.729 105.630  12
  -3   4 -12 395.225 77.5572  20
  -3   4 -12 191.164 91.0858  24
   3  -4  13 2769.86 150.245  17
  -3   4 -13 2570.42 122.277  24
  -3   4 -14 1.93467 93.4811  24
   3  -4  14-11.5564 103.027  17
   3  -4  15 5.12430 100.331  17
  -3   4 -15 34.8262 94.2590  24
   3  -4  16 252.324 101.237  17
  -3   4 -16 297.584 95.3429  24
   3  -4  17 80.5418 92.7619  17
  -3   4 -17 67.7591 67.4469  18
  -3   4 -17-2.92276 89.8539  24
   3  -4  18 36.4537 86.0597  17
  -3   4 -18 47.2442 87.3609  24
   3  -4  19 28.2189 74.7336  17
  -3   4 -19 19.2889 80.1284  24
   3  -4  20-0.18149 65.0406  17
  -3   4 -20-25.4307 71.1416  24
   3  -4  21-14.3304 55.2597  17
  -3   4 -21-120.893 66.3137  24
  -3   4 -22-38.9125 53.3600  24
  -3  -5  19 438.740 58.7858  17
   3   5 -19 415.201 55.9648  18
  -3  -5  18 79.9432 61.7073  17
   3   5 -18 1.39705 57.5251  18
  -3  -5  17 9.38892 67.3102  17
   3   5 -17-26.2857 63.2783  18
   3   5 -16 3.44629 51.6295  16
  -3  -5  16 25.6819 74.6621  17
   3   5 -16-1.87721 67.3218  18
   3   5 -15 36.5754 57.8534  16
  -3  -5  15-25.7090 81.9793  17
   3   5 -15 47.6415 74.2442  18
   3   5 -14 26.9705 60.1574  16
   3   5 -14-52.8538 73.5985  18
  -3  -5  14-47.8095 85.8095  17
  -3  -5  13 211.095 91.3440  17
   3   5 -13 415.188 70.1752  16
   3   5 -12 132.296 68.5136  16
   3  -5 -12 31.0260 77.6273  29
  -3  -5  12 45.3114 89.6198  17
   3   5 -11 47.8138 67.6117  16
   3  -5 -11-36.0347 80.3246  29
  -3  -5  11-56.4128 91.8202  17
   3   5 -10 76.2489 71.3906  16
   3  -5 -10-9.76514 83.9925  29
  -3  -5  10 33.8751 91.2643  17
   3   5  -9 140.101 72.7066  16
   3  -5  -9 181.696 88.3277  29
  -3  -5   9 253.077 96.3164  17
   3   5  -8 10867.1 193.657  16
   3  -5  -8 10728.4 211.772  15
  -3  -5   8 10589.0 221.574  17
   3   5  -8 10757.9 221.403  20
  -3  -5   7 1104.62 113.370  17
   3   5  -7 935.527 88.5968  16
   3  -5  -7 1019.63 91.9234  15
   3   5  -7 1038.97 98.1981  20
  -3   5   7 716.915 173.033  12
   3  -5  -7 1108.77 116.220  29
   3  -5  -6 8964.94 201.714  15
   3   5  -6 9595.43 204.001  20
   3  -5  -6 9613.94 232.330  29
   3  -5  -5 106.791 73.0292  15
   3   5  -5 137.355 73.1023  20
  -3   5   5 68.2255 141.242  12
   3  -5  -5 57.1445 87.8162  29
  -3   5   4 560.646 165.267  12
   3  -5  -4 604.927 104.432  29
  -3   5   3 20097.2 556.104  12
   3  -5  -3 20399.8 326.562  29
   3  -5  -2 8954.39 218.603  19
  -3   5   2 8697.78 377.841  12
   3  -5  -2 8526.88 221.614  29
   3  -5  -1 2239.86 234.486  14
  -3  -5   1 2016.32 108.680  15
   3  -5  -1 2099.03 127.804  19
  -3   5   1 1972.77 216.379  12
   3  -5  -1 2023.92 128.560  29
   3  -5   0 1583.99 206.548  14
  -3  -5   0 1425.72 96.6680  15
   3  -5   0 1540.68 117.861  19
  -3   5   0 1471.38 193.594  12
   3  -5   0 1346.95 114.220  29
   3  -5   1 318.016 143.521  14
  -3  -5  -1 334.574 71.7958  15
   3  -5   1 418.340 92.0002  19
  -3   5  -1 307.931 140.290  12
   3  -5   1 291.316 85.1418  29
   3  -5   2 118.850 78.7546  29
  -3  -5  -2 145.225 66.8229  15
   3  -5   2 134.285 129.280  14
  -3   5  -2 80.5369 68.7000  25
  -3   5  -2 167.075 132.575  12
   3  -5   2 133.037 83.3424  19
  -3  -5  -3 734.756 83.4115  15
   3  -5   3 607.409 155.098  14
  -3   5  -3 713.304 84.8950  25
  -3   5  -3 622.838 150.751  12
   3  -5   3 683.881 99.1578  19
  -3  -5  -4 440.077 77.0844  15
  -3   5  -4 336.408 77.7250  25
  -3   5  -4 343.007 139.518  12
   3  -5   4 348.066 92.2297  19
  -3  -5  -5 40.3091 67.6472  15
  -3   5  -5 0.44120 74.2374  25
  -3   5  -5-44.6516 120.262  12
   3  -5   5 20.9835 88.2047  19
  -3  -5  -6 227.810 72.4801  15
  -3   5  -6 233.123 78.9622  25
  -3   5  -6 286.694 125.010  12
  -3   5  -6 123.714 72.3336  20
   3  -5   6 134.938 93.6769  19
  -3   5  -7 80.5730 78.9568  25
   3  -5   7-10.9887 86.9972  19
  -3   5  -7-28.3266 74.0801  20
  -3  -5  -7 28.2192 68.9074  15
  -3   5  -8 692.943 96.8955  25
  -3  -5  -8 534.698 84.4239  15
  -3   5  -8 539.665 84.5289  20
   3  -5   8 537.555 100.850  19
  -3  -5  -9 87.5833 77.5627  15
   3  -5   9 8.68702 83.1117  19
  -3   5  -9 60.5398 73.0915  20
  -3  -5 -10 1783.58 119.969  15
   3  -5  10 1677.41 118.992  19
   3  -5  10 1690.86 125.858  17
  -3   5 -10 2122.90 113.343  20
   3  -5  11 335.151 85.7817  19
  -3   5 -11 320.408 96.2080  24
  -3   5 -11 490.290 83.5953  20
   3  -5  11 396.191 100.686  17
  -3   5 -12 420.535 97.0432  24
   3  -5  12 298.887 83.8730  19
   3  -5  12 426.622 97.8785  17
   3  -5  13 1316.38 100.775  19
   3  -5  13 1548.60 113.973  17
  -3   5 -13 1437.76 112.889  24
  -3   5 -14 217.579 90.3760  24
   3  -5  14 147.516 68.4106  19
   3  -5  14 140.349 90.0656  17
   3  -5  15 446.674 70.8128  19
   3  -5  15 681.916 90.5544  17
  -3   5 -15 603.281 88.3609  24
   3  -5  16 213.035 77.6994  17
  -3   5 -16 338.590 64.7132  18
  -3   5 -16 231.960 80.5803  24
   3  -5  17 44.2809 64.5108  17
  -3   5 -17 146.281 55.0486  18
  -3   5 -17 90.9427 74.1961  24
   3  -5  18 204.451 59.7351  17
  -3   5 -18 188.534 49.9594  18
  -3   5 -18 221.563 67.8465  24
   3  -5  19-19.2527 46.9218  17
  -3   5 -19 28.2706 53.8165  24
   3   6 -15 7.36366 51.0551  18
  -3  -6  15 14.9274 51.0282  17
   3   6 -14 22.5532 46.1033  16
   3   6 -14 35.1243 57.3323  18
  -3  -6  14-15.9258 55.9731  17
   3   6 -13 118.325 52.8860  16
   3   6 -13 168.344 64.7734  18
  -3  -6  13 47.4019 61.5175  17
   3   6 -12 572.811 71.4630  18
   3   6 -12 516.556 63.9295  16
  -3  -6  12 521.262 76.3174  17
  -3  -6  11 1.99590 67.6553  17
   3   6 -11 122.291 58.7066  16
  -3  -6  10 75.9488 71.0916  17
   3   6 -10 110.827 64.8408  16
   3  -6 -10 141.075 80.2863  29
   3   6  -9-13.6362 65.8973  16
   3  -6  -9-11.2777 52.6047  15
   3  -6  -9-23.7864 80.8819  29
   3  -6  -8 172.873 60.7896  15
   3   6  -8 104.601 70.4895  16
   3  -6  -8 125.407 84.8041  29
   3  -6  -7 123.998 61.8226  15
   3   6  -7 78.4747 71.8891  16
   3  -6  -7 69.5030 83.7894  29
   3  -6  -6 26.0552 65.0049  15
   3   6  -6-80.7282 77.2442  16
   3  -6  -6-41.2355 88.2371  29
   3  -6  -5-44.1017 67.4453  15
  -3  -6   5-72.1849 63.8143  15
   3   6  -5-118.458 79.5080  16
   3  -6  -5-16.2647 88.9265  29
   3  -6  -4 693.927 83.9182  15
   3   6  -4 694.953 84.0398  16
  -3  -6   4 630.768 74.6017  15
   3  -6  -4 735.672 104.157  29
  -3  -6   3 217.645 66.5344  15
   3  -6  -3 271.431 77.1145  15
   3  -6  -3 259.912 89.8662  29
  -3  -6   2-29.3716 67.6803  15
   3  -6  -2-132.808 82.0411  15
   3  -6  -2-21.9341 84.7263  29
  -3  -6   1 151.013 69.5868  15
  -3   6   1 50.8216 75.6347  25
   3  -6  -1 170.451 84.7561  29
  -3  -6   0 175.878 71.4617  15
  -3   6   0 149.780 76.0626  25
   3  -6   0 184.201 81.2990  29
  -3  -6  -1 276.911 75.8693  15
  -3   6  -1 296.438 80.8986  25
   3  -6   1 317.230 84.5807  29
  -3  -6  -2 461.669 82.4822  15
  -3   6  -2 631.870 90.3709  25
  -3  -6  -3 1503.62 105.994  15
   3  -6   3 1839.46 126.027  19
  -3   6  -3 1432.80 104.468  20
  -3   6  -3 1548.58 107.872  25
  -3  -6  -4 755.563 93.4868  15
   3  -6   4 1042.27 108.342  19
  -3   6  -4 775.141 92.4651  20
  -3   6  -4 794.154 93.0185  25
  -3   6  -5 455.522 88.0871  25
  -3  -6  -5 306.803 81.4109  15
   3  -6   5 427.728 96.7428  19
  -3   6  -5 254.494 81.8450  20
  -3  -6  -6 1624.62 109.243  15
   3  -6   6 1984.18 120.395  19
  -3   6  -6 1709.72 107.113  20
  -3  -6  -7 281.364 81.0689  15
   3  -6   7 327.670 90.6152  19
  -3   6  -7 365.909 80.7303  20
  -3  -6  -8 687.659 88.3588  15
   3  -6   8 853.426 93.9291  19
  -3   6  -8 800.025 86.2293  20
  -3   6  -9 122.752 82.6677  24
  -3  -6  -9 180.989 76.3837  15
  -3   6  -9 222.978 73.1278  20
   3  -6   9 96.6421 72.9526  19
  -3   6 -10 305.775 83.1906  24
  -3   6 -10 407.942 72.8538  20
   3  -6  10 324.019 72.9225  19
   3  -6  11 255.408 67.6210  19
  -3   6 -11 290.037 80.7035  24
   3  -6  12-5.02974 58.7795  19
  -3   6 -12 39.5849 70.3783  24
  -3   6 -13 33.1594 68.6069  24
   3  -6  13 0.60970 50.5445  19
  -3   6 -14 8.35498 59.1590  24
   3   7  -9 54.5721 38.5074  16
   3   7  -8 229.400 44.2726  16
   3   7  -7 268.010 48.5158  16
   3  -7  -7 178.901 43.2526  15
   3   7  -6 673.529 56.8483  16
   3  -7  -6 592.349 54.4611  15
  -3   7   5 60.3908 43.7257  25
  -3   7   5-49.1693 44.6877  20
   3   7  -5 57.5197 50.6319  16
   3  -7  -5 48.8961 45.9659  15
  -3   7   4 128.327 46.5473  25
  -3   7   4-50.2920 46.6957  20
   3   7  -4 53.1077 51.8091  16
   3  -7  -4 100.438 50.1999  15
   3   7  -3 515.495 58.2843  16
  -3  -7   3 564.827 56.8541  15
   3  -7  -3 621.155 62.7488  15
  -3   7   3 491.413 56.2189  25
   3  -7  -2 239.915 63.2734  29
   3  -7  -2 221.106 56.8361  15
   3   7  -2 169.463 55.2106  16
  -3  -7   2 191.113 52.8123  15
  -3   7   2 353.069 56.4278  25
  -3   7   2 96.7411 50.4099  20
   3  -7  -1 82.3833 58.1367  29
   3  -7  -1 40.9960 52.5419  15
   3   7  -1 78.1318 57.9338  16
  -3  -7   1 23.2194 49.9246  15
  -3   7   1-29.4167 49.9524  20
  -3  -7   0 642.892 63.6014  15
   3  -7   0 639.480 65.0526  15
  -3   7   0 847.236 66.4542  25
  -3   7   0 586.545 61.7083  20
   3   7   0 685.311 60.5597  16
   3  -7   1 185.681 57.8959  15
   3   7   1 160.706 54.6349  16
  -3  -7  -1 210.367 55.3989  15
  -3   7  -1 268.011 57.3602  20
  -3  -7  -2 63.5464 55.3436  15
   3   7   2-87.2422 49.8616  16
   3  -7   2-15.0253 53.5333  15
  -3   7  -2 13.1919 50.1178  20
   3  -7   3-47.7672 53.8014  15
  -3  -7  -3 51.0484 53.8665  15
  -3   7  -3 37.8071 49.8299  20
  -3  -7  -4 125.751 56.0844  15
   3  -7   4-3.98622 50.6768  15
  -3   7  -4 89.0756 50.8008  20
  -3   7  -5 264.959 45.4902  16
  -3  -7  -5 661.774 64.8110  15
   3  -7   5 410.176 55.8353  15
  -3   7  -5 687.094 60.3272  20
  -3   7  -5 411.519 62.4743  24
  -3   7  -6-19.9932 40.6250  16
   3  -7   6 101.821 45.6028  15
   3  -7   7-23.2597 41.1953  15
   3  -7   8 335.597 46.6452  15
  -4   0  26 77.3465 50.0485   6
   4   0 -25-232.122 92.1171  18
  -4   0  24 166.403 63.9740  21
   4   0 -24-41.2655 89.8210   7
   4   0 -24-54.0840 103.269  18
  -4   0  23-157.934 74.7451  21
   4   0 -23-152.059 105.428   7
   4   0 -23-60.0556 109.676  18
  -4   0  22-73.8448 83.1692  21
   4   0 -22-15.4292 107.854   7
   4   0 -22-232.899 125.178  18
  -4   0  21-45.2568 88.0870  21
   4   0 -21-93.1123 120.674  18
   4   0 -21-148.781 120.480   7
  -4   0  20 122.922 91.5966  21
   4   0 -20 181.632 109.289  24
   4   0 -20 396.509 121.730  18
   4   0 -20-30.3813 122.769   7
   4   0 -19-87.4208 192.960   3
  -4   0  19 43.8342 91.1036  21
   4   0 -19-9.68946 109.626  24
   4   0 -19 136.787 109.909  18
   4   0 -19-213.942 127.791   7
   4   0 -18-6.07870 185.168   3
  -4   0  18 18.7485 88.1518  21
   4   0 -18 25.1289 106.536  24
   4   0 -18 61.6917 103.843  18
   4   0 -18-124.387 116.342   7
   4   0 -17-26.9481 181.844   3
  -4   0  17 50.9360 85.1104  21
   4   0 -17-71.9403 106.405   7
   4   0 -17 90.3051 96.9515  24
   4   0 -17 56.9282 93.7818  18
   4   0 -16 972.547 217.031   3
   4   0 -15-42.0447 179.945   3
   4   0 -14 4416.71 302.790   3
   4   0 -13 30.2186 155.541   3
   4   0 -12 5465.50 293.701   3
   4   0 -11-0.29384 140.462   3
   4   0 -10 9424.00 352.861   4
   4   0  -9 42.4625 122.013   4
   4   0  -8 11047.9 325.839   4
   4   0  -7-11.3224 90.3482   4
   4   0  -6 26042.9 418.604   4
  -4   0   6 25726.9 761.966   1
   4   0  -6 25588.0 791.020   1
   4   0  -5-21.6511 81.8264   4
  -4   0   5-29.8332 106.034   1
   4   0  -5 14.6052 119.505   1
   4   0  -4 4675.83 167.172   4
   4   0  -4 4852.10 319.957   1
   4   0  -3 48.3885 74.5585   4
   4   0  -3-9.98916 118.849   1
   4   0  -2 52854.4 457.993   4
   4   0  -2 50734.1 857.283   1
   4   0  -1 27.0250 66.3655   4
   4   0   0 1417.91 89.2409   4
   4   0   1-10.3425 60.2215   4
   4   0   1-28.0073 104.524   2
  -4   0  -1 52.5704 81.2963  10
  -4   0  -2 86667.0 563.596   3
  -4   0  -2 85316.2 458.944  10
  -4   0  -3 1.17701 75.5859   3
   4   0   3-27.5257 108.843   2
  -4   0  -3 7.15936 103.617   8
  -4   0  -3 23.2452 78.2393  10
  -4   0  -4 284682. 1148.17   3
   4   0   4 288647. 2329.54   2
  -4   0  -4 287868. 928.125  10
  -4   0  -5-9.90152 80.8202   3
   4   0   5-1.80585 106.739   2
  -4   0  -5 104.663 120.292   8
  -4   0  -5 18.0282 80.8485  10
  -4   0  -6 57666.3 589.306   3
  -4   0  -6 58019.7 466.538  10
  -4   0  -7 33.8003 77.4067   5
  -4   0  -7 50.8067 93.9970   3
  -4   0  -7 25.2711 87.2830  10
  -4   0  -8 16839.7 343.794   5
  -4   0  -8 16894.1 367.233   3
  -4   0  -8 16991.7 291.074  10
  -4   0  -9 6.22774 115.270   3
  -4   0  -9-20.5788 103.543   5
  -4   0 -10 1735.04 181.452   3
  -4   0 -11 27.9520 128.994   3
  -4   0 -12 3820.45 238.138   3
  -4   0 -13-72.8493 137.187   3
  -4   0 -14-22.1515 144.661   3
  -4   0 -15-91.2281 151.144   3
  -4   0 -16 2009.10 134.189  23
  -4   0 -16 1993.42 224.989   3
  -4   0 -17 63.9651 106.670  28
  -4   0 -17-63.2536 161.837   3
  -4   0 -17 45.0598 107.603  23
  -4   0 -17-58.8607 102.385  24
  -4   0 -18 571.705 189.201   3
  -4   0 -18 566.561 114.910  24
  -4   0 -18 617.979 124.370  23
  -4   0 -19 228.032 110.446  24
  -4   0 -19 174.796 123.931  23
  -4   0 -20 7198.34 187.752  24
  -4   0 -20 7768.50 216.102  23
  -4   0 -21 67.0772 103.984  24
  -4   0 -21 96.6918 120.760  23
  -4   0 -22 825.814 104.231  24
  -4   0 -22 859.467 126.965  23
  -4   0 -23 147.957 96.6521   7
  -4   0 -24 175.105 84.1480   7
  -4   0 -25 48.7510 67.7923   7
   4   0  25 265.094 65.4218  21
  -4  -1  26 30.8318 44.4007   6
  -4   1  26 59.1026 44.9332   6
  -4  -1  25 29.5753 54.8697  21
   4   1 -25 65.0935 81.4959  18
  -4  -1  24 1535.53 91.5521  21
   4   1 -24 1759.04 109.159  18
  -4  -1  23-165.362 82.4485  21
   4   1 -23-149.983 96.4111  18
   4   1 -23-172.104 96.2945   7
   4  -1 -23-97.0154 98.7039   7
  -4  -1  22-178.815 94.0895  21
   4   1 -22 28.6881 97.7128  18
   4  -1 -22-171.806 133.360  18
   4   1 -22-102.300 104.104   7
   4  -1 -22-71.9291 104.654   7
   4   1 -22-106.739 96.4705  24
  -4  -1  21 309.285 99.0692  21
   4   1 -21 576.620 106.573  18
   4  -1 -21 604.612 142.760  18
   4   1 -21 337.238 110.695   7
   4  -1 -21 382.688 113.282   7
   4   1 -21 339.938 102.996  24
  -4  -1  20-42.3058 97.5415  21
   4   1 -20 25.9927 102.080  24
   4   1 -20 182.518 99.9969  18
   4  -1 -20-30.8659 131.217  18
   4  -1 -20-160.965 121.353   7
   4   1 -20-155.447 119.614   7
   4   1 -19-33.1439 188.124   3
  -4  -1  19 116.285 98.0562  21
   4   1 -19 138.143 103.058  24
   4   1 -19 239.849 99.3062  18
   4  -1 -19 127.594 131.168  18
   4   1 -19-79.1152 118.622   7
   4  -1 -19-37.9120 120.118   7
   4  -1 -18 53.2424 193.935   3
   4   1 -18 250.429 195.160   3
  -4  -1  18 241.805 100.033  21
   4   1 -18 292.430 104.248  24
   4  -1 -18 183.621 127.649  18
   4   1 -18 486.076 96.8148  18
   4   1 -18 93.8193 114.571   7
   4  -1 -18 95.9337 116.523   7
   4  -1 -17 209.175 190.830   3
   4   1 -17 273.165 193.444   3
  -4  -1  17 213.308 95.6254  21
   4   1 -17 234.792 98.1762  24
   4   1 -17 150.474 110.581   7
   4  -1 -17 110.118 108.952   7
   4   1 -17 70.9926 82.7773  18
   4  -1 -17 122.806 114.630  18
   4  -1 -16 2717.51 287.721   3
   4   1 -16 2379.75 272.721   3
   4  -1 -15 151.631 176.420   3
   4   1 -15 63.2612 174.221   3
   4  -1 -14 87.8982 162.707   3
   4   1 -14 87.8198 163.994   3
   4  -1 -13 4657.39 297.775   3
   4   1 -13 4449.61 295.834   3
   4  -1 -12 187.677 158.247   3
   4   1 -12 63.8911 147.847   3
   4   1 -11 1251.26 183.959   3
   4  -1 -11 1168.06 182.988   3
   4   1 -10 16659.3 375.259  12
   4   1 -10 17530.2 433.064   3
   4  -1 -10 17779.1 435.027   3
   4   1  -9 4875.81 202.494  12
   4  -1  -9 4743.40 254.821   4
   4   1  -9 4880.30 256.569   4
   4   1  -8 52643.2 572.410  12
   4   1  -8 54098.6 711.493   4
   4  -1  -8 53745.6 709.716   4
   4   1  -7 6551.08 249.139   4
   4  -1  -7 6590.47 250.883   4
   4  -1  -7 5888.51 173.233  14
   4   1  -6 12462.3 238.867  12
  -4  -1   6 11098.4 511.273   1
  -4   1   6 10988.9 512.665   1
   4   1  -6 11073.1 541.887   1
   4  -1  -6 11064.7 548.368   1
   4   1  -6 11568.6 294.938   4
   4  -1  -6 11507.1 294.560   4
   4  -1  -6 10645.2 226.692  14
   4  -1  -5 5646.48 198.686   4
   4   1  -5 5494.22 196.921   4
   4   1  -5 5443.35 160.095  12
   4   1  -5 5406.36 357.709   1
   4  -1  -5 5595.57 364.057   1
  -4  -1   5 5379.61 340.922   1
  -4   1   5 5443.84 345.817   1
   4   1  -4 994.930 100.201   4
   4  -1  -4 974.443 99.6662   4
   4   1  -4 845.957 79.6731  12
   4   1  -4 1099.53 179.487   1
   4  -1  -4 1030.31 177.570   1
   4   1  -3 3667.60 148.560   4
   4  -1  -3 3801.39 148.706   4
   4   1  -3 3106.96 115.469  12
   4   1  -3 3840.42 274.646   1
   4  -1  -3 3935.41 279.972   1
   4   1  -2 900.872 152.352   1
   4  -1  -2 938.888 157.922   1
  -4  -1   2 968.593 155.246   2
  -4   1   2 973.909 156.978   2
   4   1  -2 912.632 90.2571   4
   4  -1  -2 944.170 90.4229   4
  -4  -1   1 10494.3 403.538   2
  -4   1   1 10590.7 410.165   2
   4   1  -1 10110.3 386.191   1
   4  -1  -1 10124.6 388.346   1
   4  -1  -1 9961.00 187.580   9
   4   1  -1 10324.2 211.116   4
   4  -1  -1 10367.0 209.076   4
  -4  -1   0 2545.04 214.387   2
  -4   1   0 2478.25 213.151   2
   4   1   0 2411.11 108.037   4
   4  -1   0 2498.45 107.732   4
   4  -1   0 2475.13 104.617   9
  -4   1  -1 31375.6 334.443  12
  -4  -1  -1 33243.5 413.170  13
  -4  -1  -1 32162.7 706.306   2
   4   1   1 32565.8 691.688   2
   4  -1   1 32497.8 699.871   2
   4  -1   1 31364.7 340.204   4
   4   1   1 30790.0 340.519   4
   4  -1   1 32464.8 333.182   9
  -4   1  -2 15945.0 241.543  12
   4   1   2 16423.2 513.896   2
   4  -1   2 16601.2 522.097   2
  -4  -1  -2 16777.4 300.131  13
   4  -1   2 17464.3 262.416   9
  -4  -1  -2 16675.4 577.630   8
  -4   1  -3 5755.21 152.813  12
  -4  -1  -3 5770.31 171.519   3
  -4   1  -3 5466.31 167.583   3
   4   1   3 5890.62 330.485   2
   4  -1   3 5862.10 332.416   2
  -4  -1  -3 5640.90 185.118  13
  -4  -1  -3 5839.00 371.568   8
  -4   1  -3 5452.94 270.921   8
  -4   1  -4 22031.6 277.414  12
  -4  -1  -4 22856.6 338.493   3
  -4   1  -4 21732.4 333.458   3
   4   1   4 23230.2 681.100   2
   4  -1   4 22568.8 681.388   2
  -4  -1  -4 22515.8 366.222  13
  -4  -1  -4 22414.6 734.584   8
  -4   1  -4 21142.2 553.551   8
  -4   1  -5 187.491 93.5474  10
  -4   1  -5 36.1852 95.5605   8
  -4   1  -5 46.6670 55.5148  12
  -4  -1  -5 74.1109 79.7144   3
  -4   1  -5 49.1772 78.2558   3
   4   1   5 43.5263 106.639   2
   4  -1   5 29.0158 99.0295   2
  -4  -1  -6 3700.72 170.376   3
  -4   1  -6 3533.11 168.988   3
  -4   1  -6 3683.55 149.069  10
  -4   1  -6 3140.02 272.565   8
  -4   1  -6 3522.50 124.938  12
  -4   1  -6 3420.71 156.945   5
  -4  -1  -6 3480.58 160.542   5
  -4  -1  -7 6400.70 226.915   3
  -4   1  -7 6379.05 228.798   3
  -4   1  -7 6043.44 184.584  10
  -4   1  -7 5799.73 158.673  12
  -4   1  -7 6009.46 210.291   5
  -4  -1  -7 6176.56 219.738   5
  -4   1  -8 154.955 115.871   3
  -4  -1  -8 199.431 113.690   3
  -4   1  -8 339.707 109.819  10
  -4   1  -8 259.933 67.2269  12
  -4   1  -8 209.265 101.110   5
  -4  -1  -8 288.893 110.710   5
  -4  -1  -9 3675.75 208.707   3
  -4   1  -9 3630.01 208.957   3
  -4   1  -9 3484.52 158.155  10
  -4  -1 -10 199.432 118.948   3
  -4   1 -10 127.715 121.432   3
  -4   1 -10 186.337 103.135  10
  -4  -1 -11 18142.7 449.289   3
  -4   1 -11 18723.1 454.529   3
  -4   1 -11 17311.7 324.658  10
  -4  -1 -12 599.793 146.614   3
  -4   1 -12 683.755 151.191   3
  -4  -1 -13 158.259 129.256   3
  -4   1 -13 98.8540 131.452   3
  -4  -1 -14 12403.0 433.936   3
  -4   1 -14 12660.0 437.039   3
  -4  -1 -15 3119.50 258.572   3
  -4   1 -15 3004.36 252.081   3
  -4   1 -16 1352.54 208.558   3
  -4  -1 -16 1188.78 204.267   3
  -4  -1 -16 1044.34 129.452  28
  -4   1 -16 1149.69 116.318  23
  -4  -1 -16 1330.97 137.428  23
  -4   1 -16 1230.98 109.239  24
  -4  -1 -17 1056.31 209.636   3
  -4   1 -17 1071.96 204.836   3
  -4   1 -17 1161.00 123.544  23
  -4  -1 -17 1123.49 137.696  23
  -4   1 -17 1066.49 113.022  24
  -4  -1 -18 1384.03 226.661   3
  -4   1 -18 1137.29 215.549   3
  -4  -1 -18 1589.16 150.372  23
  -4   1 -18 1466.35 132.777  23
  -4   1 -18 1447.81 120.666  24
  -4   1 -19 6154.23 194.154  23
  -4  -1 -19 6757.78 215.241  23
  -4   1 -19 6275.32 173.887  24
  -4   1 -20 2645.79 152.044  23
  -4   1 -20 2622.46 136.055  24
  -4   1 -21 1356.58 130.337  23
  -4   1 -21 1374.23 117.808  24
  -4   1 -22 1374.56 121.292  23
  -4   1 -22 1426.50 110.365  24
  -4   1 -23 224.445 93.7420  23
  -4   1 -23 180.117 87.6331   7
  -4  -1 -23 112.484 87.3794   7
  -4   1 -23 121.972 84.5116  24
   4  -1  24 631.287 82.2690  21
  -4  -1 -24 375.934 78.7093   7
  -4   1 -24 406.566 80.4328   7
  -4   1 -24 425.828 76.3631  24
   4  -1  25 163.064 58.9911  21
   4   1  25 98.1221 51.4617  21
  -4   1 -25-2.26718 60.9096   7
  -4  -1 -25-17.3786 60.1981   7
   4   2 -25 81.9776 64.9690  18
  -4  -2  25 213.812 52.3229  21
   4   2 -24 636.100 81.0755  18
  -4  -2  24 694.945 72.0331  21
  -4  -2  23 129.641 74.7958  21
   4   2 -23 23.9770 79.1230  18
   4   2 -23-69.9384 81.3686  24
  -4  -2  22 139.580 86.0291  21
   4   2 -22 265.382 87.7346  18
   4   2 -22-9.57497 85.4333  24
  -4  -2  21-94.5851 95.4658  21
   4  -2 -21-66.9064 99.8898   7
   4   2 -21 28.2879 88.7160  24
  -4  -2  20 658.604 109.370  21
   4  -2 -20 665.007 110.404   7
   4   2 -20 840.794 107.148  24
  -4  -2  19 3487.70 159.607  21
   4  -2 -19 3239.66 156.000   7
   4   2 -19 3453.25 131.120  18
  -4  -2  18 152.242 101.117  21
   4   2 -18 82.8697 89.5579  18
   4  -2 -18 147.774 109.158   7
  -4  -2  17 1235.59 125.677  21
   4  -2 -17 1141.04 234.543   3
   4   2 -17 1109.47 100.392  18
   4  -2 -17 1123.38 123.572   7
   4   2 -16 814.695 85.4192  16
  -4  -2  16 993.339 115.498  21
   4  -2 -16 1118.34 235.431   3
   4   2 -16 1053.80 96.8021  18
   4  -2 -16 818.244 110.917   7
  -4  -2  15 537.811 101.094  21
   4  -2 -15 530.346 194.984   3
   4   2 -15 568.733 190.633   3
   4   2 -15 652.189 86.3902  18
   4  -2 -14 3484.18 294.119   3
   4   2 -14 3536.69 289.254   3
   4   2 -14 3112.85 213.696  12
   4  -2 -13 1942.99 230.070   3
   4   2 -13 1981.48 225.580   3
   4   2 -13 1955.88 180.518  12
   4  -2 -12 427.841 162.041   3
   4   2 -12 385.781 161.266   3
   4   2 -12 333.174 122.030  12
   4  -2 -11 469.027 155.647   3
   4   2 -11 633.009 160.159   3
   4   2 -11 744.506 125.797  12
   4  -2 -10 134.684 139.004   3
   4   2 -10 167.010 140.657   3
   4   2 -10 142.090 100.963  12
   4   2  -9 14620.5 330.030  12
   4  -2  -9 13701.5 392.681   3
   4   2  -9 14597.6 401.385   3
   4   2  -8 26513.7 422.186  12
   4  -2  -8 25954.6 448.399  14
   4  -2  -8 24664.7 476.351   3
   4   2  -8 24830.1 477.786   3
   4  -2  -7 54243.7 623.664  14
   4   2  -7 55597.3 716.823   4
   4  -2  -7 54910.5 728.358   4
   4  -2  -6 81145.8 745.215  14
   4  -2  -6 81599.7 833.352   4
   4   2  -6 79365.1 808.047   4
   4  -2  -5 19637.6 370.734  14
   4   2  -5 18954.4 292.974  12
  -4  -2   5 18518.0 359.120  11
   4   2  -5 17688.8 360.795   4
   4  -2  -5 18391.1 374.413   4
   4   2  -4 5976.50 161.309  12
  -4  -2   4 6287.29 209.785  11
   4  -2  -4 5626.47 203.744   4
   4   2  -4 4944.84 351.299   1
   4  -2  -4 5183.64 365.604   1
  -4  -2   4 4965.11 336.752   2
  -4   2   4 4840.47 337.267   2
   4  -2  -3 2621.32 135.378   4
   4   2  -3 3075.60 114.854  12
   4   2  -3 2515.36 241.741   1
   4  -2  -3 2728.82 254.432   1
  -4  -2   3 2655.76 240.597   2
  -4   2   3 2654.26 244.474   2
  -4  -2   3 3015.54 137.983  11
   4  -2  -2 3300.52 138.467   4
  -4   2   2 3759.63 164.007  12
   4   2  -2 3811.43 121.410  12
   4   2  -2 3446.69 261.498   1
   4  -2  -2 3573.88 268.592   1
  -4  -2   2 3535.70 256.326   2
  -4   2   2 3568.44 261.281   2
  -4  -2   2 3730.61 143.244  11
   4  -2  -1 11971.7 238.584   4
  -4   2   1 13336.3 281.410  12
   4   2  -1 12139.3 196.200  12
   4   2  -1 13004.6 462.801   1
   4  -2  -1 13191.4 477.745   1
  -4  -2   1 12600.7 456.187   2
  -4   2   1 12501.0 455.162   2
   4  -2  -1 13610.8 277.794   9
   4  -2   0 22237.8 314.532   4
   4  -2   0 24571.2 369.401   9
  -4  -2   0 22798.3 775.865   8
  -4   2   0 24917.3 375.363  12
  -4  -2   0 25368.0 443.689  13
   4   2   0 22186.5 593.388   1
   4  -2   0 23060.6 617.768   1
  -4  -2  -1 21916.2 412.733  13
   4  -2   1 21053.2 345.090   9
  -4   2  -1 21486.1 345.633  12
   4  -2   2-35.3935 81.8426   9
  -4  -2  -2-31.3312 83.4024  13
  -4   2  -2-7.98656 83.4320  12
   4  -2   2-7.10661 53.5084   4
   4  -2   3 1564.33 99.3483   4
   4   2   3 1536.15 97.7853   4
  -4  -2  -3 1898.56 146.886  13
   4  -2   3 1832.18 132.048   9
  -4   2  -3 1909.65 123.473  12
   4   2   3 1521.77 190.583   2
   4  -2   3 1455.83 191.753   2
  -4  -2  -4 1390.79 112.870   5
  -4   2  -4 1353.35 105.861   5
  -4  -2  -4 1503.17 142.324  13
   4  -2   4 1235.66 193.795   2
   4  -2   4 1601.31 134.199   9
   4  -2   4 1424.70 108.864  11
  -4   2  -4 1608.40 117.596  12
   4  -2   5 13462.5 271.127  11
  -4  -2  -5 13902.2 299.388   5
  -4   2  -5 13736.1 288.260   5
  -4  -2  -5 13680.9 289.989   3
  -4   2  -5 13090.6 276.072   3
  -4   2  -5 14257.9 286.955  12
   4  -2   6-2.87946 79.7747  11
  -4   2  -6 10.3450 84.0457   5
  -4  -2  -6 15.3727 93.4268   5
  -4  -2  -6-16.9486 88.1903   3
  -4   2  -6-17.7266 94.0831   3
  -4   2  -6-82.0029 83.4131  12
  -4  -2  -7 40936.9 562.178   3
  -4   2  -7 40338.8 551.348   3
  -4   2  -7 40207.9 477.596  12
  -4  -2  -8 451.113 112.344   3
  -4   2  -8 493.431 117.263   3
  -4   2  -8 495.929 89.6702  12
  -4   2  -8 764.872 152.210  10
  -4  -2  -9 3202.54 200.444   3
  -4   2  -9 3048.50 193.239   3
  -4   2  -9 3050.99 149.666  12
  -4   2  -9 3093.75 165.778  10
  -4  -2 -10 7692.18 299.667   3
  -4   2 -10 7584.56 298.165   3
  -4   2 -10 7539.30 225.879  12
  -4   2 -10 6996.68 215.806  10
  -4  -2 -11 2621.04 200.603   3
  -4   2 -11 2683.22 201.875   3
  -4   2 -11 2630.56 146.749  12
  -4   2 -11 2374.54 148.987  10
  -4  -2 -12 83.1422 122.335   3
  -4   2 -12 187.160 118.676   3
  -4   2 -12 225.432 83.2053  12
  -4  -2 -13 3103.92 242.057   3
  -4   2 -13 3179.04 241.169   3
  -4  -2 -14 2112.80 219.018   3
  -4   2 -14 1981.89 212.757   3
  -4   2 -15 1892.03 115.439  24
  -4  -2 -15 1890.13 225.380   3
  -4   2 -15 1872.18 223.955   3
   4  -2  15 1892.57 129.290  17
  -4   2 -15 1940.78 123.232  23
  -4   2 -16 990.586 109.140  24
  -4  -2 -16 651.153 185.321   3
   4  -2  16 920.563 113.076  17
  -4   2 -16 870.574 111.573  23
  -4   2 -17 1183.71 115.437  24
   4  -2  17 1054.28 112.400  17
  -4   2 -17 1017.37 120.043  23
   4  -2  18 27.8274 91.2763  17
  -4   2 -18 86.0697 100.311  24
  -4   2 -18 72.9571 104.170  23
   4  -2  19 2693.69 129.613  17
  -4   2 -19 2963.46 134.847  24
  -4   2 -19 2813.04 144.107  23
   4  -2  20-3.31340 81.0969  17
  -4   2 -20 26.4723 98.5027  23
  -4  -2 -20 75.6853 129.974  28
  -4   2 -20 94.6733 98.4792  24
   4  -2  21 95.2465 68.6133  17
  -4   2 -21 178.277 92.1813  24
  -4  -2 -21 184.381 91.3894   7
  -4   2 -21 274.357 91.6129   7
  -4   2 -21 146.765 96.3962  23
  -4   2 -22 5.56446 84.5109  24
  -4  -2 -22 66.2455 81.1832   7
   4  -2  22 286.578 89.3332  21
  -4   2 -22 76.8963 87.8063  23
  -4   2 -23 48.8460 78.5692  24
  -4   2 -23 65.7343 75.4330  23
  -4  -2 -23 145.450 73.7262   7
   4  -2  23 183.939 75.3022  21
  -4  -2 -24 108.749 58.2264   7
   4  -2  24 206.212 60.9648  21
  -4   2 -24 256.660 64.7245  24
   4   3 -24-95.4971 55.1282  18
  -4  -3  24-51.5743 45.4447  21
   4   3 -23 1.08150 60.8339  18
  -4  -3  23 24.5497 56.4026  21
   4   3 -22 220.128 68.3958  18
  -4  -3  22 185.060 70.1726  21
   4   3 -21 749.468 84.2127  18
  -4  -3  21 401.201 87.2796  21
  -4  -3  20 1145.63 88.3674  17
   4   3 -20 1306.48 95.6149  18
  -4  -3  20 1437.33 112.829  21
  -4  -3  19 208.616 97.4513  21
   4   3 -19 107.042 85.8746  18
  -4  -3  19 80.4772 76.8789  17
  -4  -3  18 448.999 105.921  21
  -4  -3  18 276.190 85.8223  17
   4   3 -18 236.926 88.0432  18
   4   3 -17 45.7972 69.4329  16
  -4  -3  17 207.758 105.357  21
  -4  -3  17 110.384 88.3422  17
   4   3 -17 198.317 92.9026  18
   4   3 -16 9797.87 184.706  16
  -4  -3  16 9948.12 207.863  17
   4   3 -16 9839.29 188.117  18
  -4  -3  15 6539.05 199.478  21
   4   3 -15 6333.31 155.981  16
  -4  -3  15 6274.84 322.190  11
   4   3 -15 5855.26 296.902  12
  -4  -3  15 6124.63 171.621  17
   4   3 -15 6612.60 159.504  18
  -4  -3  14 1162.45 117.868  21
   4   3 -14 1401.63 93.7356  16
   4   3 -14 1206.33 173.812  12
  -4  -3  14 1127.62 178.375  11
  -4  -3  14 1077.65 102.670  17
  -4  -3  13-47.7718 126.833  11
   4   3 -13 144.226 123.535  12
  -4  -3  13 19.8031 88.7151  21
  -4  -3  13-64.7906 88.0880  17
   4   3 -13 252.861 73.5164  16
   4   3 -12 104.260 110.679  12
  -4  -3  12 2.63471 123.681  11
   4   3 -11 501.863 121.387  12
  -4  -3  11 494.557 140.471  11
   4   3 -10 6184.96 259.043  12
  -4  -3  10 7317.75 308.306  11
   4   3  -9 1216.37 146.293  12
  -4  -3   9 1776.79 176.514  11
   4  -3  -8 1109.40 138.809  14
   4   3  -8 875.838 123.259  12
   4  -3  -7 3326.70 204.746  14
   4   3  -7 3043.36 165.567  12
  -4  -3   7 3583.70 204.065  11
   4  -3  -6 3096.70 197.821  14
  -4   3   6 2713.08 188.873  12
   4   3  -6 2758.57 150.723  12
  -4  -3   6 3102.64 184.182  11
   4  -3  -5 265.108 107.800  14
  -4   3   5 206.439 106.235  12
   4   3  -5 172.583 73.6776  12
  -4  -3   5 263.527 101.122  11
   4  -3  -4 2206.03 173.565  14
  -4   3   4 2038.90 165.927  12
   4   3  -4 2199.89 126.958  12
  -4  -3   4 2276.93 158.616  11
   4  -3  -3 51.4638 102.880  14
  -4  -3   3-29.4719 119.310  13
  -4   3   3-10.3900 102.222  12
   4   3  -3 16.3797 66.9607  12
  -4  -3   2 15024.9 438.093  13
  -4   3   2 14484.5 363.258  12
  -4  -3   1 5491.75 276.839  13
  -4   3   1 5627.50 236.164  12
  -4  -3   0 22013.8 516.165  13
  -4   3   0 22435.0 438.033  12
  -4   3  -1 49.8613 106.212  12
  -4  -3  -1 17.8543 111.491  13
   4  -3   1 58.4618 101.841   9
  -4   3  -2 455.789 111.919  12
  -4  -3  -2 483.629 131.651  13
   4  -3   2 412.261 113.650   9
  -4  -3  -3 35456.3 649.802  13
  -4   3  -3 36669.1 547.034  12
   4  -3   3 36635.0 576.280   9
  -4  -3  -4 12404.5 396.163  13
  -4   3  -4 12540.9 324.687  12
   4  -3   4 12985.1 363.481   9
  -4   3  -5 500.090 105.918  12
   4  -3   5 473.046 125.093   9
  -4   3  -6 5437.22 221.921  12
   4  -3   6 5534.67 261.862   9
  -4   3  -7 94.1712 90.2557  12
   4  -3   7 92.6205 99.7652  11
   4  -3   7 155.185 115.251   9
  -4   3  -8 3783.22 192.695  12
   4  -3   8 4172.79 247.389   9
  -4   3  -9 167.573 85.7178  12
   4  -3   9 190.011 123.992   9
  -4   3 -10 142.919 90.9237  12
  -4   3 -10 268.192 127.581  10
   4  -3  10 96.4999 117.861   9
  -4   3 -11-75.9451 88.5411  12
   4  -3  11-33.7172 119.265   9
  -4   3 -12 4247.81 128.635  24
  -4   3 -12 4146.74 209.376  12
   4  -3  12 4408.56 274.372   9
   4  -3  12 4538.99 167.291  17
   4  -3  13 103.092 97.0589  17
  -4   3 -13 60.1052 85.6208  23
  -4   3 -13 90.2182 83.4456  24
  -4   3 -13 18.8090 90.6881  12
   4  -3  13 63.9407 124.246   9
   4  -3  14 218.667 138.764   9
   4  -3  14 140.692 102.031  17
  -4   3 -14 190.370 89.9189  24
  -4   3 -14 203.927 94.8166  23
   4  -3  15 588.067 113.411  17
   4  -3  15 478.521 143.707   9
  -4   3 -15 549.707 99.7141  24
  -4   3 -15 437.952 101.034  23
  -4   3 -16 145.169 94.7569  24
  -4  -3 -16 361.409 144.532  28
   4  -3  16 88.4486 103.232  17
  -4   3 -16 58.1560 94.2008  23
  -4   3 -17 314.138 98.6536  24
   4  -3  17 427.704 106.537  17
  -4   3 -17 244.830 98.1779  23
  -4   3 -18 28.9319 95.1478  24
  -4   3 -18-69.9044 96.0057  23
   4  -3  18 64.6537 95.3059  17
  -4   3 -19 1020.76 106.351  23
   4  -3  19 1207.83 107.185  17
  -4   3 -19 1218.42 106.147  24
   4  -3  20 983.871 93.3187  17
  -4   3 -20 1081.88 98.8978  24
  -4   3 -20 911.635 97.7873  23
   4  -3  20 904.532 94.5171  21
   4  -3  21 87.2237 68.4066  21
  -4   3 -21 13.4225 79.4315  24
   4  -3  21 59.3476 66.9094  17
   4  -3  22 656.786 69.0611  17
  -4   3 -22 763.391 78.2254  24
  -4   3 -23 21.3018 62.9257  24
   4   4 -22 423.182 54.6867  18
  -4  -4  21 671.857 62.9038  21
  -4  -4  21 752.318 66.5048  17
  -4  -4  20 489.858 68.0047  17
  -4  -4  20 378.058 66.2511  21
   4   4 -20 410.021 67.9324  18
  -4  -4  19-82.4566 73.5768  17
  -4  -4  19-75.1631 68.4746  21
   4   4 -19-9.51912 69.1044  18
  -4  -4  18-83.1237 80.7703  17
  -4  -4  18 109.706 73.7637  21
   4   4 -18 71.8070 76.3001  18
   4   4 -17 1126.19 80.1048  16
  -4  -4  17 1415.54 113.398  17
   4   4 -17 1089.40 93.3189  18
  -4  -4  17 1170.19 101.514  21
  -4  -4  16 39.4955 89.9876  17
   4   4 -16 1.85003 83.2063  18
  -4  -4  16 61.0543 84.1099  21
   4   4 -16 24.2713 66.3515  16
  -4  -4  15 12.0628 90.1567  17
   4   4 -15-15.8544 82.3573  18
  -4  -4  15 1.82980 86.6609  21
   4   4 -15-38.8195 68.6083  16
  -4  -4  14-47.2986 93.9664  17
   4   4 -14-51.8410 87.1931  18
  -4  -4  14 43.3641 90.9762  21
   4   4 -14-58.4327 73.0784  16
   4   4 -13 2671.79 113.737  16
  -4  -4  13 2530.72 132.798  17
  -4  -4  12 4085.99 155.736  17
   4  -4 -12 3733.50 152.682  29
   4   4 -12 3955.19 128.175  16
  -4  -4  12 3568.79 254.847  11
   4   4 -12 3421.73 238.516  12
  -4  -4  11 975.890 111.779  17
   4   4 -11 894.717 88.6929  16
   4  -4 -11 662.092 97.6653  29
  -4  -4  11 839.779 163.804  11
   4   4 -11 846.597 155.765  12
  -4   4  11 703.240 162.326  12
  -4  -4  10 295.629 96.3991  17
   4  -4 -10 251.513 86.8164  29
   4   4 -10 292.971 71.9132  16
  -4  -4  10 221.462 136.168  11
   4   4 -10 327.278 133.036  12
  -4   4  10 303.284 146.283  12
  -4  -4   9 3390.78 143.009  17
   4   4  -9 3246.24 113.034  16
  -4  -4   9 3540.69 247.301  11
  -4   4   9 3237.76 245.960  12
   4   4  -9 3583.50 231.569  12
  -4  -4   9 3008.68 278.037  13
   4  -4  -9 3336.32 149.676  29
  -4   4   8 20257.8 533.306  12
   4   4  -8 19799.4 452.482  12
  -4  -4   8 19796.3 629.687  13
  -4   4   7 7120.08 327.835  12
   4   4  -7 6726.81 265.572  12
  -4  -4   7 6513.40 371.322  13
   4  -4  -6 48.3085 115.681  14
  -4   4   6 62.5962 122.313  12
   4   4  -6 42.7308 87.7134  12
  -4  -4   6 2.44688 127.680  13
  -4  -4   5 3978.23 293.923  13
   4  -4  -5 4507.56 268.353  14
  -4   4   5 4118.77 252.896  12
   4  -4  -4 576.057 136.400  14
  -4   4   4 643.429 145.589  12
  -4  -4   4 599.149 156.483  13
  -4  -4   3 4646.11 306.856  13
   4  -4  -3 4866.91 274.118  14
  -4   4   3 4675.89 261.830  12
   4  -4  -2 1135.42 164.439  14
  -4  -4   2 1088.02 178.023  13
  -4   4   2 947.553 154.763  12
   4  -4  -1-8.32348 114.988  14
  -4   4   1-50.7672 121.035  12
  -4  -4   1 63.3176 123.537  13
   4  -4   0 563.221 142.632  14
  -4   4   0 529.810 133.949  12
  -4  -4   0 440.159 147.587  13
   4  -4   1 3865.25 257.487  14
  -4  -4  -1 3922.85 276.553  13
  -4   4  -1 4100.82 237.968  12
   4  -4   2 1006.59 161.892  14
  -4   4  -2 1142.34 150.121  12
  -4  -4  -2 1053.51 171.142  13
  -4   4  -3 2410.46 190.913  12
   4  -4   3 2532.59 209.789   9
  -4   4  -4 331.779 121.930  12
   4  -4   4 303.111 130.517   9
  -4   4  -5 12899.0 382.955  12
   4  -4   5 13198.4 430.830   9
  -4   4  -6 1771.36 168.279  12
   4  -4   6 1590.23 187.481   9
  -4   4  -7 229.259 112.251  12
   4  -4   7 222.958 132.798   9
   4  -4   8 2222.90 215.943   9
  -4   4  -8 2277.38 179.303  12
  -4   4  -8 2278.30 112.843  25
  -4  -4  -8 2373.28 109.538  15
  -4   4  -8 2081.81 103.514  20
   4  -4   9 1107.87 177.371   9
   4  -4   9 1153.06 118.880  17
  -4   4  -9 1150.30 146.921  12
  -4   4  -9 1209.67 98.1845  25
  -4   4  -9 1086.21 89.1403  20
  -4  -4  -9 1226.65 96.2785  15
   4  -4  10 2770.67 152.119  17
  -4   4 -10 2621.04 191.130  12
  -4  -4 -10 3023.55 132.909  15
  -4   4 -10 2970.76 122.461  20
   4  -4  10 2810.09 242.136   9
   4  -4  11 1367.02 129.677  17
  -4   4 -11 1193.97 148.073  12
  -4   4 -11 1429.58 99.4381  20
   4  -4  11 1197.72 187.398   9
   4  -4  12 1608.01 132.335  17
  -4   4 -12 1366.29 107.940  24
  -4   4 -12 1299.17 151.788  12
   4  -4  12 1377.67 190.960   9
  -4   4 -12 1633.82 101.815  20
  -4   4 -13 1404.52 111.641  24
   4  -4  13 1551.07 133.149  17
  -4   4 -14 117.452 97.0500  24
   4  -4  14 41.7045 104.150  17
   4  -4  15 1210.32 121.338  17
  -4   4 -15 1125.66 107.321  24
   4  -4  16 29.8348 97.4178  17
  -4   4 -16 94.8080 93.6433  24
   4  -4  17 8.16471 91.4711  17
  -4   4 -17 76.1033 89.2077  24
   4  -4  18 36.6241 82.2685  17
  -4   4 -18 114.040 84.2797  24
   4  -4  19 354.497 78.3401  17
  -4   4 -19 294.286 80.1796  24
   4  -4  20-5.18750 61.5793  17
  -4   4 -20-29.6347 68.1209  24
   4  -4  21 8.34885 50.8369  17
  -4   4 -21-99.5497 60.7004  24
  -4  -5  19 112.047 51.6043  17
   4   5 -19 94.8675 51.1952  18
  -4  -5  18 125.645 59.7818  17
   4   5 -18 134.571 57.5735  18
  -4  -5  17-81.9935 67.2085  17
   4   5 -17-16.0701 50.7592  16
   4   5 -17-18.4843 61.5308  18
  -4  -5  16-25.5093 73.8723  17
   4   5 -16-53.7865 55.2473  16
   4   5 -16-78.8742 70.3559  18
  -4  -5  15 73.3288 78.6974  17
   4   5 -15 189.195 61.9624  16
   4   5 -15 82.4396 70.7274  18
  -4  -5  14-17.8024 83.4784  17
   4   5 -14 100.218 76.7634  18
   4   5 -14 38.9853 63.9440  16
   4   5 -13 517.568 77.9656  16
  -4  -5  13 599.229 96.9169  17
   4   5 -13 572.852 82.6552  18
   4  -5 -13 499.132 83.9088  29
   4  -5 -12 18.8417 75.1870  29
   4   5 -12 283.444 71.9673  16
  -4  -5  12 152.907 90.8520  17
   4  -5 -11 393.527 86.7693  29
  -4  -5  11 483.627 100.322  17
   4   5 -11 500.475 80.4080  16
   4  -5 -10 28.2119 87.2535  29
   4   5 -10 124.317 73.5512  16
  -4  -5  10 80.9014 92.5258  17
   4  -5  -9-40.6452 94.7478  29
   4   5  -9-2.79080 74.3668  16
  -4  -5   9-19.2581 93.7314  17
   4   5  -8 2320.41 112.338  16
  -4  -5   8 2372.22 129.409  17
   4  -5  -8 2526.11 142.839  29
   4   5  -7-92.7504 76.2873  16
   4  -5  -7-32.3843 91.4012  29
  -4  -5   7-68.0431 95.4486  17
   4  -5  -6 314.117 70.6832  15
   4   5  -6 224.265 76.4295  16
  -4   5   6 347.765 151.357  12
   4  -5  -6 355.039 98.5940  29
  -4  -5   6 396.364 94.7978  17
  -4   5   5 467.661 157.197  12
   4  -5  -5 689.662 107.746  29
   4   5  -5 481.202 78.0535  16
  -4   5   4 3409.92 267.990  12
   4  -5  -4 3700.10 164.084  29
  -4   5   3 2685.24 245.098  12
   4  -5  -3 2852.91 152.648  29
  -4  -5   3 2526.92 274.436  13
   4  -5  -3 2941.29 264.993  14
   4  -5  -2 320.562 150.502  14
  -4  -5   2 351.939 72.0352  15
   4  -5  -2 432.291 92.8638  19
  -4   5   2 404.145 158.001  12
  -4  -5   2 336.594 164.667  13
   4  -5  -2 353.379 99.6551  29
  -4  -5   1 3939.77 319.502  13
   4  -5  -1 4361.39 302.402  14
  -4  -5   1 4043.54 135.941  15
   4  -5  -1 4057.71 161.471  19
  -4   5   1 4068.82 274.430  12
   4  -5  -1 3782.81 163.166  29
  -4  -5   0 462.820 75.4248  15
   4  -5   0 512.700 164.086  14
   4  -5   0 509.496 98.1586  19
  -4   5   0 524.925 159.446  12
   4  -5   0 517.098 99.4831  29
  -4  -5  -1 1242.23 91.8841  15
   4  -5   1 1300.61 196.508  14
   4  -5   1 1180.68 113.981  19
   4  -5   1 1106.24 112.096  29
  -4   5  -1 1201.97 179.251  12
  -4   5  -2-28.7377 129.586  12
  -4  -5  -2 98.4951 66.2456  15
   4  -5   2 154.704 135.100  14
   4  -5   2 79.8862 87.9243  19
   4  -5   2 104.586 81.2283  29
  -4   5  -2 15.8544 72.2404  25
  -4   5  -3 241.860 138.118  12
  -4  -5  -3 349.413 69.8631  15
   4  -5   3 269.558 140.467  14
   4  -5   3 305.228 94.7817  19
   4  -5   3 274.308 86.9236  29
  -4   5  -3 300.331 77.3541  25
  -4   5  -4-34.1905 126.636  12
  -4   5  -4-47.7424 76.7630  25
  -4  -5  -4 5.21497 66.6333  15
   4  -5   4-14.4561 125.452  14
   4  -5   4-16.9118 90.7606  19
  -4   5  -5 45.1048 117.913  12
  -4   5  -5 143.821 79.6853  25
   4  -5   5 112.968 85.7353  19
  -4  -5  -5 137.348 70.3625  15
  -4   5  -6 297.401 85.2701  25
   4  -5   6 192.158 92.9219  19
  -4   5  -6 155.634 73.6198  20
  -4  -5  -6 297.618 76.6770  15
  -4   5  -7 149.396 82.7405  25
   4  -5   7 71.6912 90.1144  19
  -4   5  -7-7.80411 76.7424  20
  -4  -5  -7 26.2084 71.3306  15
   4  -5   8 1173.07 113.539  19
  -4   5  -8 1402.85 112.826  25
  -4   5  -8 1267.18 97.6471  20
  -4  -5  -8 983.089 102.042  15
  -4   5  -9 831.979 89.3388  20
  -4  -5  -9 714.950 98.0047  15
   4  -5   9 735.114 106.295  19
  -4  -5 -10 408.733 88.9447  15
   4  -5  10 412.909 100.948  17
   4  -5  10 319.257 93.0522  19
  -4   5 -10 405.986 80.7036  20
   4  -5  11 1024.42 105.079  19
   4  -5  11 1169.03 113.204  17
  -4   5 -11 1088.56 108.294  24
  -4   5 -11 1265.25 96.9221  20
  -4   5 -12 542.696 99.5911  24
   4  -5  12 438.613 88.0961  19
   4  -5  12 614.849 100.302  17
  -4   5 -13 112.782 94.9056  24
   4  -5  13 126.186 89.5040  17
   4  -5  13 101.818 75.1822  19
  -4   5 -14 126.030 90.4187  24
   4  -5  14 54.5393 69.0772  19
   4  -5  14 135.581 86.3477  17
   4  -5  15 257.012 81.0715  17
   4  -5  15 118.210 62.3638  19
  -4   5 -15 202.932 83.3576  24
   4  -5  16 62.3432 71.4868  17
   4  -5  16 52.0077 53.9567  19
  -4   5 -16 188.363 59.2778  18
  -4   5 -16 115.328 75.8456  24
  -4   5 -17 124.281 70.2721  24
   4  -5  17 77.8002 62.7062  17
  -4   5 -18 235.359 62.6310  24
   4  -5  18 108.182 58.1144  17
  -4  -6  15 158.197 50.4347  17
   4   6 -14 88.7294 48.6123  16
   4   6 -14 26.8901 53.3703  18
  -4  -6  14 77.4672 54.5375  17
   4   6 -13 205.918 53.9975  16
   4   6 -13 160.357 61.4932  18
  -4  -6  13 120.145 60.7801  17
   4   6 -12 47.2204 57.3220  16
  -4  -6  12-18.8322 66.2867  17
   4   6 -11 464.427 69.7208  16
  -4  -6  11 375.272 73.5897  17
   4   6 -11 503.312 74.6877  18
   4   6 -10 245.987 68.1629  16
   4  -6 -10 168.954 77.2191  29
  -4  -6  10 83.2384 72.0669  17
   4   6  -9 86.7648 67.5775  16
   4  -6  -9-24.5732 79.5387  29
   4   6  -8 239.618 72.5629  16
   4  -6  -8 86.1599 80.3580  29
   4  -6  -7 857.349 74.2131  15
   4  -6  -7 1014.80 103.483  29
   4   6  -7 920.355 82.9691  16
   4   6  -6 22.6004 75.1981  16
   4  -6  -6 66.4552 60.1535  15
   4  -6  -6 85.2501 87.7324  29
   4  -6  -5 232.768 69.7169  15
   4   6  -5 295.254 81.4605  16
   4  -6  -5 244.664 91.9575  29
   4  -6  -4-58.1532 68.0691  15
   4   6  -4-52.8174 79.5861  16
   4  -6  -4-53.2547 87.7920  29
  -4  -6   3 3696.93 123.028  15
   4  -6  -3 3628.85 135.671  15
   4  -6  -3 3981.37 156.667  29
   4   6  -3 3997.64 127.067  16
  -4  -6   2 26.9218 61.7334  15
   4   6  -2-41.2811 78.4072  16
   4  -6  -2 17.0188 72.3593  15
   4  -6  -2 9.40290 87.5953  29
  -4  -6   1 1518.33 93.4943  15
   4  -6  -1 1414.44 116.258  29
  -4   6   1 1612.66 106.931  25
   4   6  -1 1435.76 94.2134  16
  -4  -6   0 1741.12 101.677  15
   4  -6   0 1506.99 114.425  29
  -4  -6  -1 446.322 78.8403  15
  -4   6  -1 560.683 90.5271  25
   4  -6   1 365.392 89.1528  29
  -4  -6  -2 124.963 70.4147  15
   4  -6   2 267.060 93.5885  19
  -4   6  -2 246.136 85.1845  25
   4  -6   2 111.477 77.8786  29
  -4   6  -3 2313.31 117.038  20
  -4   6  -3 2376.69 121.365  25
  -4  -6  -3 2548.70 118.877  15
  -4   6  -4 200.190 81.8091  25
  -4  -6  -4 66.6113 78.1255  15
  -4   6  -4 33.6437 74.8748  20
   4  -6   4 280.879 93.3423  19
  -4   6  -5 118.501 79.5260  25
  -4  -6  -5 24.6217 72.5786  15
   4  -6   5 132.802 88.8310  19
  -4   6  -5 5.72276 72.9250  20
  -4  -6  -6 234.037 76.8285  15
   4  -6   6 320.361 88.9778  19
  -4   6  -6 220.706 75.3959  20
  -4  -6  -7 16.1206 71.7288  15
   4  -6   7 11.2416 76.8033  19
  -4   6  -7 14.0028 69.9747  20
  -4  -6  -8 186.527 77.7505  15
  -4   6  -8 212.595 70.8996  20
   4  -6   8 202.663 82.6316  19
  -4   6  -9 1338.14 92.0365  20
   4  -6   9 1301.12 97.0612  19
  -4   6  -9 1164.34 92.8652  24
   4  -6  10 70.1435 65.4598  19
  -4   6 -10 54.1013 79.6607  24
   4  -6  11-6.53456 59.1541  19
  -4   6 -11-4.07234 75.5746  24
   4  -6  12-64.4388 54.9131  19
  -4   6 -12 70.9153 69.8343  24
  -4   6 -13 63.3337 65.3393  24
   4  -6  13-67.7234 50.1774  19
  -4   6 -14 244.959 61.1491  24
   4   7  -8 322.644 44.9477  16
   4   7  -7 271.818 48.9821  16
  -4   7   6-2.33886 39.9278  20
  -4   7   6 54.2278 39.4612  25
   4  -7  -5-4.68064 41.3440  15
  -4   7   5-4.62473 41.4799  25
  -4   7   5-80.7577 45.3304  20
   4  -7  -4 146.185 59.6075  29
   4  -7  -4 172.963 48.7998  15
   4   7  -4 255.879 52.6126  16
  -4   7   4 60.9864 44.2162  25
  -4   7   4-0.49478 44.9846  20
   4  -7  -3 48.0604 58.5553  29
   4  -7  -3 27.0398 46.8820  15
   4   7  -3 115.636 50.8297  16
  -4   7   3 61.2419 47.5552  25
  -4   7   3-69.0389 50.3098  20
   4  -7  -2 72.2907 58.0357  29
   4  -7  -2 32.7761 49.2910  15
   4   7  -2 67.8238 48.2730  16
  -4   7   2 127.875 49.6332  25
  -4   7   2-53.5825 50.0797  20
   4  -7  -1 16.4132 54.4751  29
   4  -7  -1-7.03949 47.6967  15
   4   7  -1 85.1651 52.1557  16
  -4  -7   1 22.5110 46.1232  15
  -4   7   1-17.5347 48.1663  20
   4   7   0 513.128 53.1030  16
  -4  -7   0 527.276 56.3938  15
   4  -7   0 489.959 59.5006  15
   4  -7   0 550.350 62.6569  29
  -4   7   0 431.734 56.0447  20
   4  -7   1 275.059 54.9513  15
  -4  -7  -1 366.309 58.0477  15
  -4   7  -1 324.142 56.4004  20
  -4   7  -2 603.810 58.4330  20
  -4  -7  -2 667.429 62.3919  15
   4  -7   2 521.621 59.7075  15
  -4   7  -3-2.20248 47.0888  20
   4  -7   3-32.9532 48.4203  15
  -4  -7  -3 112.927 52.7094  15
  -4   7  -4 153.253 49.6623  20
   4  -7   4 42.5360 45.8781  15
  -4   7  -5 198.143 47.8631  20
  -4   7  -5 29.5922 57.5696  24
  -4   7  -5-115.072 42.1906  16
   4  -7   5 54.8025 43.7075  15
   4  -7   6-30.5985 41.6747  15
  -4   7  -6 107.088 44.4420  20
   4  -7   7 18.0563 38.3086  15
  -5   0  26-5.38612 43.4705   6
   5   0 -25-50.4317 92.7581  18
  -5   0  25 227.127 62.6689   6
   5   0 -24-271.219 113.595  18
   5   0 -23 199.682 114.268  18
  -5   0  23 178.597 69.4800  21
   5   0 -22-225.405 122.618  18
   5   0 -22-187.262 112.565   7
  -5   0  22-29.4511 72.9785  21
   5   0 -21-132.983 129.208  18
   5   0 -21 34.8076 114.751   7
  -5   0  21-15.2614 83.0822  21
   5   0 -20-16.1072 124.348  18
   5   0 -20-36.7579 116.770   7
  -5   0  20-90.5767 89.4222  21
   5   0 -19 4912.28 178.259  18
   5   0 -19 4008.99 171.457   7
   5   0 -18-78.3094 108.713  24
   5   0 -18 49.6386 108.562  18
   5   0 -18 42.5131 191.054   3
  -5   0  18-34.4375 87.0891  21
   5   0 -18-102.858 120.312   7
   5   0 -17 287.458 103.058  24
   5   0 -17 484.541 106.851  18
  -5   0  17 275.090 87.5081  21
   5   0 -17 501.730 207.367   3
   5   0 -17 255.878 106.047   7
   5   0 -16 1.27971 186.720   3
   5   0 -15 3097.67 287.834   3
   5   0 -14-57.9354 163.451   3
   5   0 -13-13.2455 154.888   3
   5   0 -12 18.3730 141.514   3
   5   0 -11 78.4242 154.203   4
   5   0 -10 83.2436 136.318   4
   5   0  -9 15056.3 422.364   4
   5   0  -8-13.9244 114.314   4
   5   0  -7 154.424 101.190   4
   5   0  -6-40.4615 97.8790   4
   5   0  -5 112.121 83.6236   4
   5   0  -4 23.7924 76.1633   4
   5   0  -4-47.3421 124.008   1
   5   0  -3 409.044 85.1026   4
   5   0  -3 356.990 134.794   1
  -5   0   3 407.346 134.881   2
   5   0  -2-24.3535 71.5185   4
   5   0  -2-0.65816 109.201   1
  -5   0   2-35.0661 101.991   2
   5   0  -1 17420.1 284.923   4
  -5   0   1 17562.4 584.042   2
   5   0  -1 16863.3 540.915   1
   5   0   0 3.59273 63.4510   4
  -5   0   0 13.6395 97.5923   2
   5   0   1 10719.9 222.111   4
  -5   0  -1 10401.8 458.820   2
   5   0   1 10746.2 448.015   2
  -5   0  -1 10775.5 183.780  10
   5   0   2-10.6941 65.1219   4
   5   0   2-3.42077 97.3049   2
  -5   0  -2 22.4280 80.1983  10
  -5   0  -3 10358.2 233.972   3
   5   0   3 9791.97 456.555   2
  -5   0  -3 10357.7 200.860  10
  -5   0  -4 0.74058 79.7926   3
  -5   0  -4-4.72616 77.6808  10
  -5   0  -4-2.78965 107.239   8
  -5   0  -5 24028.8 384.825   3
  -5   0  -5 23258.3 312.189  10
  -5   0  -6 65.6148 92.0493   3
  -5   0  -6 11.2074 90.7080  10
  -5   0  -7 404.660 99.0361   5
  -5   0  -7 435.820 115.588   3
  -5   0  -7 459.686 112.432  10
  -5   0  -8-26.8738 101.694   5
  -5   0  -8-51.8159 119.413   3
  -5   0  -8 30.8805 114.926  10
  -5   0  -9 145469. 1147.60   3
  -5   0  -9 143699. 898.625  10
  -5   0 -10 130.201 124.496   5
  -5   0 -10-4.28595 127.127   3
  -5   0 -11 10295.6 355.016   3
  -5   0 -12-65.3379 129.965   3
  -5   0 -13 1600.79 192.125   3
  -5   0 -14 7.72698 134.702   3
  -5   0 -15 526.250 167.510   3
  -5   0 -16-16.6496 105.686  23
  -5   0 -16 9.55608 105.844  28
  -5   0 -16 68.6563 149.516   3
  -5   0 -17-13.0389 116.981  23
  -5   0 -17-70.7061 158.381   3
  -5   0 -18 49.4421 116.112  23
  -5   0 -18-1.00229 113.668  28
  -5   0 -18 171.399 161.675   3
  -5   0 -19 11442.3 250.027  23
  -5   0 -19 138.217 111.883  28
  -5   0 -20 79.2673 122.098  23
  -5   0 -20-116.000 112.934  28
  -5   0 -21 1445.60 136.511  23
  -5   0 -22 82.8756 111.181  23
  -5   0 -23 3656.70 133.107   7
  -5   0 -24 55.3284 74.0301   7
   5   0  25 717.278 65.6193  21
  -5   0 -25 680.097 69.5407   7
  -5  -1  25 182.397 56.5075   6
  -5   1  25 87.9062 55.5321   6
  -5  -1  25 218.432 53.9078  21
   5   1 -25 270.326 82.4491  18
  -5   1  24 260.013 71.1507   6
  -5  -1  24 200.029 70.4333   6
   5   1 -24 118.375 88.0709  18
  -5  -1  24 208.725 68.0778  21
   5   1 -23 58.5506 94.2149  18
  -5  -1  23 329.108 77.0835  21
   5  -1 -22-129.946 134.640  18
   5   1 -22-153.899 104.916  18
  -5  -1  22 60.0671 80.4223  21
   5  -1 -22-215.439 108.647   7
   5   1 -21 203.282 104.858  18
   5  -1 -21 165.888 140.564  18
  -5  -1  21-37.1756 90.1271  21
   5   1 -21 11.6454 109.903   7
   5  -1 -21 63.5775 108.306   7
   5   1 -21-19.7107 99.7267  24
  -5  -1  20 2618.23 140.103  21
   5   1 -20 3112.20 156.794   7
   5  -1 -20 3130.85 157.940   7
   5   1 -20 2461.93 129.689  24
   5   1 -19 111.285 99.1782  18
   5  -1 -19-172.764 138.692  18
   5   1 -19-46.4328 100.041  24
  -5  -1  19-78.8021 97.8730  21
   5   1 -19-60.9440 112.948   7
   5  -1 -19 0.49631 115.943   7
   5  -1 -18 253.636 130.999  18
   5   1 -18 464.292 102.708  18
   5  -1 -18 289.763 200.680   3
   5   1 -18 386.416 210.589   3
  -5  -1  18 149.527 93.4155  21
   5  -1 -18 251.507 111.817   7
   5   1 -18 275.288 113.121   7
   5  -1 -17-74.4693 128.568  18
   5   1 -17 198.790 91.9768  18
   5  -1 -17 16.1387 195.970   3
   5   1 -17 8.43472 193.697   3
   5   1 -17 132.860 79.3946  16
  -5  -1  17-12.5070 90.4873  21
   5  -1 -17 4.65599 110.459   7
   5   1 -17-36.6162 112.254   7
   5  -1 -16 412.198 203.817   3
   5   1 -16 360.623 199.636   3
  -5  -1  16 327.075 90.8672  21
   5  -1 -16 356.488 108.204  18
   5   1 -16 286.531 83.8392  18
   5   1 -16 277.074 101.646   7
   5  -1 -16 268.675 104.137   7
   5  -1 -15 52.3255 179.300   3
   5   1 -15 202.990 181.222   3
   5  -1 -14 1405.99 215.920   3
   5   1 -14 1277.88 213.282   3
   5  -1 -13 852.957 184.016   3
   5   1 -13 892.565 192.113   3
   5   1 -12 82.0532 151.694   3
   5  -1 -12 63.3343 149.425   3
   5   1 -11 971.050 167.544   3
   5  -1 -11 1011.11 165.433   3
   5  -1 -10 8394.51 352.295   4
   5   1 -10 8540.69 351.773   4
   5   1  -9 1642.50 178.499   4
   5  -1  -9 1653.61 181.984   4
   5  -1  -8 13565.7 383.657   4
   5   1  -8 13718.0 387.912   4
   5  -1  -7 20817.7 434.394   4
   5   1  -7 20849.9 435.567   4
   5   1  -7 21994.3 353.813  12
   5   1  -6 3764.67 192.533   4
   5  -1  -6 3792.30 192.640   4
   5  -1  -6 3407.28 144.143  14
   5   1  -5 39561.8 525.736   4
   5  -1  -5 39671.5 524.270   4
   5  -1  -4 13833.8 296.271   4
   5   1  -4 13470.1 293.436   4
   5   1  -4 14039.3 580.047   1
   5  -1  -4 13471.0 575.191   1
   5   1  -4 14111.1 237.954  12
   5  -1  -3 1379.14 110.669   4
   5   1  -3 1368.00 111.283   4
   5   1  -3 1326.67 198.689   1
   5  -1  -3 1498.66 206.888   1
  -5  -1   3 1443.49 203.662   2
  -5   1   3 1427.75 205.382   2
   5   1  -3 1022.99 79.9395  12
   5   1  -2 906.644 170.058   1
   5  -1  -2 824.716 161.172   1
  -5  -1   2 719.819 158.999   2
  -5   1   2 841.646 164.475   2
   5  -1  -2 920.785 94.0687   4
   5   1  -2 821.744 92.9486   4
  -5  -1   1 5066.15 331.363   2
  -5   1   1 5259.62 339.332   2
   5   1  -1 5059.23 316.466   1
   5  -1  -1 5114.02 319.414   1
   5  -1  -1 5300.39 171.859   4
   5   1  -1 5306.91 172.219   4
   5  -1   0 5020.10 139.965   9
  -5  -1   0 5565.59 345.099   2
  -5   1   0 5516.28 347.680   2
   5   1   0 5304.00 163.575   4
   5  -1   0 5384.07 164.290   4
   5   1   1 3347.18 135.775   4
   5  -1   1 3462.77 136.776   4
  -5   1  -1 3314.96 127.399  12
   5  -1   1 3287.00 122.713   9
  -5  -1  -1 3279.83 154.665  13
  -5  -1  -1 3288.03 278.577   2
  -5   1  -1 3228.07 275.015   2
  -5   1  -2 267.177 64.7085  12
  -5  -1  -2 220.574 70.7123  13
   5  -1   2 239.166 66.0425   9
   5   1   2 184.136 114.994   2
   5  -1   2 187.813 111.243   2
   5   1   2 238.449 66.1365   4
   5  -1   2 232.845 64.6903   4
  -5   1  -3 37873.2 383.301  12
  -5  -1  -3 38952.1 494.578  13
   5   1   3 38527.6 909.492   2
   5  -1   3 38801.2 931.254   2
  -5   1  -4 1780.59 96.5066  12
  -5   1  -4 2166.93 128.489  10
  -5   1  -4 1554.79 196.807   8
  -5  -1  -4 1664.70 124.443  13
  -5  -1  -4 1795.95 126.761   3
  -5   1  -4 1793.82 126.736   3
  -5  -1  -5 285.802 96.4587   3
  -5   1  -5 258.341 96.5872   3
  -5   1  -5 299.138 65.2227  12
  -5   1  -5 431.898 103.055  10
  -5   1  -5 264.012 122.245   8
  -5   1  -6 34821.1 392.745  10
  -5  -1  -6 32949.4 472.598   5
  -5   1  -6 33084.5 468.191   5
  -5  -1  -6 35331.3 498.002   3
  -5   1  -6 34685.3 494.718   3
  -5   1  -7 9859.23 237.001  10
  -5   1  -7 9267.63 271.442   5
  -5  -1  -7 9285.83 277.394   5
  -5  -1  -7 10068.2 291.780   3
  -5   1  -7 10252.6 295.796   3
  -5   1  -8 7539.15 219.542  10
  -5  -1  -8 7242.35 261.543   5
  -5   1  -8 7156.17 254.152   5
  -5  -1  -8 7608.62 273.200   3
  -5   1  -8 7756.31 274.834   3
  -5   1  -9 9035.52 248.551  10
  -5   1  -9 9084.51 300.126   5
  -5  -1  -9 9433.02 311.715   5
  -5  -1  -9 9974.93 324.579   3
  -5   1  -9 9656.38 320.872   3
  -5   1 -10 2300.74 159.003  10
  -5  -1 -10 2643.73 198.843   3
  -5   1 -10 2701.67 201.452   3
  -5   1 -11 18737.6 360.517  10
  -5  -1 -11 19518.6 479.710   3
  -5   1 -11 19735.2 481.803   3
  -5   1 -12 17.3993 115.277  10
  -5  -1 -12-13.6742 135.883   3
  -5   1 -12-41.0976 136.116   3
  -5  -1 -13-51.2013 138.059   3
  -5   1 -13-33.7887 141.545   3
  -5  -1 -14 11.8979 149.048   3
  -5   1 -14 43.2565 140.690   3
  -5  -1 -15 1193.11 194.429   3
  -5   1 -15 1117.82 188.097   3
  -5   1 -15 1146.08 113.143  23
  -5   1 -16 3702.16 143.551  24
   5  -1  16 3516.46 144.300  17
  -5  -1 -16 3906.53 297.993   3
  -5   1 -16 4181.05 299.637   3
  -5  -1 -16 4235.29 180.285  23
  -5   1 -16 3717.55 157.907  23
  -5   1 -17 10.2464 96.8739  24
  -5  -1 -17 226.452 126.445  28
   5  -1  17 69.3528 87.2167  17
  -5   1 -17 52.4536 107.018  23
  -5  -1 -17 31.4461 119.128  23
  -5  -1 -17 124.471 163.017   3
  -5   1 -17-12.5529 161.808   3
  -5   1 -18 642.464 121.802  23
  -5  -1 -18 809.593 136.928  23
  -5   1 -18 646.070 110.695  24
  -5  -1 -19 301.583 132.039  23
  -5   1 -19 70.0104 114.978  23
  -5   1 -19 89.9669 99.5667  24
  -5   1 -20 29.4760 112.933  23
  -5  -1 -20 6.95829 119.494  23
  -5   1 -20 81.8686 98.2950  24
  -5   1 -21 99.0473 108.525  23
  -5  -1 -21 127.821 113.499  28
  -5   1 -21 136.217 95.1351  24
  -5   1 -22 1213.61 116.502  23
  -5   1 -22 1029.14 100.217  24
  -5   1 -23-19.2971 73.7317  24
  -5  -1 -23 142.992 83.0175   7
  -5   1 -23 94.6260 81.3331   7
  -5   1 -23 115.619 90.0309  23
  -5  -1 -24 108.499 68.6808   7
  -5   1 -24 94.2970 69.8805   7
   5  -1  24 316.106 72.0630  21
  -5   1 -24 120.134 63.0644  24
  -5   1 -25 23.6409 55.7835   7
  -5  -1 -25 37.1981 54.3748   7
   5  -1  25 149.741 52.9955  21
   5   2 -25 231.681 65.4225  18
  -5  -2  25 152.422 47.0909  21
  -5  -2  24 73.4790 58.7425  21
  -5   2  24 19.1723 48.2470   6
   5   2 -24-95.0446 74.3751  18
  -5   2  23 2.50815 60.7839   6
  -5  -2  23 54.3625 68.7618  21
  -5  -2  23 8.98355 60.1596   6
   5   2 -23-2.83588 78.3024  18
  -5  -2  22 231.690 84.0930  21
   5   2 -22 276.241 87.4196  18
  -5   2  22 146.180 72.1978   6
  -5  -2  22 135.850 71.0057   6
   5   2 -21 472.599 95.9851  18
  -5  -2  21 492.861 98.2356  21
   5   2 -20 456.219 97.8485  18
  -5  -2  20 351.797 100.716  21
  -5  -2  19-47.0265 98.2648  21
   5  -2 -19-101.391 107.776   7
   5   2 -18 869.565 102.715  18
   5   2 -18 1374.82 99.6754  16
  -5  -2  18 1187.51 120.296  21
   5  -2 -18 1008.11 120.192   7
   5   2 -17 2107.21 118.294  18
   5   2 -17 2047.88 109.605  16
  -5  -2  17 2176.43 141.459  21
   5  -2 -17 2417.28 143.978   7
   5  -2 -17 2153.44 285.473   3
   5   2 -16-82.6796 82.3719  16
   5  -2 -16 66.1316 189.636   3
  -5  -2  16-50.7179 99.4318  21
   5   2 -16 7.69075 85.4049  18
   5  -2 -16 4.09121 140.949  18
   5  -2 -16-23.4537 103.993   7
   5  -2 -15 496.110 201.594   3
   5   2 -15 393.509 199.561   3
  -5  -2  15 396.440 94.4856  21
   5  -2 -15 820.505 141.474  18
   5   2 -15 546.046 86.1509  18
   5   2 -15 528.293 83.5483  16
   5  -2 -14 4487.62 329.492   3
   5   2 -14 4631.80 328.940   3
   5   2 -13 2079.43 240.266   3
   5  -2 -13 1929.47 237.203   3
   5  -2 -12 3744.09 275.947   3
   5   2 -12 3598.35 270.635   3
   5   2 -12 3196.76 214.255  12
   5  -2 -11 5290.89 299.516   3
   5   2 -11 5272.44 294.525   3
   5   2 -11 4554.69 240.922  12
   5   2 -10 193.736 103.798  12
   5   2 -10 140.908 130.666   3
   5  -2 -10 134.977 133.951   3
   5  -2  -9 18406.7 401.234  14
   5  -2  -9 17833.4 452.463   3
   5   2  -9 17860.7 447.181   3
   5   2  -8 7627.07 243.304  12
   5  -2  -8 6753.33 242.243  14
   5  -2  -8 6704.44 303.223   4
   5   2  -8 6886.01 300.855   4
   5   2  -7 243.854 89.4644  12
   5  -2  -7 183.572 82.2975  14
   5   2  -7 142.142 114.748   4
   5  -2  -7 203.587 114.099   4
   5   2  -6 396.695 92.5410  12
   5  -2  -6 306.774 90.9109  14
   5  -2  -6 386.610 118.304   4
   5   2  -6 317.221 110.021   4
   5   2  -5 127.413 77.3907  12
   5  -2  -5 70.0369 105.922   4
   5   2  -5 111.550 103.919   4
  -5  -2   5 125.832 93.0616  11
   5   2  -4 63.4143 65.1868  12
   5   2  -4-27.7998 93.3718   4
   5  -2  -4-45.6130 93.4671   4
  -5  -2   4-2.65749 79.3621  11
   5   2  -3 3656.98 169.132   4
   5  -2  -3 3955.68 177.222   4
   5   2  -3 3417.11 143.950  12
  -5  -2   3 3069.68 288.167   2
  -5  -2   3 3583.45 153.618  11
   5   2  -2 26887.9 396.908   4
   5  -2  -2 27766.8 410.711   4
  -5   2   2 28887.2 440.650  12
   5  -2  -2 24137.9 762.575   1
  -5  -2   2 25600.8 760.547   2
  -5  -2   2 27279.2 366.115  11
   5  -2  -1 21248.8 695.732   1
  -5  -2   1 21232.4 679.607   2
  -5   2   1 24987.0 403.481  12
   5   2  -1 22900.3 357.313   4
   5  -2  -1 24525.4 375.421   4
   5  -2   0 1597.34 115.104   4
   5   2   0 1492.42 111.497   4
  -5  -2   0 1581.72 144.386  13
   5  -2   0 1560.78 119.157   9
  -5   2   0 1631.77 127.810  12
   5  -2   0 1090.02 181.391   1
  -5  -2  -1 48770.7 655.817  13
   5  -2   1 47342.2 532.428   9
   5  -2   1 44697.0 496.142   4
   5   2   1 43866.2 478.842   4
  -5   2  -1 46937.0 544.645  12
   5  -2   2-11.7177 82.0108   9
   5  -2   2-29.2813 71.8099   4
   5   2   2 6.79581 67.7345   4
  -5   2  -2-42.4925 86.8539  12
  -5  -2  -2 5.05030 90.6089  13
   5  -2   3 6.60656 84.6573   9
  -5   2  -3 12.1916 82.1732  12
  -5  -2  -3 11.0756 93.5444  13
   5  -2   3 40.7105 67.5477   4
   5   2   3 23.7282 69.2085   4
  -5  -2  -4 4602.79 226.882  13
   5   2   4 4232.77 175.431   4
   5  -2   4 4338.74 176.693   4
   5  -2   4 4736.48 210.554   9
  -5   2  -4 4603.39 182.084  12
  -5   2  -5 398.865 96.7371   5
  -5  -2  -5 528.465 104.989   5
   5  -2   5 498.774 117.529   9
  -5   2  -5 500.170 91.9400  12
  -5  -2  -5 626.794 126.135  13
   5  -2   6 1859.10 159.088   9
  -5  -2  -6 1605.85 143.344   5
  -5   2  -6 1545.10 135.423   5
  -5  -2  -6 1615.69 140.653   3
  -5   2  -6 1502.63 136.078   3
  -5   2  -6 1606.54 121.387  12
  -5   2  -7 7592.55 244.024  10
  -5   2  -7 7458.10 261.582   5
  -5  -2  -7 7627.23 271.122   5
  -5  -2  -7 7583.92 267.326   3
  -5   2  -7 7495.89 261.527   3
  -5   2  -7 7582.66 223.978  12
  -5  -2  -8 6807.71 267.800   3
  -5   2  -8 6841.15 265.106   3
  -5   2  -8 6689.30 215.314  12
  -5   2  -8 6479.74 230.666  10
  -5  -2  -9 808.110 132.779   3
  -5   2  -9 778.697 133.419   3
  -5   2  -9 890.904 100.357  12
  -5   2  -9 901.368 124.428  10
  -5   2 -10 5515.87 211.375  10
  -5  -2 -10 6059.19 281.410   3
  -5   2 -10 6042.25 278.578   3
  -5   2 -11 4018.97 190.234  10
  -5  -2 -11 4397.84 259.339   3
  -5   2 -11 4350.90 256.099   3
  -5  -2 -12 382.115 139.921   3
  -5   2 -12 488.596 146.253   3
  -5  -2 -13 536.779 153.370   3
  -5   2 -13 667.854 159.528   3
  -5   2 -14 4349.16 139.358  24
  -5  -2 -14 4825.64 312.150   3
  -5   2 -14 4908.81 308.489   3
   5  -2  14 4415.07 167.090  17
  -5   2 -14 4662.52 158.949  23
  -5  -2 -15 5165.31 195.291  28
  -5   2 -15 5225.31 154.635  24
  -5  -2 -15 5394.25 341.883   3
   5  -2  15 4900.21 178.433  17
  -5   2 -15 5130.08 169.618  23
  -5   2 -16 7482.58 180.298  24
  -5  -2 -16 7004.86 389.187   3
   5  -2  16 7107.90 201.419  17
  -5   2 -16 7611.38 201.701  23
   5  -2  17 2638.40 141.967  17
  -5   2 -17 2702.71 131.458  24
  -5   2 -17 2678.71 147.409  23
   5  -2  18 486.324 101.211  17
  -5  -2 -18 785.658 143.660  28
  -5   2 -18 459.778 101.871  24
  -5   2 -18 429.580 112.535  23
   5  -2  19-28.3849 86.3951  17
  -5   2 -19 21.0000 93.4663  24
  -5   2 -19-76.0038 106.104  23
   5  -2  20 501.454 87.0820  17
  -5   2 -20 712.019 100.574  24
  -5   2 -20 570.178 105.400  23
   5  -2  21 337.067 73.8537  17
  -5   2 -21 338.718 97.3313  23
  -5  -2 -21 206.293 120.076  28
  -5   2 -21 323.411 89.0407  24
  -5   2 -22 73.6265 78.1645  24
  -5  -2 -22 89.4816 76.8851   7
  -5   2 -22 121.369 84.8456  23
  -5   2 -23 120.687 67.0103  24
  -5   2 -23 164.608 73.5898  23
  -5  -2 -23 145.931 68.1040   7
   5  -2  23 179.786 68.2073  21
  -5   2 -24 112.534 55.3091  24
   5  -2  24 129.787 52.9087  21
   5   3 -23-68.8955 61.4225  18
  -5  -3  23-6.66607 54.0523  21
   5   3 -22 24.9523 67.4320  18
  -5  -3  22 21.9745 64.0626  21
   5   3 -21 136.988 76.1023  18
  -5  -3  21 129.180 76.2366  21
   5   3 -20 602.503 89.0285  18
  -5  -3  20 411.564 91.6590  21
  -5  -3  19 3661.67 125.333  17
   5   3 -19 3931.96 129.201  18
  -5  -3  19 4199.89 157.163  21
   5   3 -19 3385.36 115.441  16
   5   3 -18-27.5218 69.5414  16
   5   3 -18 140.574 89.2865  18
  -5  -3  18 64.4724 80.2588  17
  -5  -3  18 272.890 101.686  21
  -5  -3  17 6046.89 164.648  17
   5   3 -17 6235.50 158.779  18
   5   3 -16 323.544 80.6927  16
  -5  -3  16 339.280 111.142  21
   5   3 -16 189.808 94.6776  18
  -5  -3  16 127.854 90.6408  17
   5   3 -15 580.237 98.1652  18
  -5  -3  15 361.701 150.150  11
  -5  -3  15 604.926 113.422  21
   5   3 -15 536.114 85.7640  16
  -5  -3  15 418.557 93.7339  17
  -5  -3  14 4771.51 155.724  17
   5   3 -14 5059.94 151.096  18
  -5  -3  14 4568.26 292.544  11
  -5  -3  14 4838.28 183.344  21
   5   3 -14 4841.54 148.067  16
   5   3 -13 17913.8 241.101  18
  -5  -3  13 18400.7 267.628  17
  -5  -3  13 19384.4 534.250  11
   5   3 -13 17091.1 474.442  12
  -5  -3  13 18614.9 310.816  21
   5   3 -13 18226.2 244.062  16
  -5  -3  12 2554.88 222.063  11
   5   3 -12 2499.84 204.287  12
  -5  -3  12 2460.51 119.200  17
   5   3 -12 2680.09 113.086  16
  -5  -3  11 39.0982 124.600  11
   5   3 -11 84.1892 112.919  12
  -5  -3  10 2424.53 209.933  11
   5   3 -10 1860.83 169.310  12
  -5  -3   9 1394.07 167.158  11
   5   3  -9 1093.08 144.216  12
  -5  -3   8 8206.59 306.881  11
   5  -3  -8 8252.84 316.815  14
  -5  -3   7 422.140 115.334  11
   5   3  -7 326.078 99.1449  12
   5  -3  -7 367.075 106.041  14
  -5  -3   6 510.277 112.347  11
  -5   3   6 473.653 125.018  12
   5   3  -6 403.349 92.2217  12
   5  -3  -6 492.134 118.592  14
  -5  -3   5 265.972 95.8560  11
  -5   3   5 267.596 116.231  12
   5   3  -5 249.141 77.3126  12
   5  -3  -5 347.727 110.635  14
  -5  -3   4 410.844 103.050  11
  -5   3   4 369.866 116.242  12
   5  -3  -4 392.587 114.428  14
  -5  -3   3 16.2784 116.727  13
  -5   3   3 5.49744 103.448  12
  -5   3   2 7335.05 277.230  12
  -5  -3   2 7762.88 333.399  13
  -5   3   1 6726.04 266.578  12
  -5  -3   1 6660.62 310.647  13
  -5   3   0 27.4923 101.840  12
  -5  -3   0-22.6747 119.168  13
   5  -3   1 3974.00 209.091   9
  -5   3  -1 3925.85 208.477  12
  -5  -3  -1 3919.56 245.542  13
   5  -3   2 7976.22 285.748   9
  -5   3  -2 8097.69 280.786  12
  -5  -3  -2 7945.42 332.553  13
  -5   3  -3 796.868 126.181  12
  -5  -3  -3 763.264 143.133  13
   5  -3   3 670.257 123.044   9
  -5   3  -4 221.904 98.6952  12
  -5  -3  -4 156.675 117.526  13
   5  -3   4 235.198 118.691   9
  -5   3  -5 22397.3 439.133  12
   5  -3   5 22755.0 501.368   9
  -5   3  -6 1557.09 142.404  12
   5  -3   6 1532.37 171.372   9
  -5   3  -7 2772.62 174.820  12
   5  -3   7 2928.54 215.624   9
  -5   3  -8-39.0788 85.7913  12
   5  -3   8-32.0548 112.452   9
  -5   3  -9 2562.30 167.405  12
  -5   3  -9 2690.04 184.884  10
   5  -3   9 2917.95 227.093   9
  -5   3 -10 2057.76 156.598  12
  -5   3 -10 1889.43 166.033  10
   5  -3  10 2000.29 198.897   9
  -5   3 -11 153.991 91.5296  12
   5  -3  11 91.4385 122.884   9
   5  -3  12 3900.93 164.789  17
  -5   3 -12 3885.09 145.580  23
  -5   3 -12 3732.99 130.773  24
   5  -3  12 3900.36 269.121   9
   5  -3  13 1621.82 132.871  17
  -5   3 -13 1533.63 119.863  23
  -5   3 -13 1362.70 108.433  24
   5  -3  13 1532.45 193.751   9
  -5  -3 -14 83.5967 133.588  28
  -5   3 -14 52.2230 91.6597  24
   5  -3  14 50.8132 103.734  17
   5  -3  14 79.1081 127.448   9
  -5   3 -15 321.776 97.4390  24
  -5   3 -15 277.372 100.054  23
   5  -3  15 344.823 107.566  17
  -5   3 -16 1113.92 108.463  24
  -5   3 -16 959.346 111.129  23
   5  -3  16 1091.69 122.709  17
  -5   3 -17 590.586 100.105  24
  -5   3 -17 499.558 102.511  23
   5  -3  17 640.403 108.793  17
  -5   3 -18 231.286 94.1341  24
  -5   3 -18 119.721 93.7638  23
   5  -3  18 220.154 96.6572  17
  -5   3 -19 486.572 92.3485  24
  -5   3 -19 316.109 94.8458  23
   5  -3  19 494.761 94.2797  17
  -5   3 -20 18.8687 82.3920  24
  -5   3 -20 4.26308 82.6765  23
   5  -3  20 15.8269 74.7535  17
  -5   3 -21-27.1008 77.6294  24
  -5   3 -21-30.4721 73.3637  23
   5  -3  21 7.22637 66.6625  17
  -5   3 -22 12.8634 67.6499  24
  -5   3 -22 61.6087 65.5300  23
   5  -3  22 129.926 55.1889  17
  -5  -4  21 948.487 65.4171  21
  -5  -4  21 1093.34 65.1702  17
  -5  -4  20-25.2870 59.3944  17
  -5  -4  20-31.0159 59.4453  21
   5   4 -19 253.143 56.6380  16
   5   4 -19 190.199 71.3654  18
  -5  -4  19 207.513 69.0278  17
  -5  -4  19 136.947 66.3338  21
   5   4 -18 19.5348 57.6757  16
   5   4 -18 182.789 75.8989  18
  -5  -4  18 82.3739 74.8717  17
  -5  -4  18 72.7659 73.8054  21
   5   4 -17 70.3862 64.3392  16
   5   4 -17 38.5070 75.1194  18
  -5  -4  17 24.3102 80.7780  17
  -5  -4  17 9.65907 78.4951  21
   5   4 -16 323.126 74.6657  16
   5   4 -16 260.173 83.2933  18
  -5  -4  16 156.386 84.8463  21
  -5  -4  16 289.678 89.1967  17
   5   4 -15 635.452 90.1751  18
  -5  -4  15 868.698 103.333  17
   5   4 -15 759.524 85.4549  16
  -5  -4  15 590.837 97.0603  21
   5   4 -14 43.4885 70.8718  16
   5   4 -14 13.3567 82.9348  18
  -5  -4  14 77.6263 91.3930  17
  -5  -4  14-52.2959 89.6160  21
   5   4 -13 532.239 82.1760  16
   5   4 -13 551.280 88.9040  18
  -5  -4  13 510.820 99.6598  21
  -5  -4  13 762.668 101.954  17
  -5  -4  12 1133.19 112.314  21
  -5  -4  12 1396.71 115.707  17
   5   4 -12 1407.81 95.0384  16
  -5  -4  12 1132.93 179.915  11
   5   4 -12 1080.08 167.901  12
  -5   4  12 1002.94 178.060  12
  -5  -4  11 11070.0 224.356  17
   5  -4 -11 10043.4 229.800  29
   5   4 -11 10644.8 194.068  16
  -5  -4  11 10294.2 403.615  11
   5   4 -11 9346.81 362.702  12
  -5   4  11 8907.42 383.176  12
  -5  -4  10 13152.8 239.403  17
   5  -4 -10 12675.2 257.429  29
   5   4 -10 12779.2 206.429  16
  -5  -4  10 12946.1 442.544  11
  -5   4  10 11508.2 431.544  12
   5   4 -10 11757.8 396.824  12
  -5  -4  10 11301.5 513.159  13
  -5  -4   9 6471.73 178.710  17
  -5  -4   9 6507.61 316.895  11
   5   4  -9 6603.89 154.600  16
  -5   4   9 6207.95 323.497  12
   5   4  -9 6246.23 286.109  12
  -5  -4   9 6062.17 388.376  13
   5  -4  -9 6451.40 193.532  29
   5   4  -8 42.7411 62.3363  16
  -5  -4   8 214.562 92.8400  17
  -5  -4   8 67.6129 147.334  13
  -5   4   8-32.3952 136.007  12
   5  -4  -8 93.7736 85.8106  29
   5   4  -7 9525.35 177.848  16
  -5   4   7 9187.13 377.548  12
  -5  -4   7 9288.59 448.101  13
  -5   4   6 1334.20 180.129  12
  -5  -4   6 1205.35 202.834  13
   5  -4  -6 1408.10 180.915  14
  -5   4   5 1413.82 184.806  12
  -5  -4   5 1490.16 210.317  13
   5  -4  -5 1563.87 184.878  14
  -5   4   4-15.8652 120.442  12
  -5  -4   4 25.2870 135.386  13
   5  -4  -4 58.1394 112.844  14
  -5   4   3-14.2798 119.462  12
  -5  -4   3-127.019 142.448  13
   5  -4  -3-69.6680 120.123  14
  -5   4   2 3446.65 236.790  12
  -5  -4   2 3186.87 274.935  13
   5  -4  -2 3581.06 254.367  14
  -5   4   1 4205.54 259.789  12
   5  -4  -1 4371.65 275.301  14
  -5  -4   1 4203.92 297.609  13
  -5   4   0 2481.39 206.356  12
   5  -4   0 2485.16 225.081  14
  -5  -4   0 2481.12 242.906  13
  -5   4  -1 76.1730 116.075  12
  -5  -4  -1 25.2527 128.507  13
  -5   4  -2 31.7143 113.160  12
  -5  -4  -2 55.5318 144.772  13
  -5   4  -3 716.470 133.923  12
   5  -4   3 664.301 144.787   9
  -5   4  -4 279.727 120.187  12
   5  -4   4 296.770 129.683   9
  -5   4  -5 1078.57 150.824  12
   5  -4   5 1080.93 173.200   9
  -5   4  -6 520.014 131.389  12
   5  -4   6 563.711 153.855   9
   5  -4   7 5398.62 308.857   9
  -5   4  -7 5311.64 259.447  12
  -5   4  -7 5155.12 154.826  25
  -5  -4  -7 5622.17 155.511  15
  -5   4  -7 4784.51 147.087  20
  -5   4  -8 1664.86 101.254  20
  -5  -4  -8 1966.50 106.697  15
   5  -4   8 1630.67 128.930  17
  -5   4  -8 1516.10 107.313  23
  -5   4  -8 1793.57 109.661  25
   5  -4   8 1847.95 212.993   9
  -5   4  -8 1753.65 170.353  12
  -5   4  -9 182.841 68.9531  20
   5  -4   9 203.314 108.911  17
  -5   4  -9 143.762 109.659  12
  -5   4  -9 294.020 82.7541  25
   5  -4   9 219.191 148.639   9
  -5  -4  -9 370.980 79.2793  15
   5  -4  10 138.857 109.329  17
   5  -4  10 68.4681 136.092   9
  -5   4 -10 69.3410 69.3709  20
  -5   4 -10 163.989 107.090  12
   5  -4  11 15.3269 104.980  17
  -5   4 -11 35.9873 93.4127  12
   5  -4  11 16.5832 125.070   9
  -5   4 -11 124.770 68.5794  20
  -5   4 -12 73.5986 94.7614  24
  -5   4 -12 175.438 68.6657  20
   5  -4  12 114.280 103.337  17
  -5   4 -13 53.1198 95.5159  24
   5  -4  13 32.8031 105.567  17
  -5   4 -14 158.075 99.0350  24
   5  -4  14 132.655 105.791  17
   5  -4  15 134.181 102.435  17
  -5   4 -15 182.684 96.3193  24
   5  -4  16 298.135 99.3731  17
  -5   4 -16 267.075 93.4340  24
   5  -4  17 43.6029 87.2050  17
  -5   4 -17 42.8891 85.5669  24
   5  -4  18 93.0254 79.0737  17
  -5   4 -18 189.001 81.0641  24
   5  -4  19 141.414 71.0190  17
  -5   4 -19 92.6572 72.5048  24
   5  -4  20 119.517 59.0421  17
  -5   4 -20 3.86683 63.1145  24
   5  -4  21 51.7759 46.1519  17
  -5   4 -21-177.874 57.5434  24
  -5  -5  19 357.103 51.3860  17
  -5  -5  18-68.3168 56.3034  17
   5   5 -18 43.1843 40.5671  16
   5   5 -18-79.3580 54.1038  18
  -5  -5  17 33.7170 62.4934  17
   5   5 -17 5.46281 48.8997  16
   5   5 -17 5.55435 58.0987  18
  -5  -5  16 420.428 76.6326  17
   5   5 -16 344.917 60.2813  16
   5   5 -16 375.585 67.7511  18
  -5  -5  15-0.41759 76.8116  17
   5   5 -15 5.35769 58.6277  16
   5   5 -15-16.3757 69.6039  18
  -5  -5  14 45.7089 83.0605  17
   5   5 -14 37.6586 74.9128  18
   5   5 -14 130.585 64.7957  16
  -5  -5  13 217.466 88.8369  17
   5   5 -13 258.985 77.8851  18
   5  -5 -13 200.420 70.3134  29
   5   5 -13 214.817 69.9113  16
  -5  -5  12 42.2334 87.9983  17
   5   5 -12 81.1323 74.6609  18
   5  -5 -12-50.0944 73.8515  29
   5   5 -12 185.876 71.0645  16
   5  -5 -11 94.1756 76.7678  29
   5   5 -11 288.168 77.4602  16
  -5  -5  11 81.2303 90.9466  17
   5  -5 -10 22.9429 83.8517  29
   5   5 -10 238.080 76.9393  16
  -5  -5  10 87.6251 91.2029  17
   5   5  -9 1819.62 101.145  16
   5  -5  -9 1939.31 127.802  29
  -5  -5   9 1766.21 121.988  17
   5   5  -8 4754.17 139.116  16
  -5  -5   8 4477.92 159.165  17
   5  -5  -8 4766.44 178.179  29
   5   5  -7 582.550 83.6253  16
  -5  -5   7 517.564 96.9271  17
   5  -5  -7 458.153 100.756  29
   5   5  -6 928.868 89.7150  16
   5  -5  -6 867.526 111.244  29
  -5  -5   6 864.032 103.572  17
   5   5  -5 169.359 76.9971  16
  -5  -5   5 225.635 166.973  13
   5  -5  -5 299.880 98.2370  29
   5  -5  -4 736.275 181.177  14
   5   5  -4 588.099 81.7549  16
   5  -5  -4 661.470 110.341  29
  -5   5   4 644.154 168.777  12
  -5  -5   4 547.076 173.893  13
   5   5  -3 2327.68 110.889  16
  -5  -5   3 2171.04 265.070  13
   5  -5  -3 2649.94 259.170  14
   5  -5  -3 2389.19 135.286  19
  -5   5   3 2422.49 235.227  12
   5  -5  -3 2230.51 146.347  29
  -5  -5   2 3259.44 309.355  13
   5  -5  -2 3611.48 286.624  14
   5  -5  -2 3380.80 149.743  19
  -5   5   2 3406.06 264.088  12
   5  -5  -2 3397.56 163.347  29
  -5  -5   1 417.608 70.8852  15
   5  -5  -1 264.235 151.450  14
   5  -5  -1 368.419 94.8256  19
  -5   5   1 390.435 158.405  12
  -5  -5   1 277.311 177.539  13
   5  -5  -1 392.295 100.690  29
  -5  -5   0-36.0213 64.1123  15
   5  -5   0 66.1141 142.220  14
   5  -5   0-14.3513 86.0034  19
  -5   5   0 26.0289 135.350  12
   5  -5   0-63.2988 91.6820  29
   5  -5   1 957.206 184.875  14
  -5  -5  -1 995.065 88.9102  15
   5  -5   1 994.430 113.119  19
   5  -5   1 929.481 106.438  29
  -5   5  -1 1005.88 172.389  12
  -5   5  -2 42.3953 125.676  12
   5  -5   2 65.9278 132.630  14
  -5  -5  -2 111.898 66.2652  15
   5  -5   2 129.007 93.3227  19
   5  -5   2 143.900 84.0457  29
  -5   5  -2 96.7657 79.4862  25
  -5   5  -3-35.6789 130.659  12
  -5  -5  -3 38.1720 65.6319  15
   5  -5   3 15.0602 131.453  14
   5  -5   3 5.44367 91.9963  19
   5  -5   3 9.68320 86.8354  29
  -5   5  -3 5.39442 77.8862  25
  -5   5  -4 20.8062 122.933  12
  -5  -5  -4-16.7480 63.6199  15
   5  -5   4-2.10781 128.151  14
   5  -5   4-60.8510 83.8914  29
  -5   5  -4-63.6719 78.5303  25
   5  -5   4-17.1451 92.4100  19
  -5   5  -5 1453.48 107.585  25
   5  -5   5 1247.03 117.665  19
  -5  -5  -5 1087.24 98.0449  15
  -5   5  -6 245.064 86.4075  25
   5  -5   6 202.525 92.5251  19
  -5   5  -6 99.5416 73.6288  20
  -5  -5  -6 182.938 75.0860  15
  -5   5  -7 273.950 90.0453  25
   5  -5   7 127.102 90.8797  19
  -5   5  -7 115.006 74.3022  20
  -5  -5  -7 213.159 82.0186  15
   5  -5   8 1181.19 113.226  19
  -5   5  -8 1126.84 110.290  25
  -5   5  -8 1259.35 98.0358  20
  -5  -5  -8 1014.80 105.659  15
   5  -5   9 2779.56 145.546  19
  -5   5  -9 3119.25 127.742  20
   5  -5  10 260.209 94.3856  17
   5  -5  10 348.220 95.0935  19
  -5   5 -10 524.168 83.5384  20
  -5   5 -11-75.4012 95.1266  24
   5  -5  11 2.70056 87.5476  17
   5  -5  11 19.5139 82.2461  19
  -5   5 -11 164.842 69.7147  20
  -5   5 -12 448.565 97.9706  24
   5  -5  12 369.195 85.7890  19
   5  -5  12 456.876 94.6961  17
   5  -5  13 642.675 87.7518  19
   5  -5  13 832.446 96.1884  17
  -5   5 -13 886.355 100.239  24
   5  -5  14 446.933 76.1745  19
   5  -5  14 597.144 89.4707  17
  -5   5 -14 637.741 91.1015  24
   5  -5  15 316.227 67.0243  19
   5  -5  15 542.266 82.7366  17
  -5   5 -15 512.781 83.7794  24
   5  -5  16 371.793 73.0280  17
  -5   5 -16 506.629 75.9044  24
   5  -5  16 234.001 57.6194  19
   5  -5  17 581.277 67.0145  17
   5  -5  17 411.483 52.5008  19
  -5   5 -18 604.922 60.2757  24
   5  -5  18 497.854 55.1021  17
   5   6 -14 36.4874 44.3570  16
  -5  -6  14-18.5555 53.7331  17
  -5  -6  13 685.055 67.2307  17
   5   6 -13 580.912 59.1970  16
   5   6 -12 42.3039 54.8322  16
  -5  -6  12-8.68261 60.5655  17
   5   6 -11 22.7454 57.2933  16
   5  -6 -11 44.8108 66.7807  29
  -5  -6  11 5.14833 66.3825  17
   5   6 -10 141.392 64.6101  16
   5  -6 -10-18.3863 67.1196  29
  -5  -6  10-29.3848 70.9649  17
   5   6  -9 178.692 65.4378  16
   5  -6  -9 6.07651 71.9991  29
  -5  -6   9 32.1587 68.6676  17
   5  -6  -8 16.5597 78.7900  29
   5   6  -8 205.220 71.4817  16
   5  -6  -7-3.62107 80.0206  29
   5   6  -7 118.095 69.2776  16
   5  -6  -6 52.2347 87.2150  29
   5   6  -6 216.110 73.9316  16
   5  -6  -5-36.2543 90.2110  29
   5  -6  -5-29.5617 58.8586  15
   5   6  -5-26.8672 70.5472  16
   5  -6  -4 742.913 102.171  29
   5   6  -4 652.170 78.9066  16
   5  -6  -4 609.225 76.1034  15
   5  -6  -3 7.69614 93.2356  29
   5   6  -3-41.1902 72.0806  16
   5  -6  -3-24.7219 65.4990  15
   5   6  -2 649.465 78.9456  16
   5  -6  -2 546.312 77.5615  15
   5  -6  -2 772.694 108.524  29
  -5   6   2 436.894 87.9898  25
  -5  -6   1 87.9896 61.9628  15
   5   6  -1-41.6585 68.1641  16
   5  -6  -1 33.3917 84.5643  29
  -5   6   1 35.7619 85.5971  25
  -5  -6   0 63.7234 61.3966  15
   5   6   0-94.2968 70.3246  16
   5  -6   0-10.6763 80.2451  29
  -5   6   0-100.049 79.6714  25
  -5  -6  -1 63.1995 62.5466  15
  -5   6  -1 189.025 81.9571  25
   5  -6   1 23.1412 78.8536  29
  -5  -6  -2 896.116 85.4006  15
   5  -6   2 1117.04 107.639  19
  -5   6  -2 1051.00 97.0099  25
   5  -6   2 819.146 92.0755  29
  -5  -6  -3 210.443 71.6338  15
   5  -6   3 368.309 92.9183  19
  -5   6  -3 79.6869 74.3178  20
  -5   6  -3 325.715 85.9885  25
   5  -6   3 158.467 73.3928  29
  -5   6  -4 852.819 97.5071  25
  -5  -6  -4 701.025 86.3699  15
   5  -6   4 878.442 101.256  19
  -5   6  -4 686.011 84.8813  20
  -5   6  -5 326.476 83.7414  25
  -5  -6  -5 223.902 73.5596  15
   5  -6   5 277.419 86.7709  19
  -5   6  -5 182.644 73.5585  20
  -5  -6  -6 75.2414 69.9827  15
   5  -6   6 21.6815 77.6709  19
  -5   6  -6-54.0303 69.6092  20
   5  -6   7 255.896 83.3952  19
  -5   6  -7 322.577 71.3013  20
  -5   6  -8 2215.28 103.130  20
   5  -6   8 2153.62 113.367  19
  -5   6  -9 771.676 75.6362  20
   5  -6   9 625.269 81.5388  19
  -5   6  -9 583.750 85.9340  24
   5  -6  10 153.434 62.5639  19
  -5   6 -10 163.746 76.6949  24
   5  -6  11 8.76756 59.2696  19
  -5   6 -11 66.4127 70.5333  24
   5  -6  12-15.0111 52.3498  19
  -5   6 -12 78.2369 66.4337  24
   5  -6  13-39.8096 46.3624  19
  -5   6 -13 133.310 60.1535  24
  -5   6 -14 41.3961 51.7208  24
   5   7  -6 125.803 44.8346  16
  -5   7   6 47.9059 37.1860  25
  -5   7   6-13.3007 38.8555  20
  -5   7   5 67.6683 41.3352  25
  -5   7   5-26.9669 41.0492  20
   5  -7  -4 43.8311 51.9886  29
  -5   7   4 59.6032 42.4387  25
  -5   7   4-38.2870 43.2548  20
   5   7  -3 184.929 50.7051  16
   5  -7  -3 87.1633 54.7707  29
   5  -7  -3 61.5479 42.7260  15
  -5   7   3-2.60194 42.8763  20
   5   7  -2 1310.66 62.2288  16
   5  -7  -2 1089.70 64.3480  15
   5  -7  -2 1200.90 72.4132  29
  -5   7   2 948.937 60.6271  20
  -5   7   2 1122.30 65.2294  25
   5  -7  -1 145.258 47.6726  15
   5  -7  -1 191.490 57.0583  29
  -5   7   1 134.614 49.4904  20
   5  -7   0 9.15552 44.4554  15
  -5   7   0 154.409 51.3627  25
  -5   7   0-11.8677 45.5296  20
   5  -7   0 33.8731 47.3316  29
  -5   7  -1-13.1215 44.8659  20
   5  -7   1-17.5195 45.4242  15
  -5   7  -2-4.87609 43.1331  20
   5  -7   2-37.0264 46.1455  15
  -5   7  -3 82.7738 43.7094  20
   5  -7   3-2.11195 43.9779  15
  -5   7  -4 69.4340 42.8202  20
   5  -7   4 4.14457 41.3091  15
  -5   7  -5 13.4413 53.9737  24
   5  -7   5 12.4513 39.0980  15
   5  -7   6 46.6065 36.6950  15
  -6   0  25 18.3684 52.4874   6
   6   0 -24-227.870 109.250  18
  -6   0  24 182.670 68.9619   6
   6   0 -23-171.542 119.870  18
  -6   0  23 136.695 82.1490   6
   6   0 -22 1139.17 134.489  18
   6   0 -21-417.530 139.011  18
   6   0 -20-324.567 135.544  18
  -6   0  20-17.1240 78.1367  21
   6   0 -20-204.255 125.142   7
   6   0 -19-177.444 128.204  18
   6   0 -19-135.225 90.0837  16
  -6   0  19-103.033 85.9182  21
   6   0 -19-172.682 122.830   7
   6   0 -18-55.6973 114.909  18
   6   0 -18-8.33465 88.3979  16
   6   0 -18 24.4531 185.826   3
  -6   0  18-133.368 90.4105  21
   6   0 -18-23.0342 115.553   7
   6   0 -17-32.2615 103.303  18
   6   0 -17 117.759 198.897   3
   6   0 -17-31.3053 89.7372  16
  -6   0  17-66.2647 84.3573  21
   6   0 -17-35.3769 112.410   7
   6   0 -16 4485.67 344.346   3
   6   0 -16 4123.43 162.573   7
   6   0 -16 4159.10 159.030  16
   6   0 -16 4581.40 164.075  18
   6   0 -15-149.764 187.566   3
   6   0 -14-95.5878 171.267   3
   6   0 -13 85.5358 154.131   3
   6   0 -12 84.4084 150.347   3
   6   0 -11-34.2025 143.851   4
   6   0 -10 10798.5 397.325   4
   6   0  -9 21.4332 132.057   4
   6   0  -8 132.775 124.270   4
   6   0  -7-33.1287 117.692   4
   6   0  -6 669.993 123.533   4
   6   0  -5 0.42275 89.4806   4
   6   0  -4 29773.0 444.950   4
   6   0  -3 8.31964 78.3469   4
   6   0  -2 214.830 80.4403   4
   6   0  -1-1.90011 69.9531   4
  -6   0   1 13563.7 223.193  10
   6   0   0 23215.8 347.908   4
  -6   0   0 20928.2 266.233  10
   6   0   1 16.8194 67.8200   4
  -6   0  -1 14.7279 46.7716  13
   6   0   2 292.115 75.4017   4
  -6   0  -2 353.700 93.2436  10
   6   0   3-58.6521 72.5337   4
  -6   0  -3 20.2997 85.6743  10
  -6   0  -4 7377.40 196.218  10
  -6   0  -5 14.1534 94.7635   3
  -6   0  -5 29.5120 98.4703  10
  -6   0  -6 37293.0 540.242   3
  -6   0  -6 38874.8 448.887  10
  -6   0  -7-123.416 114.491   5
  -6   0  -7-110.388 129.358   3
  -6   0  -7-19.0066 116.524  10
  -6   0  -8 2498.14 172.743   5
  -6   0  -8 2815.48 197.620   3
  -6   0  -8 2635.68 167.993  10
  -6   0  -9 55.9765 109.934   5
  -6   0  -9 8.26309 123.648   3
  -6   0 -10 2618.57 197.855   5
  -6   0 -10 2868.03 209.817   3
  -6   0 -11 15.5124 122.784   3
  -6   0 -12 12360.7 408.957   3
  -6   0 -13 5.52644 136.295   3
  -6   0 -14 3240.38 252.439   3
  -6   0 -15-14.1091 111.278  28
  -6   0 -15 103.298 150.686   3
  -6   0 -15-39.6460 106.944  23
  -6   0 -16 809.318 185.949   3
  -6   0 -16 675.752 119.301  23
  -6   0 -17-96.6157 116.579  28
  -6   0 -17-56.1346 155.111   3
  -6   0 -17-67.3539 117.295  23
  -6   0 -18 266.619 121.765  23
  -6   0 -18 240.539 117.062  28
  -6   0 -19 33.9790 117.533  23
  -6   0 -19 12.6868 112.302  28
  -6   0 -20 706.639 127.293  23
  -6   0 -20 1241.64 123.767  28
  -6   0 -21 180.506 112.792  23
  -6   0 -21-17.0764 99.8106  28
  -6   0 -22 1242.55 119.311  23
  -6   0 -24 1195.80 83.8727   7
  -6   0 -25 21.7173 53.5486   7
   6   1 -25-36.3491 75.4499  18
  -6  -1  25-61.3970 47.5286  21
  -6   1  25-12.2567 48.3838   6
  -6  -1  25-19.5540 47.7935   6
  -6  -1  24 369.751 62.2127  21
  -6   1  24 308.300 66.6888   6
  -6  -1  24 344.600 67.3034   6
   6   1 -23 446.443 98.0250  18
  -6  -1  23 596.014 77.6427  21
  -6   1  23 536.888 84.9641   6
  -6  -1  23 480.125 82.1129   6
  -6  -1  22 57.2442 76.8323  21
   6   1 -22-111.310 109.723  18
  -6  -1  21 191.248 85.6913  21
   6   1 -21 52.1066 110.775  18
   6  -1 -21 55.8781 142.803  18
  -6  -1  20 133.396 88.2418  21
   6   1 -20 31.7828 107.638  18
   6  -1 -20-53.3376 144.317  18
   6   1 -19 416.218 110.415  18
   6  -1 -19 293.256 144.455  18
   6   1 -19 194.355 82.2562  16
  -6  -1  19 220.209 92.7506  21
   6   1 -19 131.300 114.120   7
   6  -1 -19 147.548 115.292   7
   6   1 -18 106.616 100.814  18
   6  -1 -18-49.3111 135.786  18
   6   1 -18 103.626 194.133   3
   6   1 -18 52.0168 79.3338  16
  -6  -1  18-16.8789 93.3221  21
   6   1 -18-86.2538 119.767   7
   6  -1 -18-101.677 118.098   7
   6  -1 -17 1240.15 152.037  18
   6   1 -17 1195.42 115.166  18
   6  -1 -17 870.535 108.139  16
   6   1 -17 1053.46 105.069  16
   6  -1 -17 945.240 243.923   3
   6   1 -17 1063.94 240.471   3
  -6  -1  17 689.058 103.314  21
   6   1 -17 818.880 119.036   7
   6  -1 -17 805.997 120.620   7
   6  -1 -16 0.37737 116.471  18
   6   1 -16 254.871 95.5922  18
   6  -1 -16 122.645 90.7143  16
   6   1 -16 199.218 84.0900  16
  -6  -1  16-35.8943 89.6304  21
   6   1 -16 31.8631 108.546   7
   6  -1 -16 19.6466 106.629   7
   6  -1 -16 244.719 200.164   3
   6   1 -16 238.118 201.055   3
   6  -1 -15 6403.78 195.354  18
   6  -1 -15 5571.34 365.315   3
   6   1 -15 5323.49 356.910   3
   6  -1 -14 1477.98 226.924   3
   6   1 -14 1393.95 220.728   3
   6   1 -13 1759.63 220.403   3
   6  -1 -13 2181.55 236.969   3
   6   1 -12-24.8229 143.758   3
   6  -1 -12 106.854 144.313   3
   6   1 -11 1345.28 193.944   4
   6  -1 -11 1429.91 199.418   4
   6  -1 -10 679.347 161.767   4
   6   1 -10 684.974 158.829   4
   6   1  -9 1462.48 180.751   4
   6  -1  -9 1655.70 187.748   4
   6  -1  -8 14144.6 405.908   4
   6   1  -8 13697.3 401.150   4
   6  -1  -7 29417.8 540.854   4
   6   1  -7 29988.5 546.633   4
   6  -1  -6 6185.42 250.387   4
   6   1  -6 6147.20 249.669   4
   6  -1  -5 9135.59 279.526   4
   6   1  -5 9303.72 283.721   4
   6  -1  -4 9547.24 270.181   4
   6   1  -4 9212.72 267.038   4
   6   1  -3 2577.99 150.402   4
   6  -1  -3 2555.37 152.014   4
   6   1  -2 37143.7 480.606   4
   6  -1  -2 37649.9 483.986   4
   6  -1  -1 29042.2 419.967   4
   6   1  -1 29324.6 420.429   4
  -6   1   0 23895.2 346.567  12
   6   1   0 26337.5 386.579   4
   6  -1   0 26999.0 396.038   4
   6  -1   0 23218.8 307.144   9
   6  -1   1 12868.1 274.171   4
   6   1   1 12781.8 272.689   4
  -6   1  -1 12231.1 245.501  12
  -6  -1  -1 12790.8 306.528  13
   6   1   2 9573.02 244.790   4
   6  -1   2 9690.20 246.340   4
  -6   1  -2 8796.59 204.031  12
  -6   1  -2 9895.20 226.825  10
   6  -1   2 8661.72 206.743   9
  -6  -1  -2 9514.28 267.161  13
   6  -1   3 23609.7 382.287   4
   6   1   3 23538.3 383.274   4
  -6   1  -3 21506.1 311.542  12
  -6   1  -3 24459.7 329.489  10
   6  -1   3 22220.0 349.336   9
  -6  -1  -3 23000.9 411.407  13
  -6   1  -4 20245.5 309.813  10
   6  -1   4 19535.7 360.622   4
  -6  -1  -5 24267.6 423.678   3
  -6   1  -5 23963.2 419.847   3
  -6   1  -5 24068.8 343.630  10
  -6   1  -6 78021.5 781.681   3
  -6   1  -6 76785.1 614.444  10
  -6  -1  -7 29167.4 499.522   5
  -6   1  -7 29651.2 494.897   5
  -6  -1  -7 31576.3 526.501   3
  -6   1  -7 31312.1 524.558   3
  -6   1  -7 30541.4 414.340  10
  -6   1  -8 3944.19 211.143   5
  -6  -1  -8 3955.14 215.722   5
  -6  -1  -8 4362.67 227.470   3
  -6   1  -8 4323.18 228.841   3
  -6   1  -8 4179.20 195.656  10
  -6   1  -9 2153.08 176.509   5
  -6  -1  -9 2143.70 180.902   5
  -6  -1  -9 2249.56 184.657   3
  -6   1  -9 2251.36 185.911   3
  -6   1  -9 2090.27 159.007  10
  -6  -1 -10 976.739 149.281   5
  -6   1 -10 1016.12 153.380   5
  -6  -1 -10 1097.95 162.416   3
  -6   1 -10 985.858 157.837   3
  -6   1 -10 972.505 142.462  10
  -6  -1 -11 1080.23 165.815   3
  -6   1 -11 1109.52 172.217   3
  -6   1 -11 887.207 143.122  10
  -6  -1 -12 28.4313 133.286   3
  -6   1 -12 24.1299 132.740   3
  -6   1 -12 15.3531 117.473  10
  -6  -1 -13 12770.8 445.917   3
  -6   1 -13 12815.8 446.528   3
  -6  -1 -14 3809.48 280.264   3
  -6   1 -14 3937.25 280.130   3
   6  -1  15 388.804 94.9256  17
  -6   1 -15 52.5014 104.447  28
  -6  -1 -15 189.009 122.335  28
  -6  -1 -15 232.764 164.433   3
  -6   1 -15 408.901 166.936   3
  -6  -1 -15 352.666 113.256  23
  -6   1 -15 285.694 101.694  23
   6  -1  16 256.983 93.7864  17
  -6   1 -16 2444.54 146.610  28
  -6  -1 -16 2766.47 170.478  28
  -6  -1 -16 94.2706 160.253   3
  -6   1 -16 164.032 160.155   3
  -6   1 -16 108.873 107.369  23
  -6  -1 -16 275.505 117.884  23
   6  -1  17 285.098 95.6673  17
  -6   1 -17 2791.15 152.058  28
  -6  -1 -17 3391.39 178.916  28
  -6  -1 -17 37.4818 155.827   3
  -6   1 -17 120.030 159.164   3
  -6  -1 -17 304.522 124.415  23
  -6   1 -17 173.528 112.003  23
  -6   1 -18 5627.21 187.366  23
  -6  -1 -18 5607.18 201.492  23
  -6   1 -19 1534.50 134.807  23
  -6  -1 -19 1822.54 145.279  23
  -6  -1 -20 166.808 116.281  23
  -6   1 -20 104.916 114.212  23
  -6  -1 -21 2338.42 140.731  28
  -6   1 -21 2430.25 140.675  23
  -6  -1 -22 286.028 102.535  28
  -6   1 -22 867.136 104.503  23
  -6  -1 -23 30.5294 73.0894   7
  -6   1 -23-46.0381 73.6828   7
  -6   1 -23 116.812 81.1632  23
   6  -1  24 393.037 72.6419  21
  -6   1 -24 285.928 65.1902   7
  -6  -1 -24 348.742 66.0068   7
  -6  -2  24 113.459 53.6056  21
   6   2 -24 31.7538 67.8935  18
  -6  -2  23 978.517 81.1833  21
  -6  -2  23 705.354 69.2801   6
  -6   2  23 529.697 67.4695   6
   6   2 -23 1202.25 94.4633  18
  -6  -2  22 174.656 79.0272  21
  -6   2  22 41.7118 68.9161   6
  -6  -2  22-0.87930 64.6999   6
   6   2 -22 133.618 87.4650  18
   6   2 -21 167.516 90.7273  18
  -6  -2  21 47.0744 73.2747   6
  -6   2  21 37.7254 72.2161   6
  -6  -2  21 73.5696 85.3286  21
   6   2 -20 1095.60 89.2920  16
  -6  -2  20 1421.44 117.738  21
  -6   2  20 1100.36 106.082   6
  -6  -2  20 1263.02 107.032   6
   6   2 -19 432.244 102.995  18
  -6  -2  19 155.872 102.606  21
   6   2 -19 191.506 77.3874  16
  -6  -2  18 2292.51 137.580  21
   6   2 -18 2223.98 118.158  16
   6   2 -17 380.338 91.1600  18
   6   2 -17 498.174 88.2034  16
   6   2 -16 107.861 95.6284  18
  -6  -2  16 433.181 101.586  21
   6   2 -16 81.2219 84.6736  16
   6  -2 -16 270.320 210.038   3
   6   2 -15 389.535 86.0567  18
   6  -2 -15 503.407 213.316   3
  -6  -2  15 587.133 101.202  21
   6   2 -15 295.999 79.4156  16
   6   2 -14 3739.45 312.896   3
   6  -2 -14 4206.09 330.334   3
  -6  -2  14 3032.13 145.933  21
   6  -2 -14 4521.51 188.987  18
   6   2 -14 3405.38 124.438  18
   6   2 -14 3522.16 131.718  16
   6  -2 -13 639.440 190.599   3
   6   2 -13 462.712 178.656   3
   6  -2 -12 117.683 151.447   3
   6   2 -12 97.9537 150.531   3
   6   2 -11 2544.77 233.836   3
   6  -2 -11 2699.87 234.913   3
   6   2 -10 26.0737 93.1384  12
   6   2 -10-17.0970 135.699   3
   6  -2 -10 3.86777 132.101   3
   6   2  -9 360.763 108.218  12
   6   2  -9 360.470 138.768   4
   6  -2  -9 368.892 136.839   4
   6  -2  -8 214.844 83.8624  14
   6   2  -8 240.977 95.5891  12
   6  -2  -8 198.022 122.420   4
   6   2  -8 201.177 121.282   4
   6  -2  -7 4012.11 197.376  14
   6   2  -7 4073.15 190.012  12
   6   2  -7 4103.39 237.027   4
   6  -2  -7 4162.85 245.391   4
   6  -2  -6 5484.65 228.644  14
  -6  -2   6 5482.33 224.618  11
   6   2  -6 5665.67 206.547  12
   6  -2  -6 5620.90 260.104   4
   6   2  -6 5659.31 257.121   4
  -6  -2   5 4864.95 201.775  11
   6  -2  -5 4695.56 226.923   4
   6   2  -5 4841.15 227.562   4
  -6  -2   4 4680.87 184.272  11
   6   2  -4 4916.55 217.285   4
   6  -2  -4 5003.66 222.566   4
   6  -2  -3 1603.51 138.860   4
   6   2  -3 1653.02 141.479   4
  -6   2   2 19650.9 388.543  12
   6   2  -2 18494.4 369.080   4
   6  -2  -2 18668.2 373.261   4
  -6  -2   1 580.668 126.735  13
  -6   2   1 542.672 110.273  12
   6   2  -1 599.602 104.679   4
   6  -2  -1 577.722 105.417   4
  -6   2   0 14072.5 327.996  12
   6  -2   0 13641.0 305.000   9
  -6  -2   0 14738.8 393.387  13
   6   2   0 13893.4 315.942   4
   6  -2   0 13995.1 320.043   4
  -6   2  -1 25.1637 88.4845  12
  -6  -2  -1-17.7158 99.4201  13
   6  -2   1-18.9498 80.9563   9
   6   2   1 4.79709 82.7737   4
   6  -2   1 31.8470 81.2807   4
  -6  -2  -2 7.20376 98.2077  13
  -6   2  -2 15.6131 87.3527  12
   6  -2   2 7.57626 86.0427   9
   6   2   2 20.6528 78.7186   4
   6  -2   2-8.99510 78.6217   4
  -6   2  -3 9799.59 268.995  12
   6  -2   3 9397.56 279.115   9
  -6  -2  -3 10035.1 332.556  13
   6  -2   3 9288.08 260.588   4
   6   2   3 9377.92 259.347   4
  -6  -2  -4 454.387 118.632  13
  -6   2  -4 399.116 92.2406  12
   6  -2   4 374.095 102.487   9
   6   2   4 315.108 92.9770   4
   6  -2   4 290.303 90.6860   4
  -6   2  -5 10468.5 269.341  12
   6  -2   5 11395.8 323.010   9
  -6  -2  -5 11151.2 364.532  13
   6   2   5 10395.8 294.960   4
   6  -2   5 10640.8 297.934   4
  -6  -2  -5 10659.5 302.899   5
  -6   2  -5 10609.2 297.956   5
   6  -2   6 2490.62 164.492   4
  -6  -2  -6 2827.71 180.577   5
  -6   2  -6 2564.11 170.759   5
  -6   2  -6 2984.50 181.140  10
   6  -2   6 2760.84 186.290   9
  -6   2  -6 2669.18 149.310  12
  -6  -2  -7 13.8538 99.7142   5
  -6   2  -7 19.7957 91.0377   5
   6  -2   7 37.9052 98.8554   9
  -6   2  -7 326.320 123.740  10
  -6  -2  -8-0.99233 101.156   3
  -6   2  -8-37.0464 103.828   3
  -6   2  -8-3.77973 97.6689   5
  -6  -2  -8 33.2255 102.472   5
   6  -2   8 52.6287 97.6937   9
  -6   2  -8 18.8493 110.202  10
  -6  -2  -9 5568.02 270.923   3
  -6   2  -9 5724.78 267.635   3
  -6   2  -9 5330.35 219.030  10
  -6  -2 -10 313.773 126.129   3
  -6   2 -10 314.910 124.067   3
  -6   2 -10 435.143 120.698  10
  -6  -2 -11 5677.84 294.651   3
  -6   2 -11 5779.07 295.762   3
  -6   2 -11 5204.28 224.854  10
  -6  -2 -12 1768.54 201.814   3
  -6   2 -12 1818.49 200.451   3
  -6   2 -12 1423.67 155.541  10
  -6  -2 -13-38.9183 141.216   3
  -6   2 -13-17.7389 139.448   3
   6  -2  13 19.5603 91.1854  17
  -6   2 -13 73.3770 91.8816  23
  -6   2 -14 5050.86 152.187  24
  -6  -2 -14 5501.62 329.532   3
   6  -2  14 5119.62 180.752  17
  -6   2 -14 5333.01 172.776  23
  -6  -2 -15 423.253 137.838  28
  -6   2 -15 309.228 99.7062  24
  -6  -2 -15 70.8564 158.777   3
   6  -2  15 257.474 106.422  17
  -6   2 -15 261.892 107.159  23
   6  -2  16 132.205 102.342  17
  -6  -2 -16 428.382 139.318  28
  -6   2 -16 188.624 99.4498  24
  -6   2 -16 129.864 108.882  23
   6  -2  17 848.113 113.005  17
  -6   2 -17 813.429 106.127  24
  -6   2 -17 811.642 121.949  23
   6  -2  18 479.201 102.014  17
  -6  -2 -18 616.965 143.370  28
  -6   2 -18 480.423 96.1234  24
  -6   2 -18 471.264 115.056  23
   6  -2  19 132.245 87.0664  17
  -6   2 -19 142.360 89.7460  24
  -6   2 -19 14.0319 108.977  23
   6  -2  20 33.5363 76.5562  17
  -6  -2 -20 228.945 127.379  28
  -6   2 -20-28.6729 87.0454  24
  -6   2 -20-41.1214 101.651  23
   6  -2  21 414.529 72.9798  17
  -6  -2 -21 202.088 114.548  28
  -6   2 -21 490.093 81.4884  24
  -6   2 -21 517.789 97.0503  23
  -6   2 -22-21.1191 79.2767  23
  -6  -2 -22 91.4761 70.6121   7
  -6   2 -22 36.8105 71.9562  24
  -6   2 -23 151.182 61.3551  24
  -6   2 -23 225.068 70.1247  23
  -6  -2 -23 172.031 59.4596   7
   6  -2  23 218.210 61.7031  21
  -6  -3  23 1.86482 49.2980  21
   6   3 -23-113.090 62.4484  18
  -6  -3  22-60.8437 61.7958  21
   6   3 -22-56.6695 66.6708  18
  -6  -3  21 91.7520 71.7131  21
   6   3 -21 187.449 74.2309  18
   6   3 -20 351.945 65.8651  16
  -6  -3  20 479.506 89.2950  21
   6   3 -20 538.363 83.3718  18
   6   3 -19 563.022 92.0092  18
  -6  -3  19 350.756 74.4082  17
   6   3 -19 432.315 72.6196  16
  -6  -3  19 415.564 95.7053  21
   6   3 -18 21.0070 69.8767  16
   6   3 -18 119.585 87.7357  18
  -6  -3  18 195.493 97.0485  21
  -6  -3  18 77.6800 79.4382  17
  -6  -3  17 5744.99 159.729  17
   6   3 -17 5663.67 152.910  18
   6   3 -17 5389.27 148.822  16
  -6  -3  16 1876.52 116.347  17
   6   3 -16 1836.94 112.583  18
   6   3 -16 1892.15 111.788  16
  -6  -3  16 2161.62 139.336  21
   6   3 -15 409.082 86.5319  16
   6   3 -15 286.007 92.1356  18
  -6  -3  15 357.892 106.088  21
  -6  -3  15 325.803 94.0493  17
  -6  -3  14 3843.43 149.423  17
   6   3 -14 3713.99 136.190  18
  -6  -3  14 3635.10 274.594  11
  -6  -3  14 3862.84 166.579  21
   6   3 -14 3882.22 139.087  16
  -6  -3  13 14384.6 244.950  17
   6   3 -13 13768.1 218.675  18
  -6  -3  13 15080.0 488.352  11
  -6  -3  13 13816.1 275.447  21
   6   3 -13 14554.0 228.128  16
  -6  -3  12 16049.1 288.940  21
  -6  -3  12 15786.8 250.695  17
   6   3 -12 14851.3 223.115  18
  -6  -3  12 16937.1 506.328  11
   6   3 -12 15816.5 228.657  16
  -6  -3  11 44.5315 119.876  11
   6   3 -11 141.987 68.0404  16
   6   3 -11-65.8994 126.469  12
  -6  -3  11 105.078 80.9575  17
  -6  -3  10-1.80762 111.313  11
   6   3 -10 64.2305 105.849  12
  -6  -3   9 415.100 118.270  11
   6   3  -9 335.263 108.448  12
   6  -3  -9 381.804 116.595  14
  -6  -3   8 1485.13 158.073  11
   6   3  -8 1210.44 143.949  12
   6  -3  -8 1405.22 156.284  14
  -6  -3   7 1142.63 139.032  11
  -6   3   7 1176.61 157.955  12
   6  -3  -7 1123.77 144.299  14
  -6  -3   6 2674.11 179.082  11
  -6   3   6 2604.89 201.249  12
   6  -3  -6 2876.60 200.684  14
  -6  -3   5 769.870 117.867  11
  -6   3   5 735.712 135.924  12
   6  -3  -5 773.856 137.089  14
  -6  -3   4 39.8237 122.004  13
  -6   3   4 87.2623 101.463  12
   6  -3  -4 87.3151 106.041  14
  -6   3   3 2291.21 186.469  12
  -6  -3   3 2253.95 216.487  13
  -6   3   2 17547.7 434.169  12
  -6  -3   2 18343.8 523.157  13
  -6   3   1 948.483 141.295  12
  -6  -3   1 956.364 161.789  13
  -6   3   0 1945.72 172.509  12
  -6  -3   0 1932.13 200.545  13
   6  -3   1 354.989 117.128   9
  -6   3  -1 286.638 117.904  12
  -6  -3  -1 279.768 134.122  13
   6  -3   2 31801.2 562.734   9
  -6   3  -2 31449.3 562.896  12
  -6  -3  -2 31654.9 665.178  13
   6  -3   3 4144.32 227.069   9
  -6   3  -3 4155.19 217.379  12
  -6  -3  -3 3888.49 261.818  13
   6  -3   4 4567.54 241.107   9
  -6   3  -4 4615.97 222.862  12
  -6  -3  -4 4539.57 279.329  13
  -6   3  -5 86.1053 93.7502  12
   6  -3   5 42.8094 104.909   9
  -6   3  -6 90.7190 92.8422  12
   6  -3   6 189.234 112.540   9
  -6   3  -7-45.5180 85.9198  12
   6  -3   7-35.4066 109.847   9
  -6   3  -8 139.615 85.7308  12
   6  -3   8 181.795 118.302   9
  -6   3  -8 321.108 134.136  10
  -6   3  -9 9100.83 293.336  12
  -6   3  -9 8794.24 288.411  10
   6  -3   9 9140.38 365.565   9
   6  -3  10 19.8949 118.466   9
  -6   3 -10 26.8730 121.037  10
   6  -3  11 1856.54 138.989  17
  -6   3 -11 1826.70 121.434  23
  -6   3 -11 1815.98 111.999  24
  -6   3 -11 1836.25 178.021  10
   6  -3  11 1779.67 202.439   9
   6  -3  12 4077.02 174.727  17
  -6   3 -12 4091.53 153.577  23
  -6   3 -12 3864.79 138.670  24
   6  -3  12 4046.41 275.050   9
  -6   3 -13 31.1978 91.2486  24
  -6   3 -13 25.4151 97.5327  23
   6  -3  13 29.9832 104.985  17
   6  -3  13 65.4456 129.052   9
  -6   3 -14 732.862 103.321  24
  -6  -3 -14 763.527 145.334  28
  -6   3 -14 704.888 110.768  23
   6  -3  14 707.354 120.618  17
  -6   3 -15 285.230 96.0970  24
  -6  -3 -15 316.624 142.005  28
  -6   3 -15 257.215 104.165  23
   6  -3  15 292.157 111.027  17
  -6   3 -16 54.2911 92.5857  24
  -6   3 -16 61.8819 100.118  23
   6  -3  16 68.1245 101.605  17
  -6   3 -17 84.8700 92.1499  24
  -6   3 -17-25.5705 99.5994  23
   6  -3  17 53.9551 99.5742  17
  -6   3 -18 58.9356 86.6903  24
  -6   3 -18 7.41742 96.6013  23
   6  -3  18 86.5131 95.1920  17
  -6   3 -19 228.290 83.9305  24
  -6   3 -19 147.392 89.7807  23
   6  -3  19 233.571 86.3968  17
  -6   3 -20-2.17093 75.7430  24
  -6   3 -20-28.8356 79.5570  23
   6  -3  20 19.2519 72.8730  17
  -6   3 -21-30.1357 67.2389  24
  -6   3 -21 74.3611 74.6871  23
   6  -3  21 19.9301 60.2818  17
  -6   3 -22 48.9866 56.2771  24
  -6   3 -22-50.2913 64.6333  23
   6  -3  22 6.69012 51.0568  17
  -6  -4  21 708.408 57.7434  21
   6   4 -21 996.754 68.5356  18
  -6  -4  20 16.2103 57.0871  17
  -6  -4  20 22.8331 55.9849  21
   6   4 -19 112.895 53.9458  16
   6   4 -19 228.972 70.0709  18
  -6  -4  19 6.14245 64.0499  17
  -6  -4  19-72.3990 64.4248  21
   6   4 -18 405.133 65.3877  16
  -6  -4  18 464.023 78.8588  21
   6   4 -18 589.402 79.8447  18
  -6  -4  18 590.319 81.4262  17
   6   4 -17 633.661 83.6131  18
  -6  -4  17 600.451 88.7683  17
   6   4 -17 561.719 74.7341  16
  -6  -4  17 517.111 86.1723  21
   6   4 -16 60.3292 68.2751  16
   6   4 -16 77.1431 78.7773  18
  -6  -4  16-54.9577 84.9427  21
  -6  -4  16 34.6290 90.5043  17
   6   4 -15 2999.59 117.868  18
   6   4 -15 3190.66 118.828  16
  -6  -4  15 2781.23 138.004  21
   6   4 -14 374.935 80.7983  16
   6   4 -14 345.305 83.3030  18
  -6  -4  14 448.947 99.6967  17
  -6  -4  14 127.192 89.4438  21
   6   4 -13 260.149 81.3924  16
   6   4 -13 229.696 80.6280  18
  -6  -4  13 276.230 94.8419  17
  -6  -4  13 79.3293 89.1568  21
   6   4 -12 124.879 77.4260  16
   6   4 -12 113.921 79.9873  18
  -6  -4  12 30.8999 92.3303  21
  -6  -4  12 118.373 91.1247  17
  -6  -4  11 1486.45 120.090  21
  -6  -4  11 1526.52 116.668  17
   6   4 -11 1615.47 103.711  16
  -6  -4  11 1132.80 211.949  13
  -6   4  11 1337.41 190.353  12
  -6  -4  11 1352.95 185.682  11
  -6  -4  10-58.0457 131.953  11
  -6  -4  10 117.186 94.3040  17
   6  -4 -10-26.7340 83.4715  29
   6   4 -10 275.364 81.7857  16
  -6  -4  10 128.323 165.767  13
  -6   4  10 59.0915 129.188  12
  -6  -4  10-24.9367 96.1808  21
   6   4  -9 3444.77 121.629  16
  -6   4   9 3028.29 249.465  12
  -6  -4   9 2917.75 295.070  13
   6  -4  -9 3064.80 149.017  29
  -6  -4   9 3349.05 142.399  17
   6   4  -8 4075.53 129.211  16
  -6  -4   8 3764.75 146.718  17
  -6   4   8 3679.09 267.708  12
  -6  -4   8 3720.81 324.663  13
   6  -4  -8 3635.86 159.059  29
   6   4  -7 3734.82 122.990  16
  -6  -4   7 3660.98 143.413  17
   6  -4  -7 4117.75 278.240  14
  -6  -4   7 3742.02 315.674  13
  -6   4   7 3683.20 264.033  12
   6  -4  -7 3555.47 157.166  29
   6   4  -6 217.405 68.6911  16
   6  -4  -6 281.275 131.471  14
  -6  -4   6 240.437 86.9757  17
   6  -4  -6 192.508 84.9632  29
  -6   4   6 213.622 138.266  12
  -6  -4   6 280.994 162.537  13
  -6   4   5 690.447 161.453  12
  -6  -4   5 614.111 175.165  13
   6  -4  -5 804.058 160.891  14
  -6   4   4 3363.11 246.215  12
   6  -4  -4 3786.44 262.878  14
  -6  -4   4 3452.94 293.935  13
  -6   4   3 1341.54 177.356  12
  -6  -4   3 1321.58 215.553  13
   6  -4  -3 1361.37 184.460  14
  -6   4   2 1155.38 174.228  12
   6  -4  -2 1218.47 181.304  14
  -6  -4   2 1158.88 205.824  13
  -6   4   1 5962.67 306.988  12
   6  -4  -1 5953.27 329.556  14
  -6  -4   1 5435.79 346.133  13
  -6   4   0 6524.64 315.603  12
   6  -4   0 6577.84 344.797  14
  -6  -4   0 6319.33 370.384  13
  -6   4  -1 3431.20 236.767  12
  -6  -4  -1 3371.91 285.620  13
  -6   4  -2 99.1767 118.960  12
  -6  -4  -2 103.727 143.721  13
  -6   4  -3 1523.14 172.592  12
  -6   4  -4 5006.55 268.602  12
   6  -4   4 4977.41 293.280   9
  -6   4  -5 275.109 72.4682  25
  -6   4  -5 351.433 94.5785  27
   6  -4   5 293.799 142.376   9
  -6  -4  -5 305.956 67.9767  15
   6  -4   5 310.837 88.8102  29
  -6   4  -5 192.925 115.057  12
  -6   4  -6 499.445 82.9069  25
  -6  -4  -6 567.360 77.5482  15
   6  -4   6 370.962 147.490   9
  -6   4  -6 583.950 138.249  12
   6  -4   7 681.244 169.957   9
  -6   4  -7 516.935 75.3250  20
  -6   4  -7 560.287 96.8564  23
  -6   4  -7 708.701 89.4296  25
  -6   4  -7 617.493 135.345  12
  -6  -4  -7 820.798 85.9072  15
  -6   4  -8 454.714 158.343  10
   6  -4   8 245.638 146.904   9
  -6   4  -8 138.371 68.4690  20
   6  -4   8 349.063 111.017  17
  -6   4  -8 189.423 94.7092  23
  -6   4  -8 278.695 83.8654  25
  -6   4  -8 194.324 113.659  12
  -6  -4  -8 414.263 85.2456  15
   6  -4   9 953.512 124.479  17
  -6   4  -9 1041.91 112.134  23
  -6   4  -9 761.085 137.319  12
   6  -4   9 1004.98 182.118   9
  -6   4  -9 869.051 167.624  10
  -6   4  -9 1052.91 89.0819  20
  -6   4 -10 292.758 115.461  12
   6  -4  10 448.281 114.384  17
   6  -4  10 381.326 150.476   9
  -6   4 -10 264.371 134.237  10
  -6   4 -10 419.538 103.407  23
   6  -4  11 2715.62 153.283  17
  -6   4 -11 2788.51 136.747  23
  -6   4 -11 2664.41 126.864  24
  -6   4 -12 38.5828 97.1993  23
  -6   4 -12-5.01372 94.0548  24
   6  -4  12 26.6529 102.603  17
  -6   4 -13 29.8165 95.2311  24
  -6   4 -13 107.269 97.1375  23
   6  -4  13 49.4598 104.575  17
   6  -4  14 6099.08 186.866  17
  -6   4 -14 5947.12 157.377  24
   6  -4  15 159.600 99.3182  17
  -6   4 -15 100.988 93.9789  23
  -6   4 -15 233.387 95.2946  24
   6  -4  16 45.0191 98.7002  17
  -6   4 -16-37.9644 88.2036  23
  -6   4 -16 78.2866 94.8752  24
   6  -4  17 83.7195 83.5927  17
  -6   4 -17 24.3911 84.2082  23
  -6   4 -17 137.249 82.6097  24
  -6   4 -18 289.132 78.1302  24
   6  -4  18 159.584 75.4508  17
  -6   4 -19 176.052 67.5882  24
   6  -4  19 288.176 67.7872  17
  -6   4 -20-89.9022 59.5648  24
   6  -4  20 46.3819 51.8989  17
  -6  -5  18 17.6393 50.8448  17
   6   5 -17-64.2548 52.3113  16
  -6  -5  17 86.5065 60.1395  17
   6   5 -17 10.9807 59.0558  18
   6   5 -16 365.979 61.5337  16
  -6  -5  16 480.974 73.3505  17
   6   5 -16 393.572 65.9866  18
   6   5 -15 36.7213 60.2201  16
  -6  -5  15-31.3134 73.0462  17
   6   5 -15-56.7737 64.7099  18
   6   5 -14 84.4583 64.1225  16
  -6  -5  14 139.524 80.9307  17
   6   5 -14 57.7095 68.9764  18
   6   5 -13 166.767 78.8260  16
  -6  -5  13 102.597 93.3605  17
   6   5 -12 246.891 76.5258  16
   6  -5 -12 232.454 73.2533  29
  -6  -5  12 244.844 91.0664  17
   6   5 -11 94.4827 76.0496  16
   6  -5 -11-26.0894 75.8054  29
  -6  -5  11 2.06185 89.2078  17
   6   5 -10 169.396 81.1526  16
   6  -5 -10-36.7401 84.0664  29
  -6  -5  10 3.26607 89.6753  17
   6   5  -9 210.242 78.5515  16
   6  -5  -9 36.1418 85.9449  29
  -6  -5   9 37.2512 89.9884  17
   6   5  -8 60.7150 78.6687  16
   6  -5  -8-3.13859 89.5722  29
  -6  -5   8 45.7277 89.4213  17
   6   5  -7 63.8787 72.8323  16
  -6  -5   7 16.6062 90.7891  17
   6  -5  -7 75.7890 91.6164  29
  -6  -5   6 1163.46 110.627  17
   6   5  -6 1266.42 94.0622  16
   6  -5  -6 1346.55 126.185  29
  -6  -5   5 2526.23 131.478  17
   6   5  -5 2549.50 114.502  16
   6  -5  -5 2798.09 154.298  29
   6  -5  -4 1768.27 133.755  29
  -6   5   4 1484.47 109.339  26
   6   5  -4 1664.76 102.366  16
   6  -5  -3 287.867 102.061  29
   6   5  -3 223.773 77.4428  16
   6  -5  -3 268.952 84.3884  19
  -6   5   3 231.683 79.4142  26
   6  -5  -2 204.028 105.432  29
   6   5  -2 173.974 78.2900  16
  -6   5   2 422.829 93.0957  26
   6  -5  -2 172.864 84.7850  19
   6  -5  -1 4991.49 183.994  29
  -6   5   1 4454.71 157.838  26
   6  -5  -1 4717.35 169.594  19
  -6   5   0 461.862 106.376  27
   6  -5   0 284.181 102.357  29
   6  -5   0 215.710 87.5397  19
  -6   5   0 544.047 95.1627  26
  -6   5  -1 922.278 111.557  27
   6  -5   1 823.535 110.919  29
  -6  -5  -1 987.893 83.7675  15
   6  -5   1 811.999 109.739  19
  -6   5  -1 1035.89 103.847  26
   6  -5   2 4458.73 168.303  29
  -6  -5  -2 4517.62 141.219  15
   6  -5   2 4312.80 173.667  19
  -6   5  -2 4348.97 150.227  25
   6  -5   3 623.398 100.727  29
  -6  -5  -3 675.940 80.5094  15
   6  -5   3 696.748 107.664  19
  -6   5  -3 732.741 93.7864  25
   6  -5   4-110.066 87.6627  29
  -6  -5  -4 21.3437 65.0214  15
  -6   5  -4-26.4856 80.1954  25
   6  -5   4 17.6280 90.9680  19
  -6  -5  -5 136.478 71.1397  15
  -6   5  -5 46.1320 81.4394  25
   6  -5   5 18.2414 91.6969  19
  -6  -5  -6 59.3285 74.3928  15
  -6   5  -6 20.6888 81.2767  25
   6  -5   6 23.3935 92.3479  19
  -6   5  -6-129.721 80.5349  20
  -6  -5  -7 148.360 77.5478  15
  -6   5  -7 228.714 88.7439  25
  -6   5  -7-14.0123 74.9309  20
   6  -5   7 92.9496 90.9853  19
   6  -5   8 30.4265 88.0467  19
  -6   5  -8-29.7870 70.3909  20
   6  -5   9 48.5852 86.5354  19
  -6   5  -9 105.236 68.0795  20
   6  -5  10 219.797 85.6114  19
  -6   5 -10 339.891 72.5296  20
  -6   5 -11 470.876 70.9653  20
  -6   5 -11 267.238 94.4302  24
   6  -5  11 294.476 87.5310  17
   6  -5  11 342.782 86.0638  19
  -6   5 -12 358.236 95.1689  24
   6  -5  12 390.001 88.1167  17
   6  -5  12 310.837 84.4264  19
  -6   5 -13 117.526 86.3819  24
   6  -5  13 33.2271 70.7522  19
   6  -5  13 26.9480 76.2179  17
   6  -5  14 414.164 80.2519  17
   6  -5  14 388.314 72.5153  19
  -6   5 -14 536.230 87.6383  24
   6  -5  15 511.395 66.6221  19
   6  -5  15 645.690 78.3812  17
  -6   5 -15 760.795 81.3088  24
   6  -5  16 401.852 58.0972  19
   6  -5  16 555.161 68.4121  17
   6  -5  17 102.965 53.5481  17
  -6   5 -17 181.795 59.4236  24
   6  -5  17 34.8291 43.5103  19
   6   6 -14 39.1640 42.1386  16
   6   6 -13 316.217 54.8346  16
   6   6 -12 178.062 54.0626  16
  -6  -6  12 198.760 61.9154  17
   6  -6 -11 439.927 67.5234  29
   6   6 -11 447.556 64.9435  16
  -6  -6  11 403.947 68.1244  17
   6   6 -10 53.7740 62.6913  16
   6  -6 -10-37.0464 63.4708  29
  -6  -6  10 2.32133 64.2128  17
   6   6  -9 52.3217 63.6046  16
   6  -6  -9-50.4038 68.0583  29
  -6  -6   9-7.97181 69.1441  17
   6  -6  -8 59.1314 75.4837  29
   6   6  -8 244.110 73.0031  16
   6  -6  -7 1427.29 106.069  29
   6   6  -7 1597.04 89.8681  16
   6   6  -6 322.183 73.3266  16
   6  -6  -6 77.4902 83.2465  29
   6   6  -5 130.816 72.4076  16
   6  -6  -5-25.9377 89.7532  29
   6   6  -4 91.4582 69.0768  16
   6  -6  -4-13.5901 86.2298  29
   6  -6  -3 428.480 68.0182  15
   6  -6  -3 552.306 94.8251  29
   6   6  -3 626.404 76.8209  16
   6   6  -2 89.6036 69.0559  16
   6  -6  -2-10.3353 62.0545  15
   6  -6  -2 37.6317 84.9338  29
  -6   6   1 1715.09 104.006  25
   6  -6  -1 2158.18 123.114  29
  -6   6   0 524.629 98.5948  25
   6  -6   0 17.2652 79.4937  29
  -6  -6  -1 453.476 71.4053  15
   6  -6   1 463.347 87.7186  29
  -6   6  -1 309.609 79.3258  25
  -6  -6  -2 168.080 64.4571  15
   6  -6   2 216.862 85.8056  19
   6  -6   2 99.7267 73.5399  29
  -6   6  -3 3966.18 139.046  25
   6  -6   3 3904.38 146.895  19
  -6  -6  -3 3516.10 126.584  15
  -6   6  -3 3537.12 136.080  20
   6  -6   4 1390.88 106.286  19
  -6   6  -4 1215.36 91.2522  20
  -6  -6  -4 1332.86 96.0290  15
  -6   6  -4 1522.78 105.650  25
   6  -6   5 436.708 86.2660  19
  -6   6  -5 317.592 70.2624  20
  -6   6  -5 558.496 87.4388  25
   6  -6   6 283.800 77.6879  19
  -6   6  -6 232.272 66.8698  20
   6  -6   7 379.203 79.3596  19
  -6   6  -7 367.908 66.9271  20
   6  -6   8-6.13526 65.6884  19
  -6   6  -8 83.9686 57.1357  20
  -6   6  -8-105.390 79.4580  24
   6  -6   9 1.57560 63.4373  19
  -6   6  -9 142.734 55.9915  20
  -6   6  -9-42.7825 74.6679  24
  -6   6 -10 18.8797 68.8947  24
   6  -6  10-2.06111 57.2058  19
  -6   6 -11 69.7549 65.0549  24
   6  -6  11 0.93511 54.6604  19
   6  -6  12 120.637 49.3592  19
  -6   6 -12 263.791 61.3487  24
   6  -6  13 296.166 46.6201  19
  -6   6 -13 473.359 56.1605  24
  -6   7   5-72.1152 38.7412  20
   6  -7  -5 46.6218 47.6086  29
  -6   7   4-42.0815 39.4335  20
   6  -7  -4 22.6413 47.3648  29
  -6   7   4 64.0411 40.2104  25
  -6   7   3-19.8889 39.2782  20
   6  -7  -3 42.5841 47.8809  29
   6  -7  -2 260.710 52.5901  29
  -6   7   2 349.564 49.0364  25
  -6   7   1 83.4888 41.3728  20
   6  -7  -1 69.6971 47.8052  29
   6  -7   0 48.4586 39.9663  15
  -6   7   0 31.9396 40.5992  20
  -6   7  -1 53.1061 39.9941  20
   6  -7   1 58.7992 39.7133  15
  -6   7  -2 44.6714 39.5845  20
   6  -7   2 12.0275 38.4726  15
  -6   7  -3 51.8116 38.3848  20
   6  -7   3-32.7419 38.9200  15
  -6   7  -4 64.9527 36.8501  20
  -7   0  25 73.3537 47.5639   6
  -7   0  24-23.0702 60.2638   6
  -7   0  23 165.014 75.3362   6
   7   0 -23-73.8688 112.376  18
  -7   0  22 103.748 84.1096   6
   7   0 -22-56.0201 124.045  18
  -7   0  21 176.436 96.1045   6
   7   0 -21 151.093 123.099  18
   7   0 -20-354.927 142.711  18
   7   0 -20-74.7241 80.1535  16
   7   0 -19-277.658 135.411  18
   7   0 -19-135.321 92.3211  16
   7   0 -18-141.509 125.715  18
   7   0 -18-183.560 97.3479  16
   7   0 -17 1171.41 241.786   3
   7   0 -17 1204.51 135.786  18
   7   0 -17 960.838 112.268  16
   7   0 -16-39.1554 109.105  18
   7   0 -16-33.5728 190.232   3
   7   0 -16-166.309 115.903   7
   7   0 -16-49.8300 92.0001  16
   7   0 -15 1116.20 111.016  16
   7   0 -15 1105.00 225.520   3
   7   0 -15 854.469 109.578   7
   7   0 -15 1168.14 116.196  18
   7   0 -14 56.9470 171.488   3
   7   0 -13 4692.29 305.827   3
   7   0 -12-160.555 159.556   4
   7   0 -11 2676.19 242.475   4
   7   0 -10-27.4796 135.522   4
   7   0  -9 14282.5 431.728   4
   7   0  -8 24.6502 127.234   4
   7   0  -7 4905.00 248.924   4
   7   0  -6-41.5155 119.471   4
   7   0  -5 1068.57 141.086   4
   7   0  -4 30.0744 102.155   4
   7   0  -3 25548.8 435.109   4
   7   0  -2-39.4220 95.0465   4
   7   0  -1 1477.67 129.568   4
  -7   0   1 1536.07 116.947  10
   7   0   0-8.33459 82.4985   4
  -7   0   0 18801.2 322.198  10
   7   0   1 35315.1 475.859   4
  -7   0  -1 35144.3 379.303  10
   7   0   2 31.1399 82.7830   4
  -7   0  -2 357.142 116.122  10
   7   0   3 30541.4 466.978   4
  -7   0  -3 31349.1 392.005  10
   7   0   4-53.8474 96.7117   4
  -7   0  -4 46.6433 118.711  10
  -7   0  -5 48944.7 527.557  10
  -7   0  -6-7.29797 116.130   3
  -7   0  -6 17.4164 120.389  10
  -7   0  -7 910.922 149.085   3
  -7   0  -7 887.820 135.688   5
  -7   0  -7 1007.64 141.236  10
  -7   0  -8-33.0987 125.019   3
  -7   0  -8-38.0991 110.917   5
  -7   0  -8-65.6687 128.678  10
  -7   0  -9 2609.26 207.784   3
  -7   0  -9 2417.32 190.143   5
  -7   0 -10 25.7710 126.831   3
  -7   0 -10-1.09980 116.759   5
  -7   0 -11 1669.42 193.134   3
  -7   0 -11 1719.57 186.417   5
  -7   0 -12-56.5631 133.344   3
  -7   0 -13 46.3712 138.140   3
  -7   0 -14-58.6250 117.055  28
  -7   0 -14-6.64756 99.0321  23
  -7   0 -14 67.6872 142.628   3
  -7   0 -15 2094.18 143.426  23
  -7   0 -15 2094.00 235.667   3
  -7   0 -16-65.0029 122.030  28
  -7   0 -16-66.3488 117.986  23
  -7   0 -16-33.1772 146.533   3
  -7   0 -17 278.995 124.339  28
  -7   0 -17 246.726 115.673  23
  -7   0 -18 67.0128 119.197  28
  -7   0 -18-56.5948 118.040  23
  -7   0 -19 259.321 115.022  28
  -7   0 -19 1810.73 141.832  23
  -7   0 -20-147.285 112.087  28
  -7   0 -20 131.453 111.233  23
  -7   0 -21 2611.52 127.525  28
  -7   0 -21 980.723 119.797  23
  -7   0 -22 4.29690 83.1671  28
  -7   0 -22 131.252 91.8623  23
  -7   0 -24 40.3862 58.3934   7
   7   1 -25-26.7292 67.5741  18
  -7  -1  24-42.2109 51.9965  21
   7   1 -24-15.5319 83.1163  18
  -7  -1  24-32.8084 55.1817   6
  -7   1  24-9.66853 57.5783   6
  -7  -1  23 108.389 62.0785  21
   7   1 -23 300.857 97.6267  18
  -7  -1  23 87.7461 66.6577   6
  -7   1  23 102.844 68.8905   6
  -7  -1  22 98.2279 71.1255  21
  -7  -1  22 76.9395 75.7304   6
  -7   1  22 125.461 80.3836   6
   7   1 -21-27.6442 73.4589  16
  -7  -1  21 295.472 90.2361   6
  -7   1  21 269.976 91.6601   6
   7   1 -21 123.672 114.162  18
   7  -1 -21 179.624 139.609  18
  -7  -1  21 221.037 79.2100  21
  -7  -1  20 71.1356 92.7701   6
  -7   1  20 119.081 94.6866   6
   7   1 -20-60.2436 115.538  18
   7  -1 -20-217.996 153.215  18
  -7  -1  20 54.5363 81.9306  21
   7   1 -20-165.038 81.8663  16
   7   1 -19 461.100 114.111  18
   7  -1 -19 430.135 152.938  18
  -7  -1  19 440.774 95.2200  21
   7   1 -19 213.470 82.8232  16
   7   1 -18 1023.32 107.050  16
   7  -1 -18 1221.51 167.320  18
   7   1 -18 1313.28 129.214  18
  -7  -1  18 1025.32 108.311  21
   7  -1 -17-5.32905 94.0006  16
   7  -1 -17 95.3061 199.926   3
   7   1 -17 57.1081 193.004   3
   7   1 -17 96.9034 88.2412  16
   7   1 -17 129.694 102.627  18
   7  -1 -17-12.5875 134.151  18
  -7  -1  17 58.5315 87.2920  21
   7  -1 -16 347.097 97.3211  16
   7  -1 -16 326.689 211.249   3
   7   1 -16 366.232 208.895   3
   7   1 -16 469.861 97.0515  16
  -7  -1  16 385.413 94.3946  21
   7  -1 -16 440.144 136.722  18
   7   1 -16 561.217 103.587  18
   7  -1 -15 367.195 201.960   3
   7   1 -15 417.104 197.061   3
  -7  -1  15 549.615 96.2114  21
   7   1 -15 693.595 97.3252  16
   7  -1 -15 416.352 96.8224  16
   7  -1 -15 738.611 131.253  18
   7   1 -15 649.828 100.481  18
   7  -1 -14 124.355 178.008   3
   7   1 -14 4.03543 178.656   3
   7   1 -13-1.79417 158.918   3
   7  -1 -13-112.958 162.620   3
   7   1 -12 2059.41 226.935   3
   7  -1 -12 2210.34 227.066   3
   7  -1 -12 2202.58 233.517   4
   7   1 -11-13.9352 148.862   4
   7  -1 -11-58.0100 147.977   4
   7  -1 -10 2138.89 217.844   4
   7   1 -10 2249.28 221.793   4
   7   1  -9 222.806 137.883   4
   7  -1  -9 294.593 143.419   4
   7   1  -8 5680.21 282.674   4
   7  -1  -8 5877.89 285.970   4
   7  -1  -7 16797.3 434.017   4
   7   1  -7 16072.6 425.682   4
   7   1  -6 7307.00 286.134   4
   7  -1  -6 7111.81 283.806   4
   7   1  -5 14194.3 364.502   4
   7  -1  -5 14685.8 369.935   4
   7   1  -4 153.705 108.341   4
   7  -1  -4 172.253 106.504   4
   7   1  -3 1195.14 134.342   4
   7  -1  -3 1231.39 135.491   4
   7   1  -2 153.225 96.1726   4
   7  -1  -2 226.631 99.3886   4
   7   1  -1 7105.47 240.831   4
   7  -1  -1 7204.86 242.653   4
  -7  -1   0 2.99586 82.8724  13
  -7   1   0 43.5852 73.2379  12
   7   1   0 26.3134 92.8595   4
   7  -1   0 26.1605 89.6867   4
  -7   1  -1 27888.6 365.530  10
  -7  -1  -1 27750.3 481.358  13
   7  -1   1 28967.4 443.982   4
   7   1   1 28307.2 439.031   4
  -7  -1  -2 24.9040 81.6416  13
  -7   1  -2 84.4018 121.183  10
   7  -1   2 8.73693 87.9967   4
   7   1   2 49.2781 86.1803   4
  -7  -1  -3-14.9405 81.2371  13
  -7   1  -3 100.191 111.860  10
   7   1   3 14.3544 89.5402   4
   7  -1   3-6.58547 86.2860   4
  -7   1  -4 10996.7 255.633  10
   7   1   4 10656.5 298.401   4
   7  -1   4 11234.2 305.125   4
  -7  -1  -4 10301.9 304.261  13
  -7   1  -5 9908.20 251.523  10
   7  -1   5 9845.62 297.502   4
   7   1   5 9602.01 294.056   4
  -7   1  -6 2231.07 157.504  10
  -7  -1  -7 4147.05 228.442   3
  -7   1  -7 4243.35 228.923   3
  -7   1  -7 3961.11 191.488  10
  -7  -1  -7 4139.89 220.995   5
  -7   1  -7 3932.39 214.281   5
  -7  -1  -8 108.590 116.633   3
  -7   1  -8 163.942 123.884   3
  -7   1  -8 388.336 123.786  10
  -7   1  -8 175.912 110.385   5
  -7  -1  -8 162.126 111.171   5
  -7  -1  -9 1790.95 183.106   3
  -7   1  -9 1908.92 187.332   3
  -7   1  -9 1858.09 161.795  10
  -7  -1  -9 1753.06 176.328   5
  -7   1  -9 1805.98 173.664   5
  -7  -1 -10 13745.1 421.749   3
  -7   1 -10 13437.2 418.502   3
  -7   1 -10 13635.7 341.039  10
  -7  -1 -10 12959.3 408.322   5
  -7   1 -10 12755.6 403.062   5
  -7  -1 -11 731.621 158.481   3
  -7   1 -11 702.892 156.973   3
  -7   1 -11 614.145 139.449  10
  -7  -1 -12 10629.6 401.597   3
  -7   1 -12 10665.9 403.291   3
  -7  -1 -13 100.141 145.211   3
  -7   1 -13 127.518 137.596   3
  -7  -1 -13-32.8713 111.150  28
   7  -1  14 51.2686 92.7576  17
  -7  -1 -14-101.102 158.488   3
  -7   1 -14 55.0161 146.266   3
  -7   1 -14 2.34230 96.5731  23
   7  -1  15 2488.61 138.622  17
  -7  -1 -15 1855.55 159.089  28
  -7   1 -15 1543.70 142.177  28
  -7  -1 -15 2875.52 266.309   3
  -7   1 -15 3028.75 267.277   3
  -7   1 -15 2750.67 149.443  23
  -7  -1 -15 2877.47 158.572  23
   7  -1  16 3281.14 147.275  17
  -7  -1 -16 343.491 139.160  28
  -7  -1 -16 3337.54 284.396   3
  -7   1 -16 3574.89 291.064   3
  -7  -1 -16 3784.95 173.223  23
  -7   1 -16 3488.72 163.503  23
  -7   1 -17 1335.56 130.853  28
  -7  -1 -17 1635.16 158.220  28
   7  -1  17 167.244 94.7870  17
  -7  -1 -17 170.451 119.832  23
  -7   1 -17 216.352 117.304  23
  -7   1 -18 59.4937 106.721  28
  -7  -1 -18-166.820 133.599  28
   7  -1  18 1315.14 111.262  17
  -7   1 -18 1226.49 131.874  23
  -7  -1 -18 1557.85 140.109  23
  -7  -1 -19 4012.42 167.665  23
  -7   1 -19 3768.05 164.006  23
  -7   1 -20 2761.56 146.339  23
  -7  -1 -20 151.718 114.131  28
  -7   1 -21 189.132 100.463  23
  -7  -1 -21 369.628 106.910  28
  -7   1 -22 1132.00 99.1131  23
  -7  -1 -22 272.900 96.6795  28
  -7   1 -23 207.250 73.5742  23
  -7   1 -23 167.993 67.7551   7
  -7  -1 -23 147.909 68.4046   7
   7  -1  24 200.042 53.8916  21
  -7  -2  24-65.1062 48.1687  21
   7   2 -24 43.5812 66.6727  18
  -7  -2  23 394.883 64.2836  21
   7   2 -23 448.252 80.1307  18
  -7  -2  22 1702.49 97.2381  21
  -7  -2  22 1332.24 84.9393   6
  -7   2  22 1082.01 83.7104   6
   7   2 -22 2079.90 112.963  18
   7   2 -21 689.707 74.9919  16
   7   2 -21 1115.87 109.460  18
  -7  -2  21 966.803 95.5396  21
  -7  -2  21 900.157 86.3913   6
  -7   2  21 765.426 83.7746   6
   7   2 -20 682.662 103.060  18
  -7   2  20 416.416 85.9435   6
  -7  -2  20 485.068 85.7253   6
  -7  -2  20 570.593 99.9992  21
   7   2 -20 425.849 76.7045  16
   7   2 -19 1408.45 117.909  18
  -7  -2  19 1217.83 115.968  21
  -7   2  19 871.068 103.393   6
  -7  -2  19 1001.24 102.164   6
   7   2 -19 1079.71 95.7114  16
   7   2 -18 8961.10 192.981  18
  -7   2  18 6967.90 198.849   6
  -7  -2  18 7581.70 208.038   6
  -7  -2  18 8316.01 208.296  21
   7   2 -18 7980.28 183.804  16
   7   2 -17 895.335 110.076  18
  -7   2  17 453.618 102.650   6
  -7  -2  17 561.043 104.521   6
  -7  -2  17 533.162 106.058  21
   7   2 -17 871.203 100.167  16
  -7  -2  16 320.194 101.448  21
   7   2 -16 179.680 92.7081  18
  -7  -2  16 305.027 98.5793   6
  -7   2  16 301.727 98.2136   6
  -7  -2  15 3478.21 158.793  21
   7   2 -15 3393.56 136.616  16
   7   2 -15 3156.91 128.206  18
   7  -2 -15 3992.80 351.908   3
  -7   2  15 3728.34 158.542   6
  -7  -2  15 3761.03 161.808   6
  -7  -2  14 1286.06 99.1505  17
   7   2 -14 1130.55 97.0074  18
   7   2 -14 1320.25 104.964  16
   7  -2 -14 1557.43 250.974   3
  -7  -2  14 1526.19 119.198  21
  -7   2  14 1427.66 116.838   6
   7   2 -13 251.971 77.0398  18
   7   2 -13 419.573 81.8266  16
   7  -2 -13 298.912 174.633   3
   7   2 -13 267.563 174.806   3
  -7  -2  13 369.427 77.1114  17
  -7  -2  13 457.688 91.6139  21
   7  -2 -12 2289.90 246.380   3
   7   2 -12 2106.83 244.749   3
   7   2 -11 70.0973 146.079   3
   7  -2 -11-18.0984 139.260   3
   7  -2 -10 94.7836 133.688   4
   7   2 -10 50.3841 130.176   4
   7   2  -9 660.002 153.962   4
   7  -2  -9 500.227 150.940   4
   7  -2  -8 805.078 157.214   4
   7   2  -8 765.154 150.279   4
   7  -2  -7 6936.80 258.111  14
   7  -2  -7 7403.53 323.011   4
   7   2  -7 7418.77 313.414   4
   7  -2  -6 2355.88 166.540  14
   7  -2  -6 2474.84 197.708   4
   7   2  -6 2544.55 193.174   4
   7   2  -5 2270.01 177.877   4
   7  -2  -5 2320.02 185.069   4
   7   2  -4 11350.1 339.708   4
   7  -2  -4 11614.1 348.347   4
   7   2  -3 78942.1 827.713   4
   7  -2  -3 80350.9 847.046   4
  -7   2   2 1816.33 159.213  12
   7   2  -2 1514.68 148.589   4
   7  -2  -2 1504.62 148.251   4
  -7   2   1 15152.9 362.787  12
   7   2  -1 14625.1 351.473   4
   7  -2  -1 14603.5 356.166   4
  -7  -2   0 1071.54 150.772  13
  -7   2   0 1149.13 131.788  12
   7   2   0 1241.85 131.488   4
   7  -2   0 1181.00 135.632   4
  -7   2  -1 7869.44 260.738  12
   7  -2   1 7699.06 248.279   9
  -7  -2  -1 8165.61 318.908  13
   7   2   1 7748.77 261.470   4
   7  -2   1 7783.38 265.299   4
  -7  -2  -2 52.0997 105.273  13
  -7   2  -2 22.0307 89.7124  12
   7  -2   2 67.1256 81.7347   9
   7   2   2 21.3194 84.9185   4
   7  -2   2 48.6873 87.0907   4
  -7   2  -3 303.457 94.1976  12
  -7  -2  -3 312.671 112.253  13
   7  -2   3 322.428 95.9150   9
   7   2   3 241.679 89.1752   4
   7  -2   3 310.319 92.1221   4
  -7   2  -4 2052.55 141.504  12
  -7  -2  -4 2230.96 184.419  13
   7   2   4 1832.66 149.782   4
   7  -2   4 1883.82 150.232   4
  -7   2  -4 2091.14 170.868  10
   7  -2   4 1877.83 154.183   9
   7   2   5 154.324 89.1322   4
  -7  -2  -5 125.026 97.0001   5
   7  -2   5 164.796 90.8496   4
   7  -2   5 121.184 91.7558   9
  -7   2  -5 324.509 129.485  10
   7  -2   6 3732.15 210.292   4
  -7   2  -6 3945.55 210.948   5
   7   2   6 3743.15 211.038   4
  -7  -2  -6 3980.71 214.949   5
  -7   2  -6 4205.65 197.608  10
   7  -2   6 3944.85 211.171   9
   7   2   7 3166.22 203.629   4
  -7  -2  -7 3570.10 216.216   5
  -7   2  -7 3292.03 204.995   5
   7  -2   7 3207.98 203.692   4
  -7   2  -7 3587.02 189.892  10
   7  -2   7 3444.17 214.854   9
  -7  -2  -8 14.5639 108.454   5
   7   2   8-44.3145 95.7357   4
   7  -2   8-47.7004 92.4330   4
  -7   2  -8 16.4905 103.644   5
   7  -2   8 48.8506 101.749   9
  -7   2  -8-0.60407 114.734  10
  -7  -2  -9 8953.02 347.424   5
  -7   2  -9 8887.48 340.490   5
  -7   2  -9 8685.54 273.762  10
   7  -2   9 8064.26 325.295   9
  -7   2 -10 1994.46 173.627  10
   7  -2  10 1746.97 179.103   9
  -7  -2 -11 221.446 134.464   3
   7  -2  11 188.966 118.984   9
  -7   2 -11 259.390 128.703  10
   7  -2  12 8763.67 214.146  17
  -7   2 -12 8406.54 302.458  10
  -7  -2 -12 9020.16 391.795   3
  -7   2 -12 9136.59 387.119   3
  -7   2 -12 8426.67 198.341  23
   7  -2  13 2569.30 145.876  17
  -7   2 -13 2331.96 199.058  10
  -7  -2 -13 2485.48 246.242   3
  -7  -2 -13 2370.46 182.833  22
  -7   2 -13 2610.33 140.583  23
  -7  -2 -14 434.701 176.157   3
  -7   2 -14 595.224 117.330  23
   7  -2  14 570.854 115.463  17
  -7   2 -15 477.430 114.533  23
   7  -2  15 548.900 114.657  17
   7  -2  16 3757.86 159.423  17
  -7   2 -16 3611.75 160.400  23
   7  -2  17 754.960 111.638  17
  -7   2 -17 702.014 97.4812  24
  -7   2 -17 727.676 119.946  23
   7  -2  18 1568.35 117.129  17
  -7   2 -18 1437.08 104.097  24
  -7   2 -18 1395.72 125.383  23
  -7   2 -19 15.8648 108.794  23
   7  -2  19 174.565 87.1867  17
  -7  -2 -19 120.731 126.796  28
  -7   2 -20-39.3155 96.8887  23
   7  -2  20 60.1679 73.6162  17
  -7   2 -21 64.8357 85.2794  23
  -7  -2 -21 207.800 103.512  28
   7  -2  21 88.9662 65.7308  17
  -7  -2 -22 66.2925 63.3113   7
   7  -2  22 208.702 66.0936  21
  -7   2 -22 70.6900 73.4342  23
  -7   2 -23-18.2117 60.4297  23
  -7  -3  23-4.35553 42.2070  21
   7   3 -22-102.389 67.2522  18
  -7  -3  22-8.11227 55.1368  21
  -7  -3  21 131.490 66.5564  21
   7   3 -21 195.074 77.1482  18
   7   3 -21 67.7111 49.8217  16
  -7  -3  20 26.0262 76.3571  21
   7   3 -20 154.233 60.6666  16
   7   3 -20 222.601 78.2948  18
  -7  -3  19 1360.97 105.698  21
   7   3 -19 1297.86 86.7900  16
   7   3 -19 1507.78 103.372  18
  -7  -3  18 0.13039 91.4274  21
  -7  -3  18-6.27448 76.1949  17
   7   3 -18 308.696 77.4799  16
   7   3 -18 268.383 88.6418  18
   7   3 -17 2817.59 119.505  16
   7   3 -17 3048.67 124.864  18
  -7  -3  17 3102.97 125.730  17
  -7  -3  16 1917.52 129.654  21
   7   3 -16 1825.65 109.106  16
  -7  -3  16 1695.53 111.894  17
   7   3 -16 1792.81 110.849  18
  -7  -3  15-41.4626 97.5340  21
  -7  -3  15-2.87151 82.2386  17
   7   3 -15 70.9680 83.0843  16
   7   3 -15 15.3072 81.0533  18
  -7  -3  14 347.261 100.357  21
   7   3 -14 448.109 91.7377  16
  -7  -3  14 392.182 93.3226  17
   7   3 -14 424.374 91.3905  18
   7   3 -13 287.445 87.4351  18
  -7  -3  13 138.643 99.0237  21
  -7  -3  13 259.816 93.4687  17
   7   3 -13 308.746 88.7872  16
  -7  -3  13 175.148 133.845  11
  -7  -3  12 122.509 132.438  11
  -7  -3  12 5.26309 94.8345  21
  -7  -3  12 193.129 93.2112  17
   7   3 -12 280.985 85.8114  16
  -7  -3  11 8126.45 210.935  21
  -7  -3  11 8243.93 342.960  11
   7   3 -11 8322.13 175.478  16
  -7  -3  11 8445.97 190.160  17
  -7  -3  10 119.382 80.0855  17
  -7  -3  10 123.856 113.240  11
   7   3 -10 119.549 74.4619  16
  -7  -3  10 37.6993 87.7326  21
  -7  -3   9 1501.73 163.895  11
  -7   3   8 886.539 151.751  12
   7  -3  -8 663.269 128.654  14
  -7   3   7 380.032 132.098  12
   7  -3  -7 486.193 119.663  14
  -7   3   6 471.152 130.953  12
   7  -3  -6 286.557 109.902  14
  -7   3   5 3780.28 236.569  12
   7  -3  -5 3912.98 243.387  14
  -7  -3   4 75.6248 130.828  13
  -7   3   4 68.7815 108.912  12
   7  -3  -4 144.370 113.877  14
  -7   3   3 32.4069 109.323  12
  -7  -3   3-30.3563 117.998  13
  -7   3   2 946.238 146.404  12
  -7  -3   2 869.077 168.631  13
  -7   3   1 3661.00 225.366  12
  -7  -3   1 3780.30 270.299  13
  -7   3   0 1501.53 164.585  12
  -7  -3   0 1582.45 200.440  13
  -7   3  -1 3765.14 225.748  12
  -7  -3  -1 3960.17 273.835  13
  -7   3  -2 7867.86 307.553  12
   7  -3   2 7621.19 298.050   9
  -7  -3  -2 7575.78 362.256  13
  -7   3  -3 139.800 104.526  12
  -7  -3  -3 243.297 130.581  13
   7  -3   3 172.582 109.877   9
  -7   3  -4 607.084 121.910  12
  -7  -3  -4 558.727 152.513  13
   7  -3   4 472.163 122.454   9
  -7   3  -5 2692.01 184.263  12
   7  -3   5 2503.54 199.740   9
  -7   3  -6 394.479 103.521  12
   7  -3   6 454.986 129.579   9
   7  -3   7 112.247 112.290   9
  -7   3  -7 99.7583 127.699  10
   7  -3   8 394.230 135.968   9
  -7   3  -8 278.931 133.704  10
  -7   3  -9 17312.7 264.978  23
  -7  -3  -9 16833.9 352.904  22
  -7   3  -9 17141.0 398.283  10
   7  -3   9 17777.1 511.532   9
   7  -3   9 17769.0 304.684  17
  -7   3 -10 325.352 100.313  23
   7  -3  10 319.526 111.916  17
   7  -3  10 299.139 143.404   9
  -7   3 -10 398.428 144.473  10
   7  -3  11 2275.62 152.067  17
  -7   3 -11 2716.87 139.739  23
  -7   3 -11 2431.55 121.157  24
  -7   3 -11 2494.76 199.077  10
   7  -3  11 2433.09 228.084   9
   7  -3  12 1444.74 132.702  17
  -7   3 -12 1458.10 122.794  23
  -7   3 -12 1336.58 109.139  24
  -7   3 -12 1061.73 159.717  10
   7  -3  12 1307.26 185.691   9
  -7   3 -13 723.190 101.649  24
  -7   3 -13 729.145 114.114  23
   7  -3  13 657.175 118.229  17
  -7   3 -14 236.314 93.9593  24
  -7   3 -14 222.509 108.089  23
   7  -3  14 345.367 114.312  17
  -7   3 -15 1099.98 105.203  24
  -7   3 -15 1205.04 122.693  23
   7  -3  15 1225.03 127.318  17
  -7   3 -16 381.716 94.4421  24
  -7   3 -16 251.345 105.444  23
   7  -3  16 397.151 108.516  17
  -7   3 -17 324.625 91.0071  24
   7  -3  17 255.321 99.2268  17
  -7   3 -17 128.388 98.5332  23
  -7   3 -18 682.817 90.5599  24
   7  -3  18 693.734 100.369  17
  -7   3 -18 620.159 102.942  23
  -7   3 -19 148.542 74.0924  24
   7  -3  19 111.990 77.3909  17
  -7   3 -19 30.9005 87.6702  23
  -7   3 -20-71.0285 71.8931  24
   7  -3  20-14.8424 67.1917  17
  -7   3 -20-60.4125 76.9768  23
  -7   3 -21-159.866 60.3783  24
  -7   3 -21 33.9938 68.8247  23
   7  -3  21-23.7144 55.8216  17
   7   4 -20 424.816 51.4319  16
   7   4 -20 620.437 69.3881  18
  -7  -4  20 466.774 58.0388  17
  -7  -4  20 502.536 60.2747  21
   7   4 -19 679.505 63.5220  16
  -7  -4  19 754.277 72.1570  21
   7   4 -19 863.601 74.9343  18
  -7  -4  19 715.146 70.2779  17
  -7  -4  18 50.1133 67.6692  17
  -7  -4  18 83.6706 68.0627  21
   7   4 -18 228.702 75.1040  18
   7   4 -18 201.305 60.3186  16
   7   4 -17 961.444 81.1324  16
   7   4 -17 1198.97 88.0022  18
  -7  -4  17 1097.32 94.3637  17
  -7  -4  17 1120.99 95.3334  21
   7   4 -16 1237.18 94.2239  16
  -7  -4  16 1101.28 101.111  21
   7   4 -16 1167.25 90.2255  18
  -7  -4  16 1186.89 100.921  17
  -7  -4  15 284.657 95.1809  17
  -7  -4  15 152.103 85.3499  21
   7   4 -15 293.640 81.5761  18
   7   4 -15 318.402 80.9551  16
   7   4 -14 1141.21 94.2312  16
  -7  -4  14 1172.88 108.543  17
  -7  -4  13 57.9493 93.2394  21
  -7  -4  13 252.805 95.9928  17
   7   4 -13 266.322 79.6971  16
  -7  -4  12-79.3543 94.0291  21
  -7  -4  12-2.46729 93.7433  17
   7   4 -12 24.2855 73.0411  16
   7   4 -11 984.326 95.3714  16
  -7  -4  11 889.634 107.136  21
  -7  -4  11 1068.71 108.254  17
   7  -4 -10 747.631 99.0095  29
   7   4 -10 1185.97 98.3626  16
  -7  -4  10 902.028 108.430  21
  -7  -4  10 914.141 108.183  17
  -7  -4   9 687.471 105.373  17
   7   4  -9 951.980 95.1448  16
   7  -4  -9 489.910 95.2962  29
  -7  -4   9 599.135 104.047  21
  -7   4   9 557.050 162.347  12
  -7  -4   9 513.514 186.445  13
  -7  -4   8 1546.18 119.531  17
   7   4  -8 1787.95 102.282  16
   7  -4  -8 1434.73 122.726  29
  -7  -4   8 1394.95 237.952  13
   7  -4  -8 1733.81 209.541  14
  -7  -4   8 1488.43 119.947  21
  -7   4   8 1512.10 199.520  12
   7   4  -7 5885.91 151.676  16
  -7   4   7 5452.94 317.311  12
  -7  -4   7 5408.35 383.828  13
   7  -4  -7 5990.54 328.757  14
  -7  -4   7 5524.77 170.670  17
   7  -4  -7 5358.12 188.699  29
   7   4  -6 3789.40 126.736  16
  -7   4   6 3535.87 263.976  12
  -7  -4   6 3719.21 321.281  13
   7  -4  -6 3933.67 276.798  14
  -7  -4   6 3463.68 143.327  17
   7  -4  -6 3530.85 163.119  29
   7   4  -5 2833.65 112.947  16
  -7   4   5 3162.97 249.743  12
  -7  -4   5 2960.04 297.996  13
   7  -4  -5 3149.86 253.519  14
  -7  -4   5 2705.05 131.767  17
  -7   4   5 2473.15 130.127  27
   7  -4  -5 2987.46 150.370  29
  -7  -4   4-54.1744 85.8056  17
   7   4  -4 6.55257 59.4051  16
   7  -4  -4 4.85137 126.480  14
   7  -4  -4-13.7821 85.0109  29
  -7   4   4 21.6938 77.9739  27
  -7   4   4 41.9676 129.634  12
  -7  -4   4-48.0721 158.313  13
  -7  -4   3 4960.72 356.064  13
   7  -4  -3 5056.88 311.375  14
  -7   4   3 4106.76 156.254  27
   7  -4  -3 4393.11 176.554  29
  -7   4   3 4831.40 290.444  12
  -7  -4   3 3628.97 142.514  17
   7  -4  -2 66.2954 132.646  14
   7  -4  -2 62.5272 85.5760  29
  -7   4   2 139.291 84.2662  27
  -7  -4   2 132.006 146.143  13
  -7   4   2 90.8937 137.564  12
   7  -4  -1 281.067 141.883  14
   7  -4  -1 301.544 94.2249  29
  -7   4   1 333.931 145.031  12
  -7  -4   1 400.438 170.840  13
  -7   4   1 300.472 76.6985  26
  -7   4   1 348.600 88.1953  27
   7  -4   0-11.5537 85.7094  29
  -7   4   0 19.6888 127.548  12
  -7  -4   0 31.8349 139.633  13
  -7   4   0 57.9503 69.3429  26
  -7   4   0 48.3161 83.3202  27
   7  -4   1 13.9182 86.9013  29
  -7   4  -1-14.6570 125.819  12
  -7  -4  -1-15.0989 142.306  13
  -7   4  -1-35.4826 71.7040  26
  -7   4  -1 34.2795 82.6367  27
   7  -4   2 63.2675 88.7876  29
  -7   4  -2 53.7583 127.767  12
  -7  -4  -2 34.1990 143.446  13
  -7   4  -2-57.9777 73.1085  26
  -7   4  -2 23.8425 84.8126  27
  -7   4  -3 1032.23 109.346  27
   7  -4   3 974.687 114.694  29
  -7   4  -3 916.770 93.4905  26
  -7   4  -3 812.070 85.4258  25
  -7   4  -3 1151.83 166.503  12
  -7  -4  -4 3978.02 132.306  15
  -7   4  -4 4028.81 163.473  27
  -7   4  -4 3890.37 141.603  25
  -7   4  -4 4331.85 257.657  12
  -7   4  -5 99.6474 123.654  12
   7  -4   5 224.024 95.2057  29
  -7  -4  -5 250.365 69.3556  15
  -7   4  -5 86.8939 73.8807  25
  -7   4  -5 132.918 96.0381  27
   7  -4   5 27.6328 128.744   9
   7  -4   6 3149.60 259.316   9
  -7   4  -6 2898.41 135.768  23
  -7  -4  -6 3421.07 137.378  15
  -7   4  -6 3348.10 230.287  12
  -7   4  -6 3146.76 137.532  25
   7  -4   6 3180.17 151.220  29
  -7   4  -6 3249.06 160.066  27
  -7   4  -7 2631.63 211.397  10
   7  -4   7 2650.70 244.978   9
  -7   4  -7 2497.11 134.458  23
  -7   4  -7 2356.41 201.332  12
  -7   4  -7 2826.96 133.670  25
   7  -4   8 4799.26 179.805  17
  -7   4  -8 4374.56 240.591  10
   7  -4   8 4813.51 312.950   9
  -7   4  -8 4547.89 160.545  23
  -7   4  -8 4086.89 246.264  12
  -7   4  -8 4949.35 169.189  25
   7  -4   9 81.8899 134.437   9
  -7   4  -9 122.882 103.045  23
   7  -4   9 162.850 108.966  17
  -7   4 -10 763.745 112.198  23
   7  -4  10 661.276 118.456  17
  -7   4 -11 151.860 102.816  23
  -7   4 -11 155.370 95.2141  24
   7  -4  11 119.431 105.152  17
  -7   4 -12 46.0571 93.2154  24
  -7   4 -12-2.76053 99.3921  23
   7  -4  12-51.8536 102.516  17
  -7   4 -13 747.366 115.168  23
   7  -4  13 858.857 116.063  17
  -7   4 -14 232.731 99.7741  23
  -7   4 -14 290.030 92.9965  24
   7  -4  14 221.741 100.054  17
   7  -4  15 1836.53 131.358  17
  -7   4 -15 1561.53 112.478  23
  -7   4 -15 1767.45 107.285  24
  -7   4 -16-7.80130 85.8393  23
  -7   4 -16 109.998 84.5204  24
   7  -4  16 29.1870 84.9854  17
  -7   4 -17 151.009 82.7464  23
  -7   4 -17 290.246 78.9630  24
   7  -4  17 74.3996 78.0449  17
  -7   4 -18 242.544 78.5133  23
  -7   4 -18 344.707 70.1614  24
   7  -4  18 289.669 71.2870  17
  -7   4 -19 534.124 64.7535  24
   7  -4  19 638.012 65.9565  17
  -7  -5  17 368.578 59.1058  17
   7   5 -17 453.555 52.2682  16
  -7  -5  16 16.6197 60.4713  17
  -7  -5  15-21.6918 68.5085  17
   7   5 -15-27.0435 56.6537  16
  -7  -5  14 175.381 76.7631  17
   7   5 -14 135.486 66.7427  16
  -7  -5  13 107.448 80.9782  17
   7   5 -13 131.624 69.4419  16
   7   5 -12 86.7502 71.2621  16
  -7  -5  12 5.63974 96.9061  17
   7  -5 -12 2.63550 63.4453  29
   7   5 -11 96.4760 76.4509  16
  -7  -5  11 46.4436 87.5428  17
   7  -5 -11-7.06682 70.7382  29
  -7  -5  10 1229.77 109.305  17
   7   5 -10 1219.78 98.5814  16
   7  -5 -10 1200.91 101.804  29
   7   5  -9 249.586 80.5296  16
  -7  -5   9 114.330 91.2724  17
   7  -5  -9 25.9531 82.6711  29
   7   5  -8 216.417 78.3283  16
  -7  -5   8 17.1099 89.6381  17
   7  -5  -8-23.8478 89.9321  29
  -7  -5   7 627.223 100.727  17
   7   5  -7 738.868 90.1604  16
   7  -5  -7 596.857 104.570  29
   7   5  -6 69.3579 73.1422  16
   7  -5  -6 36.9371 95.6352  29
  -7  -5   6 78.2515 91.6227  17
   7   5  -5 1070.13 91.3408  16
   7  -5  -5 1137.07 125.010  29
  -7   5   5 920.360 98.5376  26
  -7  -5   5 998.464 109.188  17
   7   5  -4 5111.59 145.095  16
   7  -5  -4 5239.45 191.840  29
  -7   5   4 4499.46 159.034  26
  -7  -5   4 4346.79 157.761  17
   7  -5  -3 841.278 122.431  29
   7   5  -3 743.462 91.5222  16
  -7   5   3 744.851 99.5227  26
  -7   5   2 4594.50 165.614  26
   7  -5  -2 4866.92 186.028  29
   7  -5  -1 7570.52 203.155  19
  -7   5   1 7906.42 205.688  26
  -7   5   1 7366.09 201.757  27
   7  -5  -1 8162.28 227.522  29
   7  -5   0 56.5996 86.3275  19
  -7   5   0 507.069 126.628  26
  -7   5   0 452.337 113.612  27
   7  -5   0 29.4984 101.360  29
   7  -5   1 389.760 94.8160  19
   7  -5   1 367.520 98.4526  29
  -7   5  -1 324.848 84.9661  26
  -7   5  -1 376.566 85.6733  25
  -7   5  -1 496.975 102.638  27
  -7  -5  -2 130.181 66.2755  15
   7  -5   2 19.9866 88.6606  19
   7  -5   2-9.71840 96.7558  29
  -7   5  -2 212.704 98.8738  27
  -7   5  -2 38.7762 78.7456  25
  -7  -5  -3 564.062 80.8764  15
   7  -5   3 504.463 101.730  19
   7  -5   3 478.811 98.2351  29
  -7   5  -3 607.694 94.2225  25
  -7  -5  -4 2959.76 127.566  15
   7  -5   4 3226.32 158.917  19
  -7   5  -4 3524.70 141.587  25
   7  -5   4 2707.10 144.386  29
   7  -5   5 62.8310 80.6490  29
  -7  -5  -5 179.346 75.0604  15
  -7   5  -5-3.40975 73.2857  20
   7  -5   5 127.956 91.0345  19
  -7   5  -5 175.287 86.5176  25
  -7   5  -5 98.8174 96.1197  23
   7  -5   6-45.5677 91.1856  19
  -7   5  -6-52.7961 70.9219  20
  -7   5  -6 37.3039 82.9894  25
  -7   5  -6-38.7483 95.5027  23
   7  -5   7 203.242 93.8461  19
  -7   5  -7 140.334 66.7761  20
  -7   5  -7 301.702 90.2683  25
  -7   5  -7 200.967 95.0769  23
   7  -5   8 285.934 93.1407  19
  -7   5  -8 361.682 69.7697  20
  -7   5  -8 411.107 98.3107  23
   7  -5   9 19.5519 84.6915  19
  -7   5  -9 55.3344 60.7031  20
  -7   5  -9 121.439 90.0549  23
   7  -5  10 81.2245 82.4641  19
  -7   5 -10 128.288 59.9405  20
  -7   5 -10-62.6485 93.3040  24
   7  -5  11 755.908 94.9741  19
  -7   5 -11 849.683 97.0584  24
  -7   5 -12-6.79746 84.1758  24
   7  -5  12 37.0534 70.4779  19
   7  -5  12-2.67422 74.0489  17
  -7   5 -13 437.866 83.9987  24
   7  -5  13 432.513 76.8658  17
   7  -5  13 367.488 75.3402  19
   7  -5  14 555.247 71.0847  19
   7  -5  14 701.459 76.5664  17
   7  -5  15 829.324 70.4171  19
   7  -5  15 977.197 75.0490  17
   7  -5  16 603.741 56.5285  19
   7  -5  16 723.174 63.8779  17
   7   6 -13 18.7188 43.3581  16
  -7   6  12-43.4232 38.8660  26
   7   6 -12 22.6419 48.3999  16
   7   6 -11 114.185 55.8313  16
  -7   6  11 21.0715 41.9831  26
   7  -6 -11 118.169 53.4246  29
  -7   6  10 64.2507 47.4782  26
   7  -6 -10 171.853 60.4202  29
   7   6  -9 285.415 66.8978  16
  -7   6   9 72.6165 50.6511  26
   7  -6  -9 207.407 68.1422  29
   7   6  -8 79.9780 64.8664  16
  -7   6   8 6.92415 51.4494  26
   7  -6  -8 74.1910 69.0559  29
   7   6  -7 126.393 66.2162  16
  -7   6   7 4.84892 53.0330  26
   7  -6  -7-99.3510 75.9746  29
  -7   6   6 16.7112 52.9948  26
   7  -6  -6-33.1654 81.3847  29
   7   6  -5 155.247 68.8494  16
  -7   6   5 2.69151 56.9197  26
   7  -6  -5-87.7941 83.9248  29
   7  -6  -4 557.315 93.1701  29
   7   6  -4 713.157 78.0444  16
   7  -6  -3 151.077 82.6559  29
   7   6  -3 290.112 71.9584  16
  -7   6   3 55.7451 70.0786  25
   7  -6  -2 76.0681 83.5364  29
   7  -6  -2 45.0291 55.2208  15
  -7   6   2-39.9532 72.2868  25
  -7   6   1 136.979 71.9030  25
   7  -6  -1 123.983 85.2898  29
  -7   6   0 301.270 77.8108  25
   7  -6   0 337.678 85.2742  29
  -7   6  -1 244.824 76.6232  25
   7  -6   1 207.893 80.4336  29
   7  -6   2 113.665 73.6633  19
  -7   6  -2 138.689 73.9195  25
   7  -6   2 40.4009 70.2882  29
   7  -6   3 90.8075 74.8321  19
  -7   6  -3-34.4250 67.5319  20
  -7   6  -3 117.518 74.4147  25
   7  -6   3 102.466 69.0936  29
   7  -6   4 57.9814 71.7017  19
  -7   6  -4-76.6751 64.3176  20
  -7   6  -4 75.7473 72.5724  25
   7  -6   4-19.5261 65.7358  29
   7  -6   5 36.2501 71.2054  19
  -7   6  -5 1.96998 58.2296  20
   7  -6   6 126.532 70.2723  19
  -7   6  -6 123.615 57.7837  20
   7  -6   7-26.2134 64.7690  19
  -7   6  -7 89.5889 53.3994  20
  -7   6  -8 80.9220 71.7948  24
   7  -6   8 212.040 65.3401  19
  -7   6  -8 289.094 54.3194  20
  -7   6  -9 4.78337 67.3920  24
   7  -6   9 99.1312 58.4223  19
  -7   6 -10 49.3980 62.4385  24
   7  -6  10-7.93603 51.6464  19
  -7   6 -11 181.408 58.9685  24
   7  -6  11 80.4514 48.0329  19
  -7   6 -12 212.157 53.1560  24
   7  -6  12 89.4321 42.6211  19
  -8   0  24 2.93325 51.5067   6
  -8   0  23-5.26536 63.0924   6
   8   0 -22-46.6529 120.890  18
  -8   0  22 195.126 79.3096   6
   8   0 -21-127.867 132.019  18
  -8   0  21 16.8700 84.9982   6
  -8   0  20 52.4759 91.2344   6
   8   0 -20-22.7221 135.898  18
   8   0 -20-88.3966 81.0105  16
  -8   0  19 35.7964 95.0907   6
   8   0 -19-258.146 143.634  18
   8   0 -19-146.410 92.4058  16
  -8   0  18 65.2475 96.4338   6
   8   0 -18-314.620 140.068  18
   8   0 -18-255.260 105.181  16
  -8   0  17 130.173 96.8143   6
   8   0 -17-186.749 130.358  18
   8   0 -17-214.278 97.9941  16
   8   0 -16 86.8923 117.536  18
  -8   0  16 296.593 102.229   6
   8   0 -16 132.090 96.2712  16
   8   0 -16 65.9131 197.293   3
   8   0 -15-25.5946 90.9298  16
   8   0 -15 40.2315 187.546   3
   8   0 -15-71.8072 109.722  18
   8   0 -14 2332.00 262.216   3
   8   0 -14 2666.81 144.342  18
   8   0 -14 2716.10 135.552  16
   8   0 -13 131.755 173.135   3
   8   0 -12 26989.4 694.746   4
   8   0 -11-18.6113 146.970   4
   8   0 -10 8879.56 380.488   4
   8   0  -9 111.202 132.203   4
   8   0  -8 47.2241 120.522   4
   8   0  -7-22.2769 128.395   4
   8   0  -6 3855.87 225.235   4
   8   0  -5 14.3048 112.447   4
   8   0  -4 8209.25 287.524   4
   8   0  -3 29.5484 109.375   4
   8   0  -2 1580.59 153.451   4
  -8   0   1 17597.0 338.900  10
   8   0  -1-54.5605 107.039   4
  -8   0   0 30374.4 393.671  10
   8   0   0 35418.6 536.727   4
  -8   0  -1 1303.26 238.041  10
   8   0   1-9.32595 102.887   4
  -8   0  -2 9539.99 242.037  10
   8   0   2 9359.69 283.936   4
  -8   0  -3 23.2624 117.289  10
   8   0   3-20.9865 98.3823   4
  -8   0  -4 640.584 126.064  10
   8   0   4 592.323 120.991   4
  -8   0  -5-34.2876 121.461  10
   8   0   5-6.11797 98.6625   4
  -8   0  -6 21874.9 396.730  10
   8   0   6 21938.9 469.157   4
  -8   0  -7-59.2824 131.713  10
   8   0   7-4.41705 102.627   4
  -8   0  -8 920.093 150.461   5
  -8   0  -9-93.7704 127.809   3
  -8   0  -9-2.61008 113.009   5
  -8   0 -10 2437.57 218.234   3
  -8   0 -10 2323.97 208.536   5
  -8   0 -11-9.85310 131.981   3
  -8   0 -11-11.9264 120.987   5
  -8   0 -12 167.849 141.327   3
  -8   0 -13 87.4847 79.5351   6
  -8   0 -13-28.8471 97.5099  23
  -8   0 -13 77.3507 140.743   3
  -8   0 -13-92.6752 121.465  28
  -8   0 -14 33.7569 107.380  23
  -8   0 -14-97.8430 153.853   3
  -8   0 -14-69.4223 128.100  28
  -8   0 -15-44.5501 113.921  23
  -8   0 -15 97.0455 152.712   3
  -8   0 -15-93.3443 130.141  28
  -8   0 -16 210.438 111.935  23
  -8   0 -16 1985.83 155.946  28
  -8   0 -17-98.0455 118.631  23
  -8   0 -17-8.64095 120.966  28
  -8   0 -18 201.360 111.633  23
  -8   0 -18 246.002 120.057  28
  -8   0 -19 88.6201 107.200  23
  -8   0 -19 51.7058 109.950  28
  -8   0 -20 3704.85 150.273  23
  -8   0 -20 361.312 102.648  28
  -8   0 -21 135.151 93.2313  23
  -8   0 -21-82.6563 94.2032  28
  -8   0 -22-20.8426 75.1531  28
  -8   1  24 216.211 52.2852   6
  -8  -1  24 206.007 50.5299   6
  -8  -1  23 1059.18 73.0110  21
  -8   1  23 916.573 78.5167   6
  -8  -1  23 947.408 77.4504   6
   8   1 -22-3.14313 60.2996  16
  -8  -1  22-34.7531 65.0698  21
  -8  -1  22 3.49361 68.2295   6
  -8   1  22 8.78659 70.9013   6
   8   1 -22 63.9789 101.064  18
   8   1 -21 1375.25 93.2599  16
  -8  -1  21 1611.12 102.644  21
  -8   1  21 1586.10 113.080   6
  -8  -1  21 1859.25 114.770   6
   8   1 -21 2032.05 129.453  18
   8   1 -20-149.887 86.3664  16
   8   1 -20-222.171 121.301  18
  -8  -1  20-31.5984 84.9759   6
  -8   1  20 24.9585 87.9882   6
  -8  -1  20 19.5915 77.7455  21
  -8  -1  19 273.146 85.2401  21
   8   1 -19 66.7971 118.260  18
   8  -1 -19 327.511 151.611  18
  -8  -1  19 291.768 98.6695   6
  -8   1  19 236.304 97.9796   6
   8   1 -19 30.1750 85.4238  16
   8   1 -18 541.780 116.396  18
   8  -1 -18 620.392 158.387  18
  -8   1  18 645.710 109.670   6
  -8  -1  18 568.170 109.325   6
  -8  -1  18 604.319 98.6033  21
   8   1 -18 582.896 101.949  16
   8  -1 -17 1853.22 173.286  18
   8   1 -17 1625.88 128.536  18
   8  -1 -17 1392.41 123.624  16
   8   1 -17 1501.97 118.025  16
  -8  -1  17 1492.38 127.668   6
  -8   1  17 1497.35 127.684   6
  -8  -1  17 1323.31 112.282  21
  -8  -1  16 94.7394 85.5899  21
   8  -1 -16 65.9174 94.8270  16
   8   1 -16 172.551 102.883  18
   8  -1 -16 73.0018 136.674  18
   8  -1 -16-19.0462 195.605   3
   8   1 -16 33.5601 197.915   3
  -8   1  16 15.3972 91.6341   6
  -8  -1  16 87.6579 94.2854   6
   8   1 -16 121.450 92.8000  16
  -8  -1  15 35.5263 82.7806  21
   8   1 -15 145.868 100.302  18
   8  -1 -15 41.9403 129.015  18
   8  -1 -15 67.0626 93.9274  16
   8  -1 -15-36.0170 196.465   3
   8   1 -15-6.52327 188.503   3
  -8  -1  15 53.1350 92.3104   6
  -8   1  15 96.7028 93.3160   6
   8   1 -15 198.030 88.7477  16
   8  -1 -14 1249.99 144.307  18
   8   1 -14 1119.97 107.619  18
   8   1 -14 1291.08 109.572  16
   8  -1 -14 1106.74 108.388  16
  -8   1  14 1088.50 113.376   6
  -8  -1  14 1152.89 120.459   6
  -8  -1  14 940.626 100.984  21
   8  -1 -14 1030.20 225.848   3
   8   1 -14 1105.99 226.977   3
   8   1 -13 443.516 181.462   3
   8  -1 -13 506.444 181.134   3
   8  -1 -12 3976.91 306.232   4
   8   1 -12 4036.30 307.599   4
   8   1 -11-18.2350 142.978   4
   8  -1 -11-26.9995 146.905   4
   8  -1 -10 2577.66 239.596   4
   8   1 -10 2210.04 227.423   4
   8  -1  -9 1424.96 191.331   4
   8   1  -9 1335.73 184.745   4
   8  -1  -8 5772.84 297.638   4
   8   1  -8 5632.22 295.206   4
   8   1  -7 0.74328 125.676   4
   8  -1  -7 4.86967 125.289   4
   8   1  -6 16939.9 437.605   4
   8  -1  -6 17466.7 446.762   4
   8   1  -5 1433.34 160.909   4
   8  -1  -5 1510.27 162.859   4
   8   1  -4 3908.06 216.554   4
   8  -1  -4 3915.05 218.489   4
   8   1  -3 65.6722 106.522   4
   8  -1  -3 100.200 108.460   4
   8   1  -2 3574.55 198.741   4
   8  -1  -2 3667.43 204.036   4
  -8  -1   1 874.616 125.173  13
   8   1  -1 923.720 135.821   4
   8  -1  -1 916.223 131.688   4
  -8  -1   0 421.805 99.4443  13
   8   1   0 414.502 113.548   4
   8  -1   0 384.275 111.908   4
   8   1   1 1473.19 143.507   4
   8  -1   1 1526.09 147.769   4
  -8   1  -1 1897.64 144.685  10
  -8  -1  -1 1511.84 145.046  13
   8   1   2 5211.12 224.523   4
   8  -1   2 5239.93 225.586   4
  -8   1  -2 5166.13 189.478  10
  -8  -1  -2 5202.17 236.730  13
   8   1   3 32.6774 94.9439   4
   8  -1   3-9.28831 96.0887   4
  -8   1  -3 123.373 107.945  10
  -8  -1  -3-4.20763 83.0420  13
  -8   1  -4 2648.70 172.649  10
   8  -1   4 2506.91 175.238   4
   8   1   4 2519.73 176.228   4
  -8   1  -5 18814.7 359.749  10
   8  -1   5 18974.7 438.394   4
   8   1   5 19196.8 438.664   4
  -8   1  -6 169.441 115.714  10
   8  -1   6 31.6301 96.7983   4
   8   1   6 94.6532 98.2214   4
  -8   1  -7-2.39579 112.926  10
   8  -1   7-35.2267 103.476   4
  -8  -1  -7-39.8822 115.821   5
  -8   1  -7-52.3509 115.816   5
   8   1   7-48.3514 105.069   4
  -8   1  -8 3452.56 197.493  10
   8  -1   8 3042.18 210.623   4
  -8  -1  -8 3328.72 221.879   5
  -8   1  -8 3094.48 214.883   5
  -8   1  -9 4516.04 221.602  10
  -8  -1  -9 4232.24 251.895   5
  -8   1  -9 4084.87 248.363   5
  -8   1 -10-112.110 136.514  10
  -8  -1 -10 13.4492 125.651   5
  -8   1 -10-11.6245 123.775   5
  -8   1 -11-183.744 147.304  10
  -8  -1 -11-96.0937 146.684   3
  -8   1 -11 29.3329 133.714   3
  -8  -1 -11 91.0023 142.935   5
  -8   1 -11 20.4896 133.269   5
  -8   1 -12 59.1278 95.8447  23
  -8   1 -12 40.0104 80.0432   6
  -8  -1 -12 68.4835 80.8189   6
  -8  -1 -12 26.4881 137.534   3
  -8   1 -12-73.1202 146.006   3
  -8  -1 -12 1.75291 123.137  28
   8  -1  13 1553.19 129.108  17
  -8  -1 -13 1906.69 224.782   3
  -8   1 -13 2101.59 231.798   3
  -8   1 -13 2041.49 134.278  23
   8  -1  14 1507.95 126.666  17
  -8  -1 -14 1822.99 229.046   3
  -8   1 -14 2161.54 236.991   3
  -8   1 -14 1945.28 136.219  23
   8  -1  15 138.522 99.0953  17
  -8  -1 -15 2652.45 177.192  28
  -8   1 -15 2149.94 154.196  28
  -8  -1 -15 128.566 150.999   3
  -8   1 -15-34.1442 157.132   3
  -8   1 -15 210.273 111.493  23
  -8   1 -16 993.724 131.236  28
  -8  -1 -16 1079.50 151.657  28
   8  -1  16 1399.22 121.293  17
  -8   1 -17 447.296 119.206  28
  -8  -1 -17 515.896 137.877  28
   8  -1  17 83.7161 93.4758  17
  -8   1 -17-12.8136 115.835  23
  -8  -1 -17 74.8725 108.491  23
  -8   1 -18 58.9257 106.682  28
  -8  -1 -18-180.135 135.077  28
   8  -1  18 185.546 88.8885  17
  -8  -1 -18 194.704 106.950  23
  -8   1 -18 54.0510 115.616  23
  -8  -1 -19-62.7896 123.455  28
  -8   1 -19 44.8396 97.9946  28
   8  -1  19 139.574 82.1190  17
  -8   1 -19 120.423 106.402  23
  -8  -1 -19 251.635 101.280  23
  -8  -1 -20-67.0756 109.087  28
  -8   1 -20-160.415 95.7440  28
  -8   1 -21 140.001 88.7011  23
  -8  -1 -21 119.987 96.2889  28
  -8   1 -22 80.5755 76.1215  23
  -8  -1 -22 403.847 86.5244  28
  -8   1 -23 114.368 61.9351  23
  -8  -1 -23 53.1343 55.7338   7
  -8   1 -23 45.9583 57.4497   7
  -8  -2  23-49.9347 53.8653  21
   8   2 -23 23.9745 73.0674  18
   8   2 -22-30.2067 55.2594  16
   8   2 -22-49.7257 82.3150  18
  -8  -2  22 32.8768 63.2134  21
  -8   2  22-53.5136 59.1424   6
   8   2 -21 137.761 93.9394  18
  -8  -2  21 148.791 73.1677  21
   8   2 -21 98.7990 62.3524  16
  -8  -2  21 101.526 63.7582   6
  -8   2  21 32.8081 64.7022   6
   8   2 -20 114.975 96.1948  18
  -8  -2  20 26.4219 79.7909  21
   8   2 -20 107.890 72.1802  16
  -8   2  20-14.5386 73.2573   6
  -8  -2  20 68.1432 70.1129   6
   8   2 -19 286.013 101.769  18
  -8   2  19 88.9644 76.7336   6
  -8  -2  19 93.8216 77.1025   6
  -8  -2  19 108.270 88.8882  21
   8   2 -19 277.171 80.4603  16
   8   2 -18 382.810 88.0794  16
  -8  -2  18 131.523 95.4342  21
  -8  -2  18 42.2298 82.4111   6
  -8   2  18 44.8058 82.9067   6
   8   2 -18 342.765 103.633  18
   8   2 -17 508.882 100.311  16
  -8  -2  17-69.8117 95.6822  21
  -8  -2  17-4.47844 89.9306   6
  -8   2  17-46.3053 87.0780   6
   8   2 -17 585.649 106.741  18
   8   2 -16 374.952 100.444  16
   8   2 -16 342.491 96.2244  18
  -8  -2  16 114.395 96.9362  21
  -8  -2  16 19.0113 88.4491   6
  -8   2  16 86.1253 89.5085   6
   8   2 -15 285.422 94.2743  18
  -8   2  15 108.009 89.1686   6
  -8  -2  15 57.3327 90.4874   6
  -8  -2  15 139.408 96.8436  21
  -8  -2  14 2766.41 144.644  21
   8   2 -14 2895.65 128.073  18
   8   2 -14 2659.06 127.471  16
   8  -2 -14 2494.71 289.594   3
  -8  -2  14 2778.73 144.065   6
  -8   2  14 2847.18 142.297   6
  -8  -2  13 10.6146 76.2083  17
   8  -2 -13-2.10578 181.804   3
  -8   2  13 68.5843 80.8696   6
  -8  -2  13 62.0757 85.1322  21
   8   2 -13-53.3219 83.8059  16
   8   2 -12 638.099 84.8589  16
  -8  -2  12 704.748 96.1780  21
  -8  -2  12 659.615 85.5208  17
   8   2 -12 761.944 195.598   3
   8  -2 -12 727.826 196.596   3
   8   2 -11 31.2805 147.240   3
   8  -2 -11 74.2041 153.593   3
   8  -2 -10 4160.77 297.595   4
   8   2 -10 4010.16 286.609   4
   8   2  -9 193.428 135.738   4
   8  -2  -9 138.428 134.676   4
   8  -2  -8 413.356 139.549   4
   8   2  -8 434.380 138.653   4
   8  -2  -7 116.831 116.877   4
   8   2  -7 243.195 128.234   4
   8  -2  -6 5618.88 288.324   4
   8   2  -6 5473.92 279.706   4
   8   2  -5 757.135 139.487   4
   8  -2  -5 783.203 142.016   4
   8   2  -4 24672.3 519.302   4
   8  -2  -4 25219.4 534.737   4
  -8   2   3 9267.15 315.025  12
   8   2  -3 9197.91 318.181   4
   8  -2  -3 9320.48 325.150   4
  -8  -2   2 469.975 131.939  13
  -8   2   2 399.498 111.230  12
   8   2  -2 338.577 109.327   4
   8  -2  -2 437.789 115.957   4
  -8   2   1 810.491 123.068  12
  -8  -2   1 717.351 136.321  13
   8   2  -1 765.483 127.501   4
   8  -2  -1 829.689 142.110   4
  -8   2   0 18368.2 407.839  12
   8   2   0 18557.6 424.447   4
   8  -2   0 19191.8 441.365   4
  -8  -2   0 19329.9 498.345  13
  -8   2  -1 211.963 96.7306  12
  -8  -2  -1 149.583 105.734  13
   8   2   1 169.334 105.002   4
   8  -2   1 205.314 126.994   4
   8   2   2 6014.25 255.188   4
   8  -2   2 6322.67 265.761   4
  -8   2  -2 6110.02 226.959  10
  -8  -2  -2 6336.02 296.509  13
   8   2   3 1083.49 133.039   4
   8  -2   3 1066.52 132.583   4
  -8   2  -3 1471.16 154.023  10
  -8  -2  -3 1242.60 159.962  13
  -8  -2  -4 399.549 118.681  13
   8   2   4 234.478 94.5963   4
   8  -2   4 302.225 103.858   4
  -8   2  -4 520.623 129.257  10
   8   2   5 8.28801 90.1828   4
   8  -2   5-49.4774 94.1782   4
  -8   2  -5 125.649 115.387  10
   8  -2   6 3902.25 230.501   4
   8   2   6 3966.71 231.315   4
  -8  -2  -6 4195.91 236.370   5
  -8   2  -6 3860.81 226.488   5
  -8   2  -6 3871.24 196.900  10
  -8  -2  -7 252.603 120.781   5
  -8   2  -7 194.807 114.066   5
   8   2   7 231.770 106.234   4
   8  -2   7 211.127 104.819   4
   8  -2   7 290.925 109.684   9
  -8   2  -7 424.120 128.066  10
   8   2   8 1907.25 180.088   4
   8  -2   8 1824.87 177.128   4
  -8  -2  -8 1967.31 196.955   5
  -8   2  -8 1789.28 183.368   5
  -8   2  -8 2115.75 173.730  10
   8  -2   8 1871.77 175.675   9
   8  -2   9 31092.6 636.334   4
   8   2   9 32812.0 654.029   4
  -8  -2  -9 32577.9 668.368   5
  -8   2  -9 32679.6 666.973   5
  -8   2  -9 32270.0 521.341  10
  -8  -2 -10 2620.82 158.556  28
  -8   2 -10 2316.96 197.078  10
   8  -2  10 1883.80 194.161   9
   8  -2  10 1826.48 190.778   4
   8   2  10 2247.16 204.777   4
   8  -2  11 10963.1 242.417  17
  -8   2 -11 10720.7 340.998  10
   8  -2  11 9817.85 381.518   9
   8   2  11 11470.1 420.166   4
   8  -2  11 10680.3 403.212   4
  -8   2 -11 10621.0 220.335  23
  -8  -2 -11 10473.9 286.526  22
   8  -2  12 86.9292 105.297  17
   8  -2  12 21.8470 122.507   9
  -8   2 -12 80.5313 140.841  10
   8   2  12-19.2199 128.577   4
   8  -2  12-38.2637 124.298   4
  -8   2 -12 213.003 106.702  23
  -8  -2 -12 169.898 157.312  22
   8  -2  13 3434.71 163.300  17
  -8   2 -13 2727.14 215.885  10
   8  -2  13 2326.92 218.937   9
  -8   2 -13 3315.93 156.939  23
  -8  -2 -13 3167.29 208.454  22
   8  -2  13 2282.57 222.301   4
   8  -2  14 14748.4 275.019  17
  -8   2 -14 14448.5 262.686  23
   8  -2  15 835.670 122.105  17
  -8   2 -15 677.694 121.680  23
   8  -2  16 132.023 106.194  17
  -8   2 -16-2.84684 112.289  23
  -8  -2 -16-44.9014 137.911  28
  -8   2 -16-5.60353 108.732  28
   8  -2  17 1013.65 113.473  17
  -8   2 -17 886.441 125.441  23
   8  -2  18 38.4818 87.8330  17
  -8   2 -18-76.3395 111.342  23
   8  -2  19 271.444 83.0051  17
  -8   2 -19 113.755 100.239  23
  -8  -2 -19 45.0348 115.902  28
   8  -2  20 22.2320 70.1326  17
  -8   2 -20 21.0360 89.1249  23
  -8  -2 -20 197.093 104.430  28
   8  -2  21 71.9571 60.7001  17
  -8   2 -21 88.0475 77.1882  23
  -8  -2 -21 187.951 93.0939  28
  -8   2 -22 77.2288 64.7324  23
  -8  -3  22 93.5758 47.2622  21
   8   3 -21-88.5765 52.5924  16
  -8  -3  21-64.6413 57.6264  21
   8   3 -21-148.134 76.9587  18
   8   3 -20 211.512 61.4733  16
  -8  -3  20 146.103 70.0064  21
   8   3 -20 159.968 74.7846  18
   8   3 -19 114.505 65.9535  16
  -8  -3  19 47.6937 78.9085  21
   8   3 -19 159.710 81.8874  18
  -8  -3  18 196.746 72.0329  17
   8   3 -18 456.018 79.1416  16
  -8  -3  18 179.415 85.8436  21
   8   3 -18 362.741 87.2556  18
  -8  -3  17 53.3391 76.3126  17
   8   3 -17 291.957 81.8998  16
  -8  -3  17 101.252 90.5848  21
   8   3 -17 292.593 87.3939  18
  -8  -3  16 363.550 87.2985  17
   8   3 -16 261.578 82.0191  16
  -8  -3  16 115.217 107.916  21
   8   3 -15 1000.79 98.1403  18
  -8  -3  15 881.956 97.2236  17
  -8  -3  15 869.932 106.710  21
   8   3 -15 1026.35 99.6325  16
  -8  -3  14 1077.77 104.236  17
  -8  -3  14 1002.66 112.475  21
   8   3 -14 1069.79 99.9979  16
  -8  -3  13 775.518 100.730  17
  -8  -3  13 658.840 106.306  21
   8   3 -13 818.172 99.7315  16
  -8  -3  12 3161.38 137.782  17
  -8  -3  12 3019.51 149.411  21
  -8  -3  11 981.257 104.755  17
   8   3 -11 1188.66 100.670  16
  -8  -3  10 1118.27 102.462  17
  -8  -3  10 985.504 105.340  21
  -8   3   9 2482.17 219.425  12
  -8  -3   9 2435.79 120.126  17
   8   3  -9 2569.88 115.817  16
  -8  -3   9 2263.92 125.815  21
  -8   3   8 5745.26 301.612  12
  -8  -3   8 5442.08 156.766  17
  -8   3   7 1277.38 176.715  12
   8  -3  -7 1342.21 164.874  14
  -8   3   6 1046.55 163.582  12
   8  -3  -6 1008.09 150.022  14
  -8   3   5 1614.21 182.227  12
  -8  -3   5 1348.00 208.575  13
   8  -3  -5 1436.98 170.363  14
  -8   3   4 881.482 152.928  12
  -8  -3   4 743.585 176.023  13
  -8   3   3 62.9090 114.811  12
  -8  -3   3-51.0713 131.732  13
  -8   3   2 8.30670 108.925  12
  -8  -3   2-6.77121 131.605  13
  -8  -3   1 972.163 180.005  13
  -8   3   1 963.360 153.354  12
  -8  -3   0 333.488 140.602  13
  -8   3   0 219.319 117.578  12
  -8   3  -1 545.375 128.232  12
  -8  -3  -1 532.566 153.028  13
  -8   3  -2 402.465 119.869  12
  -8  -3  -2 361.346 139.556  13
  -8   3  -3 2675.13 191.368  12
   8  -3   3 2537.56 195.116   9
  -8  -3  -3 2612.53 243.761  13
   8  -3   4 89.9954 110.575   9
  -8   3  -4 88.9819 100.785  12
  -8  -3  -4 79.2511 126.443  13
  -8   3  -5 4024.90 218.867  10
   8  -3   5 3778.70 242.446   9
  -8   3  -6 1652.94 169.823  10
   8  -3   6 1449.86 176.400   9
  -8   3  -7 5227.81 179.816  27
  -8   3  -7 5293.86 244.227  10
   8  -3   7 5341.20 290.654   9
  -8   3  -7 5042.92 158.129  23
  -8  -3  -7 5130.65 229.100  22
  -8   3  -8 1343.57 124.180  27
  -8   3  -8 1484.75 172.312  10
   8  -3   8 1246.94 179.053   9
  -8  -3  -8 1399.40 175.323  22
  -8   3  -8 1228.70 115.210  23
   8  -3   8 1319.71 128.867  17
   8  -3   9 237.014 145.226   9
  -8   3  -9 499.729 150.601  10
   8  -3   9 262.979 114.552  17
  -8   3  -9 234.141 102.155  23
  -8  -3  -9 286.420 168.328  22
  -8   3 -10 893.337 101.242  24
  -8   3 -10 916.028 164.813  10
   8  -3  10 930.526 174.235   9
   8  -3  10 979.185 128.329  17
  -8   3 -10 1063.02 120.365  23
  -8  -3 -10 1059.67 182.202  22
  -8   3 -11 4923.49 147.613  24
  -8   3 -11 4747.46 250.731  10
  -8   3 -11 5232.58 174.569  23
   8  -3  11 5457.56 190.550  17
  -8   3 -12 2243.40 118.737  24
   8  -3  12 2382.86 149.006  17
  -8   3 -12 2249.81 139.524  23
  -8   3 -13 1148.23 105.187  24
   8  -3  13 1172.53 130.444  17
  -8   3 -13 1171.65 125.632  23
  -8   3 -14 295.074 91.2038  24
   8  -3  14 303.205 111.840  17
  -8   3 -14 320.534 112.335  23
  -8  -3 -14 41.4977 125.565  28
  -8   3 -15 712.001 92.7787  24
   8  -3  15 939.864 121.431  17
  -8   3 -15 815.481 118.894  23
  -8   3 -16 613.558 90.0963  24
   8  -3  16 553.003 109.510  17
  -8   3 -16 476.190 108.520  23
  -8  -3 -16 340.462 128.186  28
  -8   3 -17 329.542 81.8724  24
  -8   3 -17 222.488 100.846  23
   8  -3  17 240.235 96.0091  17
  -8  -3 -17 571.979 128.165  28
  -8   3 -18 23.0068 90.0711  23
   8  -3  18 59.1938 81.8159  17
  -8   3 -19-15.6263 82.1672  23
   8  -3  19 24.3930 71.7334  17
  -8   3 -20 2.34404 69.7196  23
   8  -3  20 39.9255 59.6992  17
  -8   3 -21 89.4244 60.8699  23
  -8  -4  19 342.388 59.3149  21
   8   4 -19 336.187 54.4041  16
  -8  -4  18 98.4564 63.0336  21
  -8  -4  18 16.4507 62.5676  17
   8   4 -18 218.088 59.9711  16
  -8  -4  17 490.703 74.8836  17
   8   4 -17 410.442 70.9972  16
  -8  -4  17 590.029 80.6623  21
   8   4 -16 702.185 81.7696  16
  -8  -4  16 839.818 91.6391  21
  -8  -4  16 680.553 88.7774  17
  -8  -4  15 457.071 90.2324  21
  -8  -4  15 397.891 88.2010  17
   8   4 -15 378.059 78.6776  16
  -8  -4  14 383.169 93.6980  21
  -8  -4  14 371.129 92.9794  17
   8   4 -14 326.672 80.9979  16
  -8  -4  13 37.7613 85.9462  21
  -8  -4  13-105.300 92.6188  17
   8   4 -13 84.6882 77.4878  16
  -8  -4  12 57.2217 86.7936  21
  -8  -4  12 58.1428 93.1419  17
   8   4 -12 123.708 80.1856  16
   8   4 -11 1501.76 108.130  16
  -8  -4  11 1375.81 118.786  21
  -8  -4  11 1651.14 119.409  17
   8   4 -10 521.759 86.8436  16
  -8  -4  10 387.307 96.6647  21
  -8  -4  10 476.715 99.6786  17
   8   4  -9 182.131 78.6185  16
   8  -4  -9 96.4484 82.8262  29
  -8  -4   9 83.9959 91.2080  21
  -8  -4   9 117.263 93.2095  17
  -8  -4   8 364.770 100.685  17
   8   4  -8 537.444 87.3728  16
   8  -4  -8 361.631 96.2324  29
   8  -4  -8 326.037 136.551  14
  -8  -4   8 366.032 96.5390  21
  -8   4   8 355.265 148.377  12
  -8  -4   8 248.363 170.143  13
  -8  -4   7 846.175 108.560  17
   8   4  -7 962.519 91.2577  16
  -8   4   7 748.948 102.867  27
   8  -4  -7 770.195 110.685  29
   8  -4  -7 869.576 170.102  14
  -8  -4   7 754.237 107.757  21
  -8   4   7 835.500 170.664  12
  -8  -4   7 778.625 208.274  13
  -8  -4   6 4810.02 166.136  17
   8   4  -6 5183.26 145.948  16
  -8   4   6 4723.75 171.001  27
   8  -4  -6 4842.98 186.787  29
  -8  -4   6 4806.14 369.068  13
   8  -4  -6 5093.17 310.876  14
  -8   4   6 5184.23 314.171  12
  -8  -4   6 4721.81 169.623  21
  -8   4   5 156.798 144.595  12
  -8  -4   5 75.0768 160.492  13
  -8  -4   5 122.186 90.5529  17
   8   4  -5 237.145 76.7799  16
   8  -4  -5 222.111 137.385  14
   8  -4  -5 181.590 96.7655  29
  -8  -4   5 91.1531 86.9129  21
  -8   4   5 173.615 89.7487  27
  -8  -4   4 1055.18 106.011  17
   8  -4  -4 1261.30 190.237  14
  -8   4   4 1298.66 196.976  12
  -8  -4   4 1218.11 225.111  13
  -8   4   4 1157.75 110.592  27
   8  -4  -4 1106.05 122.574  29
  -8  -4   3 402.113 93.3964  17
   8  -4  -3 582.793 164.561  14
   8  -4  -3 458.159 105.499  29
  -8  -4   3 550.880 178.786  13
  -8   4   3 559.190 163.745  12
  -8   4   3 457.353 97.3062  27
   8  -4  -2 216.020 147.187  14
   8  -4  -2 230.794 97.4461  29
  -8   4   2 157.457 144.353  12
  -8  -4   2 231.042 173.547  13
  -8   4   2 187.142 81.9409  26
  -8   4   2 265.028 91.5747  27
   8  -4  -1-0.07146 155.933  14
   8  -4  -1 21.4261 93.1398  29
  -8   4   1 16.2596 73.4115  26
  -8   4   1 82.4264 89.7533  27
  -8   4   1-10.4381 138.491  12
  -8  -4   1 77.6322 150.228  13
  -8   4   0 1103.90 114.859  27
   8  -4   0 976.175 123.686  29
  -8   4   0 1065.23 181.090  12
  -8  -4   0 967.445 205.263  13
  -8   4   0 932.621 96.8399  26
  -8  -4  -1 3420.18 309.359  13
   8  -4   1 2990.98 164.125  29
  -8   4  -1 3271.51 155.661  27
  -8   4  -1 3284.84 143.626  26
  -8   4  -1 3171.91 242.304  12
   8  -4   2 995.158 125.058  29
  -8   4  -2 1018.35 117.300  27
  -8   4  -2 958.005 107.413  26
  -8   4  -2 824.269 96.2164  25
  -8   4  -2 1034.28 176.615  12
  -8  -4  -2 774.723 197.626  13
   8  -4   3 8531.55 245.082  29
  -8   4  -3 9285.97 234.272  27
  -8   4  -3 9110.67 227.663  26
  -8   4  -3 8678.14 200.460  25
  -8   4  -3 9242.81 370.581  12
   8  -4   4 3797.10 177.058  29
  -8   4  -4 4098.84 173.999  27
  -8   4  -4 4038.97 260.453  12
  -8   4  -4 3844.89 149.146  25
  -8   4  -5 1543.76 111.947  25
  -8   4  -5 1534.82 183.611  10
  -8   4  -5 1423.88 178.842  12
  -8   4  -5 1743.33 133.582  27
   8  -4   5 1673.49 132.902  29
  -8   4  -6 2287.60 125.616  25
   8  -4   6 2259.13 136.554  29
  -8   4  -6 2327.01 145.335  27
  -8   4  -6 1996.85 194.524  10
   8  -4   6 2117.93 227.675   9
  -8   4  -6 1967.54 129.798  23
  -8   4  -7 2267.14 127.025  25
  -8   4  -7 2090.89 135.024  23
  -8   4  -7 1813.68 191.597  10
   8  -4   7 1958.65 222.089   9
   8  -4   7 2151.38 136.757  29
  -8   4  -8 6982.88 192.179  23
  -8   4  -9 2698.92 146.185  23
   8  -4   9 2470.79 148.167  17
  -8   4 -10 519.943 113.666  23
   8  -4  10 441.337 112.537  17
  -8   4 -11 375.356 96.4898  24
  -8   4 -11 410.836 111.882  23
   8  -4  11 275.338 105.332  17
  -8   4 -12 732.692 114.235  23
  -8   4 -12 776.938 100.424  24
   8  -4  12 735.256 112.934  17
  -8   4 -13 607.867 109.514  23
  -8   4 -13 634.346 94.3017  24
   8  -4  13 597.889 107.125  17
  -8   4 -14 730.275 106.618  23
  -8   4 -14 885.348 98.3046  24
   8  -4  14 660.325 102.557  17
  -8   4 -15 23.1629 88.9200  23
  -8   4 -15 185.255 83.4795  24
   8  -4  15 122.239 88.2016  17
  -8   4 -16 9.37399 83.3731  23
  -8   4 -16 236.792 76.5494  24
   8  -4  16 47.5641 76.7104  17
  -8   4 -17 159.410 77.2079  23
  -8   4 -17 270.203 72.2929  24
   8  -4  17 29.6432 68.1089  17
   8  -4  18 653.867 68.6586  17
  -8   4 -18 500.254 75.7292  23
  -8   4 -18 640.891 66.1290  24
   8  -4  19 498.435 54.6771  17
   8   5 -16-64.4417 49.7745  16
   8   5 -15-68.6959 57.3009  16
  -8  -5  15 0.54635 60.2442  17
   8   5 -14 15.1035 61.3613  16
  -8  -5  14 15.6814 67.8465  17
   8   5 -13 198.075 67.8669  16
  -8  -5  13 251.199 81.1471  17
   8   5 -12 188.850 73.0157  16
  -8  -5  12 188.195 80.6114  17
   8   5 -11 150.007 76.6998  16
   8  -5 -11 75.8549 66.1023  29
  -8  -5  11 133.003 84.3966  17
   8   5 -10 89.7493 74.3187  16
   8  -5 -10-4.68703 73.7817  29
  -8  -5  10 32.4761 84.6251  17
   8   5  -9 155.466 74.9681  16
  -8  -5   9 72.1917 87.3639  17
   8  -5  -9 10.8990 75.4164  29
  -8  -5   8 1698.80 117.332  17
   8   5  -8 1869.44 106.292  16
   8  -5  -8 1749.93 119.902  29
  -8   5   7 189.167 77.6808  26
   8   5  -7 454.704 83.7895  16
  -8  -5   7 316.809 92.5475  17
   8  -5  -7 315.954 93.6684  29
   8   5  -6 1865.86 104.080  16
   8  -5  -6 1752.50 131.288  29
   8  -5  -5 2568.05 146.520  29
   8   5  -5 2475.12 113.623  16
   8  -5  -4 140.982 103.915  29
   8   5  -4 179.422 78.2172  16
  -8   5   4 35.6608 79.1389  26
  -8   5   4 49.6225 78.2996  27
   8  -5  -3 8.32919 99.1068  29
  -8   5   3 43.7739 82.3708  27
  -8   5   3-87.1861 82.6858  26
   8  -5  -2 153.447 99.9271  29
  -8   5   2 16.7798 80.5093  26
  -8   5   2 153.705 87.7123  27
   8  -5  -1-89.1713 106.297  29
  -8   5   1 64.5067 79.6521  26
  -8   5   1 92.2447 90.5183  27
   8  -5   0 483.009 95.0636  19
  -8   5   0 719.805 118.751  27
   8  -5   0 375.798 110.898  29
  -8   5   0 907.562 119.628  26
  -8   5   0 1230.92 125.190  25
   8  -5   1 5215.88 178.274  19
  -8   5  -1 5609.93 185.647  27
   8  -5   1 5500.43 190.367  29
  -8   5  -1 5745.82 184.552  26
  -8   5  -1 5665.55 167.882  25
   8  -5   2 163.338 86.7347  19
   8  -5   2 164.268 99.4857  29
  -8   5  -2 474.356 101.105  25
  -8   5  -2 386.766 111.033  27
   8  -5   3 143.119 86.0146  19
   8  -5   3 101.954 89.4944  29
  -8   5  -3 175.610 83.4902  25
   8  -5   4 1205.89 114.499  19
   8  -5   4 1007.57 113.114  29
  -8   5  -4 1102.75 113.401  23
  -8   5  -4 1292.90 107.653  25
   8  -5   5 601.989 101.951  19
  -8   5  -5 496.387 77.5323  20
   8  -5   5 458.820 92.0219  29
  -8   5  -5 604.788 104.679  23
  -8   5  -5 705.556 97.1323  25
   8  -5   6 277.008 90.1051  19
  -8   5  -6 256.771 67.7922  20
   8  -5   6 290.659 83.1316  29
  -8   5  -6 397.760 88.1461  25
  -8   5  -6 291.414 99.6803  23
   8  -5   7 523.977 95.7230  19
  -8   5  -7 470.500 69.4507  20
  -8   5  -7 521.108 103.025  23
   8  -5   8-32.1123 83.7326  19
  -8   5  -8 35.8790 91.8866  23
   8  -5   9 177.503 96.6041  19
  -8   5  -9 194.125 91.9593  23
   8  -5  10 113.700 75.2297  19
  -8   5 -10 134.071 88.1900  23
  -8   5 -10 38.8712 85.6581  24
   8  -5  11 162.355 72.9079  19
  -8   5 -11 122.200 80.0447  24
  -8   5 -11 107.157 82.7349  23
   8  -5  12 45.5882 65.3916  19
  -8   5 -12 130.297 79.0983  24
  -8   5 -12 105.503 80.0382  23
   8  -5  12 105.289 68.9175  17
   8  -5  13 500.519 69.7189  19
   8  -5  13 603.188 72.7645  17
  -8   5 -13 665.683 80.0599  24
   8  -5  14 20.7899 57.6460  17
   8  -5  14 27.5264 51.8486  19
   8  -5  15 84.0916 52.3638  17
   8  -5  15 36.0601 46.8240  19
  -8   5 -15 180.604 59.4868  24
   8   6 -12 256.484 48.5979  16
  -8   6  11-4.30153 38.2556  26
   8   6 -11 52.4525 50.6626  16
   8   6 -10 194.675 58.7125  16
  -8   6  10 80.8131 44.7854  26
   8  -6 -10 186.120 56.3445  29
   8  -6  -9 479.708 65.9100  29
   8   6  -9 623.928 67.6747  16
   8   6  -8 88.4471 61.0295  16
  -8   6   8 57.2163 49.9546  26
   8  -6  -8 22.3968 63.5947  29
  -8   6   7 371.556 59.6366  26
   8  -6  -7 384.194 73.1400  29
   8   6  -6 409.072 68.1295  16
  -8   6   6 217.581 58.0800  26
   8  -6  -6 201.307 72.8156  29
   8   6  -5 240.476 65.1583  16
  -8   6   5 191.912 59.4471  26
  -8   6   5-17.4734 67.2618  25
   8  -6  -5 169.473 78.0624  29
  -8   6   4-11.4196 64.7551  25
   8  -6  -4 99.1564 75.1922  29
  -8   6   3-30.2598 63.7783  25
   8  -6  -3 47.1460 78.6253  29
  -8   6   2-32.3603 65.9372  25
   8  -6  -2 10.1762 76.2328  29
  -8   6   1-15.3365 66.3894  25
   8  -6  -1 40.0086 74.4875  29
  -8   6   0 870.991 88.6492  25
   8  -6   0 142.875 78.4916  29
  -8   6  -1 2331.02 106.609  25
   8  -6   1 2122.54 111.273  29
  -8   6  -2 247.146 64.2474  20
   8  -6   2 298.586 76.3905  29
   8  -6   3 809.633 81.0621  19
  -8   6  -3 620.440 68.9479  20
  -8   6  -3 877.785 83.2770  25
   8  -6   3 616.929 77.0616  29
   8  -6   4 57.1820 62.5369  19
  -8   6  -4-3.92877 52.6115  20
  -8   6  -4 136.489 67.9436  25
   8  -6   4 36.8560 57.2842  29
   8  -6   5 90.3257 62.5124  19
  -8   6  -5 55.3317 51.6309  20
   8  -6   6 50.2976 60.2949  19
  -8   6  -6 83.5557 48.7925  20
   8  -6   7 158.399 57.8698  19
  -8   6  -7 208.510 49.7312  20
   8  -6   8 282.701 58.2657  19
  -8   6  -8 229.260 64.8060  24
   8  -6   9 8.57973 47.9231  19
  -8   6  -9-6.39372 61.7210  24
   8  -6  10 66.8282 45.3043  19
  -8   6 -10 98.7712 54.4382  24
  -9   0  24-11.9566 43.3212   6
  -9   0  23-8.43820 55.0189   6
  -9   0  22-5.62277 66.9048   6
  -9   0  21-2.91758 76.2529   6
   9   0 -21-246.172 125.228  18
   9   0 -20-109.797 83.8588  16
  -9   0  20 53.6183 85.6090   6
   9   0 -20-227.493 137.246  18
   9   0 -19 663.752 99.0874  16
  -9   0  19 695.468 104.968   6
   9   0 -19 872.070 146.165  18
   9   0 -18-155.080 102.914  16
  -9   0  18 25.9494 91.2940   6
   9   0 -18 14.9514 129.318  18
   9   0 -17-29.8705 98.8237  16
  -9   0  17 238.383 98.9794   6
   9   0 -17 230.664 131.293  18
   9   0 -16-140.808 106.059  16
   9   0 -16-298.812 136.929  18
  -9   0  16 14.0364 90.9069   6
   9   0 -15 1549.18 125.519  16
   9   0 -15 1558.80 252.024   3
   9   0 -15 1543.63 138.725  18
  -9   0  15 1549.74 123.655   6
   9   0 -14 35.9098 185.297   3
  -9   0  14-32.0275 86.3064   6
   9   0 -14-30.7526 93.0237  16
   9   0 -14-147.457 117.814  18
  -9   0  13 576.748 93.4343   6
   9   0 -13 525.445 189.528   4
   9   0 -13 656.588 96.9026  16
   9   0 -13 429.847 107.057  18
   9   0 -12-36.0504 163.303   4
   9   0 -11 7695.39 390.410   4
   9   0 -10-87.9800 155.143   4
   9   0  -9 4623.94 284.305   4
   9   0  -8 24.6683 128.181   4
   9   0  -7-25.7229 123.429   4
   9   0  -6 13.9673 118.878   4
   9   0  -5 146.303 118.384   4
   9   0  -4 42.3550 110.864   4
   9   0  -3 815.905 139.292   4
   9   0  -2 12.2458 115.077   4
   9   0  -1 216.563 112.440   4
   9   0   0-5.22434 106.386   4
  -9   0   0 212.752 107.245  10
   9   0   1 2607.46 187.941   4
  -9   0  -1 2544.36 148.566  10
   9   0   2-20.1744 101.450   4
  -9   0  -2 59.4312 110.062  10
   9   0   3 3708.12 211.047   4
  -9   0  -3 3950.91 185.483  10
   9   0   4 22.6311 106.933   4
  -9   0  -4-84.8920 129.715  10
   9   0   5 16.9489 104.719   4
  -9   0  -5-77.4604 130.704  10
   9   0   6-48.4979 105.098   4
   9   0   7 634.928 131.434   4
  -9   0  -8-91.1592 129.303   5
   9   0   8 11.3295 110.803   4
   9   0   9 679.839 143.201   4
  -9   0  -9 783.546 152.428   5
  -9   0 -10 44.1799 130.628   5
   9   0  10-54.0950 117.420   4
  -9   0 -11 166.681 81.1179   6
  -9   0 -11 184.692 144.759   5
   9   0  11 37.3629 119.010   4
  -9   0 -12 21.3807 83.5015   6
  -9   0 -12-12.0051 96.5847  23
  -9   0 -13 79.6335 89.9245   6
  -9   0 -13 5.13043 104.037  23
  -9   0 -14-134.662 134.044  28
  -9   0 -14-39.6023 110.431  23
   9   0  15 1575.84 118.128  17
  -9   0 -15 2007.36 140.186  23
  -9   0 -16-88.9549 113.827  23
  -9   0 -16-5.39206 126.235  28
  -9   0 -17 202.989 106.537  23
  -9   0 -17 377.387 126.751  28
  -9   0 -18 11.8689 101.064  23
  -9   0 -18 52.9878 123.112  28
  -9   0 -19 935.618 109.649  23
  -9   0 -19 557.771 110.072  28
  -9   0 -20 51.1448 88.8872  23
  -9   0 -20-139.814 97.4636  28
  -9   0 -21 56.5864 77.0797  23
  -9   0 -21-35.3953 83.9835  28
  -9   0 -22 5.76540 70.2767  28
  -9   1  23-31.4306 53.1793   6
  -9  -1  23-15.8643 50.1664   6
   9   1 -23-27.3066 86.5096  18
   9   1 -22 12.1414 54.5817  16
  -9  -1  22 17.0633 58.2472  21
  -9   1  22-115.549 66.6685   6
  -9  -1  22-11.6134 64.3557   6
   9   1 -22 66.3446 98.0253  18
   9   1 -21-53.2368 66.5445  16
  -9  -1  21-60.6495 64.7646  21
  -9  -1  21-58.7083 72.2252   6
  -9   1  21-47.4445 74.7859   6
   9   1 -21 48.1551 106.493  18
   9   1 -20-116.129 82.7691  16
   9   1 -20-191.249 116.546  18
  -9  -1  20-65.4566 74.0268  21
  -9   1  20-99.3315 84.3186   6
  -9  -1  20-64.4357 83.0227   6
   9   1 -19 731.421 116.796  18
  -9  -1  19 621.459 92.5379  21
   9   1 -19 681.541 95.5657  16
  -9  -1  19 855.246 104.066   6
  -9   1  19 814.611 103.331   6
   9   1 -18 754.309 121.926  18
   9  -1 -18 940.864 157.193  18
  -9  -1  18 701.849 94.9579  21
   9   1 -18 723.014 100.567  16
  -9  -1  18 880.305 108.104   6
  -9   1  18 728.070 107.115   6
   9   1 -17-180.836 117.513  18
   9  -1 -17-166.411 149.773  18
  -9   1  17 89.0661 93.2891   6
  -9  -1  17 20.6498 90.7791   6
  -9  -1  17 14.9961 81.8954  21
   9   1 -17-21.0745 90.2561  16
   9   1 -16 614.600 112.980  18
   9  -1 -16 618.027 151.015  18
   9  -1 -16 476.788 106.534  16
   9   1 -16 576.687 107.524  16
  -9  -1  16 504.233 93.2885  21
  -9  -1  16 633.885 106.253   6
  -9   1  16 567.700 104.354   6
   9   1 -15 4580.50 172.808  18
   9  -1 -15 4550.02 353.000   3
   9   1 -15 4607.91 352.746   3
   9  -1 -15 4454.06 174.604  16
   9   1 -15 4540.04 166.477  16
  -9  -1  15 3908.95 154.790  21
  -9   1  15 4334.53 171.782   6
  -9  -1  15 4490.78 174.823   6
   9  -1 -14 1998.09 167.417  18
   9  -1 -14 2042.38 133.989  16
   9   1 -14 2091.97 127.494  16
   9  -1 -14 1869.71 258.668   3
   9   1 -14 1945.39 265.194   3
  -9  -1  14 1711.92 119.337  21
  -9  -1  14 1905.97 131.010   6
  -9   1  14 1964.69 131.347   6
   9  -1 -13 677.295 135.797  18
   9  -1 -13 617.996 101.950  16
   9   1 -13 853.600 102.007  16
   9   1 -13 676.012 201.929   3
   9  -1 -13 696.362 202.979   3
  -9  -1  13 633.714 103.419   6
  -9   1  13 660.155 103.584   6
  -9  -1  13 587.719 93.0991  21
   9   1 -12 8152.48 193.356  16
   9  -1 -12 7931.72 200.100  16
  -9   1  12 7740.86 206.144   6
  -9  -1  12 7712.97 208.811   6
  -9  -1  12 6851.39 184.109  21
   9  -1 -12 8023.08 229.089  18
   9  -1 -12 7980.44 423.779   4
   9   1 -12 7690.45 417.720   4
   9  -1 -11 396.401 170.079   4
   9   1 -11 333.056 162.543   4
   9  -1 -10 1202.28 197.760   4
   9   1 -10 1161.71 193.426   4
   9  -1  -9 173.215 137.347   4
   9   1  -9 119.106 129.294   4
   9  -1  -8 2344.30 217.257   4
   9   1  -8 2226.13 210.257   4
   9   1  -7 1355.99 173.933   4
   9  -1  -7 1296.91 171.933   4
   9   1  -6-9.62476 123.361   4
   9  -1  -6-5.59463 119.844   4
   9   1  -5 11701.2 377.276   4
   9  -1  -5 11726.3 379.780   4
   9   1  -4 3452.56 218.643   4
   9  -1  -4 3610.96 224.237   4
   9   1  -3 2610.61 191.176   4
   9  -1  -3 2495.44 192.172   4
   9   1  -2 113.907 108.982   4
   9  -1  -2 130.682 111.149   4
   9   1  -1 10461.0 334.387   4
   9  -1  -1 10714.0 344.908   4
   9   1   0 14844.9 401.542   4
   9  -1   0 15240.4 405.143   4
   9   1   1 14144.1 392.103   4
   9  -1   1 14743.8 401.757   4
   9   1   2 27.5608 102.154   4
   9  -1   2 22.1468 105.642   4
   9   1   3 669.649 125.145   4
   9  -1   3 640.137 121.945   4
  -9   1  -3 868.253 140.160  10
   9   1   4 1945.80 171.635   4
   9  -1   4 1957.33 175.055   4
  -9   1  -4 1999.26 159.764  10
   9   1   5 2223.66 189.607   4
   9  -1   5 2076.68 182.013   4
  -9   1  -5 2215.66 168.160  10
   9   1   6 5841.53 278.814   4
   9  -1   6 5932.38 281.516   4
  -9   1  -6 5885.58 241.371  10
   9   1   7 2756.92 211.613   4
   9  -1   7 2633.00 210.049   4
  -9  -1  -7 2515.29 205.057   5
  -9   1  -7 2583.51 210.101   5
  -9   1  -7 2906.23 191.536  10
   9   1   8 5209.15 280.754   4
   9  -1   8 5203.89 279.031   4
  -9   1  -8 4846.74 272.806   5
  -9  -1  -8 5033.63 279.567   5
  -9   1  -8 5060.98 238.194  10
  -9   1  -9 76.7951 127.391   5
   9   1   9 84.8768 115.060   4
   9  -1   9 68.8423 113.670   4
  -9  -1  -9 124.007 129.278   5
  -9   1  -9-2.37991 137.534  10
  -9   1 -10 1687.41 175.241  10
   9   1  10 1986.05 207.102   4
   9  -1  10 1922.27 199.454   4
  -9  -1 -10 1944.09 211.884   5
  -9   1 -10 2006.30 215.471   5
  -9   1 -11-228.473 161.060  10
  -9   1 -11 163.946 96.7507  23
  -9  -1 -11-85.1669 143.999  22
  -9  -1 -11-127.089 130.551  28
  -9  -1 -11 121.353 86.8909   6
  -9   1 -11 155.491 85.0836   6
   9   1  11 26.0778 126.142   4
   9  -1  11 96.4955 123.307   4
  -9  -1 -11 131.007 140.028   5
  -9   1 -11 121.208 145.910   5
  -9  -1 -12-146.735 145.495  22
  -9   1 -12 49.9028 104.270  23
  -9   1 -12 46.7661 84.0710   6
  -9  -1 -12-9.67883 87.4226   6
   9   1  12-39.2526 130.627   4
   9  -1  12-64.9709 134.615   4
   9  -1  13-92.1135 112.325  17
  -9   1 -13 94.1394 108.319  23
  -9  -1 -13 157.184 95.4019   6
  -9   1 -13 107.669 91.1758   6
  -9  -1 -13 198.413 133.528  28
   9   1  13-47.9207 131.824   4
   9  -1  13 63.9479 128.374   4
   9   1  14 2252.95 238.364   4
   9  -1  14 2346.27 144.304  17
  -9  -1 -15 105.397 136.963  28
  -9   1 -15 68.4399 120.816  28
  -9   1 -15 1199.23 129.464  23
   9  -1  15 985.233 119.025  17
  -9   1 -16 8.77142 116.514  28
  -9  -1 -16 43.4857 130.768  28
  -9   1 -16 509.414 119.053  23
   9  -1  16 414.913 104.446  17
  -9   1 -17 144.559 111.960  28
  -9  -1 -17 65.1425 128.644  28
  -9   1 -17-136.486 113.700  23
   9  -1  17-3.08594 87.5317  17
  -9   1 -18 74.0743 101.133  28
  -9  -1 -18-22.3054 125.420  28
   9  -1  18 123.229 83.1109  17
  -9  -1 -19 22.8484 110.621  28
  -9   1 -19 141.849 93.7605  28
  -9   1 -19-23.7297 100.064  23
   9  -1  19-27.5413 74.5382  17
  -9  -1 -20 59.6766 95.2727  28
  -9   1 -20-144.201 88.1557  28
  -9   1 -20 98.2121 88.2936  23
  -9  -1 -21 81.7715 85.3042  28
  -9   1 -21 319.468 80.2846  23
  -9  -1 -22 176.163 73.8533  28
  -9   1 -22 85.4998 64.1875  23
   9   2 -22-27.7626 47.3124  16
  -9  -2  22 8.30157 52.3125  21
   9   2 -22-15.5633 76.8708  18
   9   2 -21-24.8165 59.9132  16
  -9  -2  21 43.8077 54.2092   6
  -9   2  21-6.89507 60.8849   6
  -9  -2  21 9.36986 64.0484  21
   9   2 -21-28.6022 90.2680  18
   9   2 -20-11.0058 68.4783  16
  -9   2  20-78.6720 69.5220   6
  -9  -2  20-38.6899 64.7284   6
  -9  -2  20-22.3353 73.7389  21
   9   2 -20-69.6199 95.7599  18
   9   2 -19 324.162 80.0009  16
  -9  -2  19 244.414 73.8096   6
  -9   2  19 123.017 73.4815   6
  -9  -2  19 271.226 83.7368  21
   9   2 -19 366.642 101.624  18
   9   2 -18 91.0483 83.6396  16
  -9  -2  18-156.325 122.853  21
   9   2 -18 154.356 98.7831  18
  -9   2  18-131.354 82.1481   6
  -9  -2  18-131.840 79.9054   6
   9   2 -17 3527.39 141.315  16
  -9  -2  17 3027.26 142.927  21
   9   2 -17 3529.49 144.301  18
  -9  -2  17 2892.48 134.685   6
  -9   2  17 2658.73 136.084   6
  -9  -2  16 6768.06 191.108  21
  -9  -2  16 6384.55 189.306   6
  -9   2  16 6193.13 184.312   6
  -9  -2  15 13.1730 87.4052   6
  -9   2  15 83.9396 85.7411   6
  -9  -2  15 8.14588 93.0885  21
  -9   2  14 72.5854 84.8921   6
  -9  -2  14 52.3453 86.7864   6
  -9  -2  14 3.47988 91.7813  21
   9   2 -14-87.6569 92.2974  16
  -9  -2  13 410.707 86.7501  17
   9   2 -13 153.668 86.4718  16
  -9   2  13 348.264 89.4297   6
  -9  -2  13 327.316 89.9588   6
  -9  -2  13 289.717 92.0132  21
   9  -2 -13 360.990 205.487   3
  -9  -2  12 238.897 84.7466  17
   9   2 -12 13.3983 86.2667  16
  -9   2  12 115.033 80.6107   6
   9  -2 -12 171.443 181.468   3
  -9  -2  12 150.963 84.9764  21
   9  -2 -11-141.839 184.184   4
  -9  -2  11-59.1083 83.9053  21
  -9  -2  11-60.8180 78.0499  17
   9   2 -11-19.4008 78.9112  16
   9  -2 -10 365.440 171.685   4
   9   2 -10 495.606 166.476   4
  -9  -2  10 254.522 78.7530  21
  -9  -2  10 309.197 78.8892  17
   9   2 -10 404.744 79.5877  16
   9  -2  -9 890.873 180.901   4
   9   2  -9 757.512 175.113   4
   9  -2  -8 62.2833 128.267   4
   9   2  -8 2.80956 132.189   4
   9  -2  -7 1717.41 195.958   4
   9   2  -7 1722.01 197.568   4
   9  -2  -6 779.838 152.886   4
   9   2  -6 766.601 156.186   4
   9   2  -5 836.909 148.033   4
   9  -2  -5 926.550 156.290   4
   9   2  -4 171.753 114.157   4
   9  -2  -4 62.4074 109.826   4
  -9   2   4 224.886 107.206  12
   9   2  -3 639.616 134.061   4
   9  -2  -3 625.493 133.796   4
  -9  -2   3 611.101 147.282  13
  -9   2   3 544.963 124.069  12
   9   2  -2 335.000 118.919   4
   9  -2  -2 349.596 128.946   4
  -9   2   2 289.753 108.893  12
  -9  -2   2 379.696 130.626  13
  -9  -2   1 5370.09 297.385  13
   9   2  -1 5296.13 260.150   4
   9  -2  -1 5322.38 268.312   4
  -9   2   1 5199.24 245.953  12
  -9   2   1 4784.35 203.542  10
   9   2   0 187.515 112.128   4
   9  -2   0 153.338 133.408   4
  -9  -2   0 282.270 123.069  13
   9   2   1 567.221 126.984   4
   9  -2   1 583.652 134.017   4
  -9  -2  -1 566.674 132.664  13
  -9   2  -1 854.770 142.336  10
   9   2   2 3914.88 232.387   4
   9  -2   2 3920.62 237.785   4
  -9  -2  -2 4051.09 258.580  13
  -9   2  -2 3707.14 190.274  10
   9   2   3 489.772 123.918   4
   9  -2   3 412.097 120.175   4
  -9  -2  -3 427.613 126.076  13
  -9   2  -3 421.163 125.591  10
   9   2   4 2690.26 199.432   4
   9  -2   4 2676.20 202.114   4
  -9  -2  -4 2357.15 212.423  13
  -9   2  -4 2534.53 173.468  10
   9   2   5 698.652 134.967   4
   9  -2   5 698.098 133.299   4
  -9   2  -5 718.936 135.459  10
  -9  -2  -6 593.845 134.807   5
  -9   2  -6 439.864 125.321   5
   9   2   6 613.478 131.897   4
   9  -2   6 592.797 128.733   4
  -9   2  -6 782.392 141.814  10
  -9  -2  -7-9.76296 125.355   5
  -9   2  -7-81.4070 125.577   5
   9   2   7 18.2463 112.372   4
   9  -2   7-54.1264 110.816   4
  -9   2  -7 85.3628 123.542  10
  -9  -2  -8 39.0323 132.577   5
  -9   2  -8 47.8864 129.281   5
   9   2   8 118.894 120.264   4
   9  -2   8 120.943 117.819   4
  -9   2  -8 188.042 131.370  10
   9   2   9 3011.08 235.230   4
   9  -2   9 2766.73 227.904   4
  -9  -2  -9 3142.66 254.853   5
  -9   2  -9 3010.03 248.444   5
  -9   2  -9 2993.92 139.594  23
  -9  -2  -9 2877.00 195.597  22
  -9   2  -9 3094.89 213.862  10
  -9   2 -10 557.305 156.861  10
   9  -2  10 331.499 106.740  17
   9   2  10 325.295 143.758   4
   9  -2  10 302.781 138.906   4
  -9  -2 -10 409.959 92.2555   6
  -9   2 -10 522.603 106.868  23
  -9  -2 -10 466.961 162.742  22
  -9   2 -11 7100.89 302.912  10
   9  -2  11 6614.71 212.651  17
   9   2  11 7004.71 350.917   4
   9  -2  11 6345.68 338.605   4
  -9  -2 -11 6892.79 209.476   6
  -9   2 -11 7404.17 197.984  23
  -9  -2 -11 7202.90 260.670  22
   9  -2  12 533.189 121.315  17
  -9   2 -12 549.310 157.070  10
  -9   2 -12 656.833 117.541  23
  -9  -2 -12 860.437 170.606  22
   9  -2  12 397.615 148.371   4
   9  -2  13 513.929 121.340  17
  -9  -2 -13 645.667 164.902  22
  -9   2 -13 561.559 116.644  23
  -9  -2 -13 209.179 135.670  28
   9  -2  14 1477.99 134.927  17
  -9   2 -14 1459.50 132.237  23
  -9  -2 -14 1479.96 172.591  22
   9  -2  15 162.258 108.823  17
  -9   2 -15 19.8882 110.598  23
  -9  -2 -15-18.7238 135.687  28
   9  -2  16 2332.51 140.490  17
  -9   2 -16 2117.67 139.383  23
  -9  -2 -16-34.2783 128.893  28
  -9   2 -16 23.0134 104.022  28
   9  -2  17 627.370 103.884  17
  -9   2 -17 555.606 112.496  23
  -9   2 -17 243.379 99.9148  28
  -9  -2 -17 184.804 120.316  28
   9  -2  18 61.9337 84.9456  17
  -9   2 -18-100.710 103.974  23
  -9  -2 -18 140.111 113.562  28
   9  -2  19 88.8258 75.5262  17
  -9   2 -19 23.5019 91.6498  23
  -9  -2 -19 43.7215 106.977  28
   9  -2  20 69.0844 62.9384  17
  -9   2 -20 56.7894 77.4126  23
  -9  -2 -20 201.637 92.3742  28
   9  -2  21 40.7005 52.6836  17
  -9   2 -21 55.0617 65.9473  23
   9   3 -21-127.404 48.4447  16
  -9  -3  21 22.8442 49.5604  21
   9   3 -20-29.2665 53.8860  16
  -9  -3  20 97.0325 60.2065  21
   9   3 -20-116.775 79.7934  18
   9   3 -19 17.2227 61.8420  16
  -9  -3  19 75.2169 70.5041  21
   9   3 -19-10.8763 80.9088  18
   9   3 -18 120.095 71.6541  16
  -9  -3  18 33.5698 77.7976  21
  -9  -3  17 443.450 77.1729  17
   9   3 -17 562.738 82.3681  16
  -9  -3  17 522.360 93.1257  21
  -9  -3  16 725.162 101.160  21
  -9  -3  16 766.931 89.6245  17
  -9  -3  15-145.089 106.544  21
  -9  -3  15-95.2210 84.9374  17
   9   3 -15-83.4118 87.3793  16
  -9  -3  14 388.201 97.2138  21
  -9  -3  14 488.400 91.4249  17
   9   3 -14 459.191 90.9343  16
  -9  -3  13 272.757 96.9767  21
  -9  -3  13 355.296 91.4958  17
   9   3 -13 434.358 93.3893  16
  -9  -3  12 37.8968 96.1201  21
   9   3 -12 259.162 83.7545  16
  -9  -3  12 97.0250 88.6611  17
  -9   3  11 3943.61 278.537  12
  -9  -3  11 4194.50 154.093  17
   9   3 -11 4675.77 151.402  16
  -9  -3  11 4291.32 165.861  21
  -9   3  10 1582.16 200.222  12
  -9  -3  10 1636.94 115.305  17
   9   3 -10 1813.86 111.971  16
  -9  -3  10 1640.12 122.203  21
  -9   3   9 1466.02 197.888  12
  -9  -3   9 1501.27 110.539  17
  -9  -3   9 1620.82 118.845  21
   9   3  -9 1644.27 107.360  16
  -9  -3   8 303.798 90.9996  21
  -9   3   8 412.535 148.881  12
  -9  -3   8 274.828 83.7101  17
   9   3  -8 456.513 80.3990  16
  -9  -3   7 560.001 92.1906  21
  -9  -3   7 547.808 180.940  13
  -9   3   7 591.863 155.958  12
  -9  -3   7 377.067 84.1052  17
   9   3  -7 636.228 81.2869  16
  -9  -3   6-63.5875 151.433  13
  -9   3   6-12.6190 123.738  12
  -9  -3   6-53.5242 81.1148  17
  -9  -3   6-0.09207 79.0342  21
   9  -3  -6-79.3557 116.952  14
   9  -3  -5 638.641 145.466  14
  -9  -3   5 431.604 84.7175  17
  -9   3   5 652.186 152.564  12
  -9  -3   5 670.642 178.786  13
  -9   3   4 204.823 128.117  12
  -9  -3   4 232.616 148.461  13
  -9  -3   3 1550.07 221.866  13
  -9   3   3 1439.03 182.317  12
  -9   3   2 25.4734 118.017  12
  -9  -3   2 40.6335 142.891  13
  -9   3   1 637.524 140.337  12
  -9  -3   1 674.069 168.536  13
  -9   3   0 419.994 131.854  12
  -9  -3   0 574.722 165.068  13
  -9   3  -1 114.264 112.058  12
  -9  -3  -1 106.286 133.769  13
  -9   3  -2 1122.33 177.545  10
  -9  -3  -2 489.110 161.759  13
  -9  -3  -3 25868.4 697.193  13
  -9   3  -3 23551.7 447.787  10
  -9   3  -4 4421.27 234.382  10
  -9   3  -4 4148.35 168.809  27
  -9   3  -5 7296.86 273.904  10
  -9   3  -5 7398.25 210.912  27
  -9  -3  -5 7682.41 258.049  22
   9  -3   6 2962.04 154.116  17
  -9   3  -6 2717.62 134.175  23
  -9  -3  -6 3012.37 208.159  22
  -9   3  -6 2992.17 205.982  10
  -9   3  -6 3083.05 153.518  27
   9  -3   7 3898.23 174.195  17
  -9   3  -7 3762.74 153.066  23
  -9  -3  -7 3728.46 225.738  22
  -9   3  -7 3650.47 223.880  10
  -9   3  -7 4008.17 170.477  27
   9  -3   8 8571.11 228.668  17
  -9   3  -8 7990.78 295.683  10
  -9   3  -8 8128.86 202.689  23
  -9  -3  -8 8392.77 288.647  22
   9  -3   9 4527.62 186.875  17
  -9   3  -9 4387.66 243.149  10
  -9   3  -9 4469.39 166.116  23
  -9  -3  -9 4826.73 251.238  22
   9  -3  10 3818.87 172.341  17
  -9   3 -10 3722.85 158.030  23
  -9  -3 -10 3806.72 236.000  22
   9  -3  11 1785.71 140.577  17
  -9   3 -11 1696.06 133.706  23
   9  -3  12 1993.49 142.824  17
  -9   3 -12 1890.13 139.772  23
   9  -3  13 157.983 111.207  17
  -9   3 -13 551.520 123.752  23
  -9  -3 -14 198.682 119.165  28
   9  -3  14 417.376 109.546  17
  -9   3 -14 334.619 111.511  23
   9  -3  15 342.886 105.081  17
  -9   3 -15 268.410 108.506  23
  -9  -3 -16 191.979 119.955  28
  -9   3 -16 438.019 104.199  23
   9  -3  16 534.283 101.644  17
  -9   3 -17-114.793 94.2074  23
   9  -3  17 16.7510 82.3107  17
  -9   3 -18 232.436 84.5189  23
   9  -3  18 294.769 77.6901  17
  -9   3 -19 52.1264 73.3986  23
   9  -3  19 87.1913 64.5331  17
  -9   3 -20 69.4996 62.9029  23
   9  -3  20 16.4908 51.1369  17
  -9  -4  19 6.79102 46.1204  21
   9   4 -19 88.6673 47.2816  16
  -9  -4  18 43.2911 55.0252  21
   9   4 -18 124.571 53.4716  16
  -9  -4  17 240.238 66.1122  21
   9   4 -17 229.330 63.1098  16
  -9  -4  16 100.899 71.0366  21
   9   4 -16 121.766 65.6821  16
  -9  -4  16 0.84074 69.4820  17
   9   4 -15 272.967 74.2610  16
  -9  -4  15 416.180 81.7446  17
  -9  -4  14 79.2293 79.1279  21
   9   4 -14 45.1084 73.9618  16
  -9  -4  14 52.0729 81.4226  17
  -9  -4  13 1158.40 104.849  21
  -9  -4  13 1135.05 104.083  17
   9   4 -13 1112.67 95.5444  16
  -9  -4  12 453.006 95.8455  17
   9   4 -12 401.729 90.1654  16
  -9  -4  12 329.630 91.8296  21
  -9  -4  11 542.571 100.580  17
   9   4 -11 590.055 90.4607  16
  -9  -4  11 518.408 98.0027  21
  -9  -4  10 183.143 94.0581  17
  -9  -4  10 123.324 89.6887  21
   9   4 -10 211.507 81.6276  16
  -9  -4   9 2271.14 130.250  17
  -9  -4   9 1965.66 130.099  21
  -9   4   9 1770.66 118.940  27
   9  -4  -9 2036.06 125.041  29
   9   4  -9 2289.62 115.736  16
  -9  -4   8 4886.52 166.007  17
  -9  -4   8 4550.61 167.726  21
  -9   4   8 4090.13 160.058  27
   9  -4  -8 4273.83 166.318  29
   9   4  -8 4781.16 144.713  16
  -9  -4   7 1806.89 124.641  17
   9   4  -7 1877.81 110.595  16
  -9   4   7 1586.09 120.469  27
   9  -4  -7 1713.97 130.431  29
  -9  -4   7 1721.62 122.568  21
  -9  -4   6-46.8919 91.7879  17
   9   4  -6 123.021 76.1753  16
  -9  -4   6-42.4249 89.3172  21
  -9   4   6 3.11858 85.6958  27
   9  -4  -6 60.7379 96.8958  29
  -9   4   5 639.793 101.985  27
  -9  -4   5 715.429 100.857  21
   9  -4  -5 656.608 159.581  14
  -9   4   5 699.661 165.747  12
  -9  -4   5 603.602 200.496  13
   9  -4  -5 707.374 111.895  29
  -9   4   4 27.0913 90.8793  27
  -9   4   4-61.9903 83.6659  26
  -9  -4   4-92.7843 93.8690  21
   9  -4  -4 30.0144 127.189  14
  -9  -4   4 45.6996 161.929  13
  -9   4   4 46.1164 136.270  12
   9  -4  -4-70.0783 97.2410  29
  -9   4   3 983.134 107.481  26
  -9  -4   3 1201.57 110.664  21
   9  -4  -3 1313.01 197.568  14
  -9   4   3 1271.29 190.834  12
  -9  -4   3 1099.35 220.140  13
  -9   4   3 1326.44 119.705  27
   9  -4  -3 1422.10 132.146  29
  -9   4   2 924.347 108.841  26
  -9  -4   2 450.033 106.487  21
   9  -4  -2 457.591 164.209  14
  -9   4   2 609.513 172.136  12
  -9  -4   2 518.330 195.312  13
   9  -4  -2 542.785 116.820  29
  -9   4   2 700.029 112.013  27
  -9   4   1 1975.07 121.790  26
  -9  -4   1 1854.34 127.637  21
   9  -4  -1 1777.73 231.376  14
  -9  -4   1 1864.20 255.266  13
  -9   4   1 2022.97 138.935  27
   9  -4  -1 1817.49 145.358  29
  -9   4   1 1815.28 211.731  12
   9  -4   0 748.293 123.570  29
  -9   4   0 845.944 118.190  27
  -9   4   0 1028.04 109.905  26
  -9   4   0 612.901 165.966  12
  -9  -4   0 515.802 190.325  13
  -9   4  -1 765.829 121.303  27
   9  -4   1 591.248 123.249  29
  -9   4  -1 525.526 150.106  12
  -9  -4  -1 518.753 184.642  13
  -9   4  -1 609.268 98.4317  26
  -9   4  -1 616.254 91.8986  25
  -9  -4  -2 5199.00 371.614  13
   9  -4   2 5065.42 198.494  29
  -9   4  -2 5181.51 189.769  27
  -9   4  -2 4737.00 284.462  12
  -9   4  -2 5187.42 181.658  26
  -9   4  -2 4790.07 156.193  25
  -9   4  -3 60.9010 78.8033  25
  -9   4  -3 148.935 105.406  27
  -9   4  -3 303.496 157.374  10
   9  -4   3 147.386 107.573  29
  -9   4  -3 91.8203 129.037  12
  -9   4  -4 299.414 82.4061  25
  -9   4  -4 303.593 106.994  27
  -9   4  -4 385.231 156.289  10
   9  -4   4 434.742 109.115  29
  -9   4  -5 4698.58 182.699  27
   9  -4   5 4458.04 177.829  29
  -9   4  -5 4691.58 157.549  25
  -9   4  -6 1152.10 103.814  25
   9  -4   6 1230.79 123.066  29
  -9   4  -6 1362.99 131.025  27
  -9   4  -6 1206.69 125.463  23
   9  -4   7 505.676 100.523  29
  -9   4  -7 460.674 110.934  23
   9  -4   8 1528.72 124.302  29
  -9   4  -8 1911.40 137.335  23
  -9   4  -9 90.3136 110.333  23
   9  -4   9 104.555 98.5002  17
  -9   4 -10 3548.17 127.950  24
   9  -4  10 3637.90 154.150  17
  -9   4 -11 4398.56 133.506  24
   9  -4  11 4353.25 158.565  17
  -9   4 -12 1398.28 121.607  23
  -9   4 -12 1301.33 100.509  24
   9  -4  12 1263.05 115.898  17
  -9   4 -13 111.442 99.3141  23
  -9   4 -13 183.773 81.4587  24
   9  -4  13 20.8710 89.4936  17
  -9   4 -14 84.9538 95.2388  23
  -9   4 -14 228.179 77.7561  24
   9  -4  14 73.6549 83.3608  17
  -9   4 -15 1110.69 81.1917  24
  -9   4 -15 1005.68 99.5586  23
   9  -4  15 972.309 91.0616  17
  -9   4 -16 607.451 87.2038  23
   9  -4  16 615.780 78.0028  17
  -9   4 -17 843.425 81.6405  23
   9  -4  17 841.713 71.0085  17
   9  -4  18 88.0316 49.8444  17
  -9   5  16 12.9124 37.9600  26
   9   5 -16 182.452 45.0912  16
   9   5 -15 477.363 58.4944  16
  -9   5  15 225.482 52.3188  26
   9   5 -14-160.337 61.0636  16
   9   5 -13-10.3719 61.0887  16
   9   5 -12 236.571 68.1941  16
   9   5 -11 193.953 72.8872  16
  -9   5  10 1159.68 95.1794  26
   9  -5 -10 1244.26 91.6359  29
   9   5  -9 254.830 75.7186  16
  -9   5   9 43.1987 71.2283  26
   9  -5  -9 112.581 73.3411  29
  -9   5   8 1243.22 99.9730  26
   9  -5  -8 1413.08 109.187  29
   9   5  -8 1492.04 99.7514  16
  -9   5   7-60.0430 76.8008  26
   9  -5  -7 55.2027 85.2642  29
   9   5  -7 121.986 76.2130  16
  -9   5   6 223.318 98.5152  26
   9  -5  -6 295.372 92.6396  29
   9   5  -6 432.533 77.9028  16
   9  -5  -5 489.935 107.159  29
  -9   5   5 356.071 85.4712  26
  -9   5   5 391.470 85.5699  27
  -9   5   4 2483.72 127.300  27
  -9   5   4 2842.72 135.088  26
   9  -5  -3 305.350 109.709  29
  -9   5   3 384.002 102.113  26
  -9   5   3 288.224 93.5758  27
  -9   5   2 2270.69 131.434  27
   9  -5  -2 2677.37 149.736  29
  -9   5   2 2556.65 131.544  26
  -9   5   1 1227.80 120.033  27
   9  -5  -1 1220.11 123.853  29
  -9   5   1 1665.04 131.466  26
  -9   5   1 1595.04 116.080  25
   9  -5   0 147.299 102.643  29
  -9   5   0 373.856 103.832  27
  -9   5  -1 2273.09 136.344  27
   9  -5   1 2093.80 137.794  29
  -9   5  -1 2217.70 116.715  25
   9  -5   2 13.8021 75.3590  19
   9  -5   2-2.88609 91.1260  29
  -9   5  -2 146.740 101.635  27
  -9   5  -2 310.808 85.4574  25
   9  -5   3 1484.64 114.422  19
   9  -5   3 1486.54 123.978  29
  -9   5  -4 800.253 109.395  23
   9  -5   4 809.261 99.9686  19
   9  -5   4 658.174 102.504  29
  -9   5  -4 663.463 77.7640  20
   9  -5   5 107.137 83.1053  29
  -9   5  -5 344.940 82.5178  25
  -9   5  -5 235.861 101.102  23
   9  -5   5 167.195 79.9225  19
   9  -5   6-9.39143 71.2963  29
  -9   5  -6 18.2092 94.0515  23
   9  -5   6 7.01658 78.8700  19
   9  -5   7 356.471 76.3615  29
  -9   5  -7 642.889 101.362  23
   9  -5   7 585.028 91.9725  19
  -9   5  -8 165.275 90.9798  23
   9  -5   8 28.8593 72.5022  19
  -9   5  -9 229.247 91.1016  23
  -9   5  -9 68.0179 79.3030  24
   9  -5   9 205.615 77.9481  19
  -9   5 -10-38.2643 75.7513  24
  -9   5 -10-27.9654 84.8016  23
   9  -5  10 13.8202 69.2087  19
  -9   5 -11 180.014 71.9441  24
  -9   5 -11 90.5923 78.2301  23
   9  -5  11 80.1185 62.7958  19
   9  -5  12-11.0843 56.8884  19
  -9   5 -12-3.44366 78.6075  23
  -9   5 -12 81.7726 65.3811  24
   9  -5  13 2.45019 51.5533  19
  -9   5 -13 15.5747 67.3610  23
  -9   5 -13 139.427 59.9510  24
   9  -5  14 8.21277 43.5705  19
   9   6  -9 92.8689 52.7094  16
  -9   6   9 69.0063 45.3141  26
   9  -6  -9 82.2009 51.1567  29
   9   6  -8 408.987 60.9445  16
  -9   6   8 267.341 52.3389  26
  -9   6   8 196.474 47.9623  25
   9  -6  -8 341.390 61.5911  29
   9   6  -7 96.1224 60.9745  16
   9  -6  -7-88.3264 62.4970  29
  -9   6   7 41.1127 48.3033  26
  -9   6   7-0.79598 48.5127  25
   9  -6  -6 590.883 73.0625  29
  -9   6   6 638.387 65.3793  26
  -9   6   6 526.713 59.7362  25
   9  -6  -5 287.125 71.4344  29
  -9   6   5 191.853 55.8766  25
   9  -6  -4 121.497 69.7025  29
  -9   6   4 39.9941 55.3244  25
   9  -6  -3 242.293 73.5790  29
  -9   6   3 350.497 65.8637  25
   9  -6  -2 1209.71 92.8420  29
  -9   6   2 1258.17 86.8771  25
  -9   6   1 393.111 82.6691  25
  -9   6   1 427.871 79.7876  23
  -9   6   0 53.1719 69.7623  25
   9  -6   0 47.6182 68.3937  29
  -9   6   0-12.2321 71.2344  23
   9  -6   1 66.9976 66.9192  29
  -9   6  -1 81.7841 67.4946  25
  -9   6  -1-15.6333 75.0167  23
  -9   6  -1-48.5940 53.5962  20
   9  -6   2-2.89983 62.2003  29
  -9   6  -2 75.6198 60.0084  25
  -9   6  -2-28.3468 51.1740  20
  -9   6  -2 6.66481 68.8564  23
  -9   6  -3-36.0405 47.3782  20
   9  -6   3 28.7672 59.2785  29
  -9   6  -3-9.72140 70.1682  23
   9  -6   4 85.0529 56.0737  29
   9  -6   4 142.406 56.2514  19
  -9   6  -4 90.0739 46.2666  20
   9  -6   5 11.7764 52.5598  19
  -9   6  -5 18.7310 41.9328  20
   9  -6   6 11.3796 49.4022  19
  -9   6  -6-111.055 61.9096  24
   9  -6   7 81.8709 50.8761  19
  -9   6  -7 52.2549 56.9457  24
   9  -6   8-9.23846 45.1627  19
  -9   6  -8-24.7006 52.3810  24
 -10   0  23-8.12325 45.3905   6
 -10   0  22 58.4669 57.8457   6
 -10   0  21-53.2445 69.5553   6
 -10   0  20-80.9580 79.4241   6
  10   0 -20-303.704 132.217  18
  10   0 -19-172.342 88.3941  16
 -10   0  19 21.2826 83.6637   6
  10   0 -19-235.260 134.520  18
  10   0 -18 265.816 93.3465  16
 -10   0  18 308.289 95.9896   6
  10   0 -18 280.956 132.505  18
  10   0 -17-161.087 106.066  16
 -10   0  17-48.1720 92.3617   6
  10   0 -17-116.115 136.558  18
  10   0 -16 28.4774 104.993  16
 -10   0  16 165.978 93.3881   6
  10   0 -16 262.415 123.620  18
  10   0 -15-138.009 110.753  16
  10   0 -15-95.2148 122.346  18
 -10   0  15-17.5544 91.7828   6
  10   0 -14-105.546 102.436  16
 -10   0  14 4.26727 89.3227   6
  10   0 -14-6.00631 169.245   3
 -10   0  13-37.6836 87.7314   6
  10   0 -13-81.0919 93.6779  16
  10   0 -13-274.103 205.924   4
  10   0 -12 1669.62 241.150   4
 -10   0  12 1957.50 124.193   6
  10   0 -12 1953.32 125.908  16
  10   0 -11 83.5444 87.4309  16
  10   0 -11-59.7308 160.176   4
 -10   0  11 25.4115 79.0468   6
  10   0 -10 14927.1 516.270   4
  10   0  -9-48.1956 142.541   4
  10   0  -8 230.221 135.527   4
  10   0  -7-9.14916 125.002   4
  10   0  -6 133.702 124.445   4
  10   0  -5 1.87202 114.763   4
  10   0  -4 1861.17 183.089   4
  10   0  -3 24.8653 113.310   4
  10   0  -2 646.350 137.176   4
  10   0  -1-2.19286 112.211   4
  10   0   0-4.70142 111.138   4
  10   0   1 4.88723 114.491   4
 -10   0  -1 103.230 102.113  10
  10   0   2 8257.72 320.360   4
 -10   0  -2 6887.27 242.633  10
  10   0   3 43.4794 113.537   4
  10   0   4 879.539 142.876   4
  10   0   5-25.4768 112.650   4
  10   0   6 1210.68 165.530   4
 -10   0  -7 23.3708 125.208   5
  10   0   7 25.6320 112.721   4
 -10   0  -8-15.4306 131.264   5
  10   0   8 11.5094 117.427   4
 -10   0  -9-51.2303 129.566   5
  10   0   9-25.8474 121.559   4
 -10   0  -9-67.5806 77.1887   6
 -10   0 -10 19.6736 127.297  22
 -10   0 -10 34.4110 81.7143   6
 -10   0 -10 69.3270 143.383   5
  10   0  10-50.5194 132.212   4
 -10   0 -11 14.9562 86.2348   6
 -10   0 -11-85.0928 155.590   5
  10   0  11-80.7054 135.983   4
 -10   0 -12 726.797 106.714   6
  10   0  12 686.873 161.854   4
 -10   0 -13-39.5200 135.708  28
 -10   0 -13 49.2838 91.0510   6
 -10   0 -14 916.804 143.719  28
 -10   0 -14-59.5289 108.591  23
 -10   0 -15-10.9617 130.166  28
  10   0  15-125.808 97.3585  17
 -10   0 -15-62.7487 107.531  23
 -10   0 -16 62.8090 124.624  28
  10   0  16 183.066 87.3427  17
 -10   0 -16 215.080 101.909  23
 -10   0 -17 10.2799 94.3949  23
 -10   0 -17 102.074 120.789  28
 -10   0 -18 764.639 103.877  23
 -10   0 -18 1212.71 122.718  28
 -10   0 -19 43.3442 84.5270  23
 -10   0 -19-106.815 101.007  28
 -10   0 -20 116.862 74.1758  23
 -10   0 -20 178.835 83.2227  28
 -10   0 -21-17.1647 70.3629  28
 -10  -1  22 768.709 66.4671   6
 -10   1  22 715.488 68.3630   6
  10   1 -21 441.352 71.6109  16
 -10  -1  21 632.005 69.1350  21
  10   1 -21 748.094 112.537  18
 -10   1  21 368.796 71.5215   6
 -10  -1  21 413.999 69.9199   6
  10   1 -20 233.005 77.2085  16
 -10  -1  20 298.056 69.3586  21
 -10   1  20 220.046 75.6742   6
 -10  -1  20 195.316 73.2791   6
  10   1 -19 861.963 94.7775  16
 -10   1  19 876.061 97.6230   6
 -10  -1  19 978.522 98.5022   6
 -10  -1  19 919.698 88.7235  21
  10   1 -19 1197.40 127.357  18
  10   1 -18-71.4284 89.7826  16
 -10   1  18-49.7173 87.2756   6
 -10  -1  18-34.5024 85.6691   6
 -10  -1  18-52.4176 76.5505  21
  10   1 -18-196.159 115.391  18
 -10  -1  17-54.4265 80.0569  21
  10   1 -17-168.266 94.6602  16
 -10  -1  17-110.823 92.9933   6
 -10   1  17-82.3751 93.7570   6
  10   1 -16-6.63154 95.5572  16
 -10  -1  16-39.9096 90.2897   6
 -10   1  16-67.6462 90.8174   6
 -10  -1  16-55.9038 84.2561  21
  10   1 -16-340.001 122.955  18
 -10   1  15-5.68976 91.3888   6
 -10  -1  15-70.0188 92.6843   6
 -10  -1  15-30.8430 84.9046  21
  10   1 -15 82.6888 96.5493  16
  10  -1 -15-36.9413 101.146  16
 -10  -1  14 1631.62 114.223  21
  10   1 -14 1664.42 244.943   3
 -10  -1  14 1740.76 125.662   6
 -10   1  14 1744.18 125.539   6
  10  -1 -14 2065.02 133.339  16
  10   1 -14 2120.29 131.583  16
  10  -1 -13 908.790 114.230  16
  10   1 -13 998.164 112.329  16
 -10  -1  13 537.847 96.3154  21
  10   1 -13 798.052 211.480   3
  10  -1 -13 717.356 205.913   3
 -10   1  13 746.745 103.681   6
 -10  -1  13 754.895 104.133   6
  10  -1 -12-1.93870 88.5865  16
  10  -1 -12-135.641 185.206   4
  10   1 -12-147.048 188.542   4
 -10  -1  12-45.2704 88.3825   6
 -10   1  12-16.8136 86.6901   6
  10   1 -12 95.9860 89.5036  16
 -10  -1  12-83.7181 84.5853  21
  10  -1 -11-31.7989 83.2936  16
  10  -1 -11-37.7211 167.401   4
  10   1 -11 55.1310 160.007   4
 -10  -1  11-74.6400 92.0564   6
 -10   1  11-24.1611 83.8950   6
  10   1 -11 87.7256 80.5567  16
 -10  -1  11-49.2470 79.4939  21
 -10  -1  10 1979.73 121.528   6
 -10   1  10 2009.65 117.447   6
 -10  -1  10 1883.12 109.273  21
  10  -1 -10 1877.11 115.032  16
  10   1 -10 2146.16 113.699  16
  10  -1 -10 2286.68 248.422   4
  10   1 -10 2105.67 241.421   4
  10  -1  -9 22.6089 138.665   4
  10   1  -9 28.1675 137.387   4
  10  -1  -8 301.196 146.911   4
  10   1  -8 214.427 140.240   4
  10   1  -7 46.0736 133.585   4
  10  -1  -7-115.391 144.342   4
  10   1  -6 560.902 144.272   4
  10  -1  -6 591.246 148.919   4
  10   1  -5 235.171 134.519   4
  10  -1  -5 228.210 124.149   4
  10   1  -4 1851.32 187.314   4
  10  -1  -4 1877.75 189.035   4
  10   1  -3 1059.90 157.040   4
  10  -1  -3 1098.74 157.867   4
  10   1  -2 147.850 125.114   4
  10  -1  -2 119.055 122.077   4
  10   1  -1 5717.21 278.615   4
  10  -1  -1 5880.08 283.615   4
  10   1   0 2013.16 199.669   4
  10  -1   0 2064.03 195.543   4
  10   1   1 1545.74 174.772   4
  10  -1   1 1685.60 181.906   4
  10   1   2 1067.40 151.415   4
  10  -1   2 988.217 154.584   4
 -10   1  -2 1184.27 140.379  10
  10   1   3 56.9264 107.857   4
  10  -1   3 38.9407 113.059   4
 -10   1  -3 143.663 118.604  10
  10   1   4 7024.44 303.223   4
  10  -1   4 6909.52 305.783   4
 -10   1  -4 6788.32 252.137  10
  10   1   5-55.1846 118.640   4
  10  -1   5-19.6504 112.480   4
 -10   1  -5 86.0858 127.504  10
  10   1   6 757.264 145.638   4
  10  -1   6 662.172 142.460   4
 -10   1  -6 680.326 145.496  10
 -10  -1  -7 478.952 149.734   5
 -10   1  -7 506.969 147.968   5
  10   1   7 397.002 136.044   4
  10  -1   7 590.203 146.556   4
 -10   1  -7 457.755 142.561  10
 -10  -1  -8 438.030 122.549  28
 -10   1  -8-69.3625 146.563  10
 -10  -1  -8 32.5783 130.836   5
 -10   1  -8-41.7511 140.421   5
  10   1   8 31.6281 123.635   4
  10  -1   8 37.3252 123.831   4
 -10   1  -9 777.737 150.820  10
 -10   1  -9 904.381 102.080   6
 -10  -1  -9 880.379 106.430   6
 -10   1  -9 1018.43 108.918  23
 -10  -1  -9 987.334 160.538  22
 -10  -1  -9 1202.37 145.795  28
 -10  -1  -9 1122.56 185.233   5
 -10   1  -9 952.828 181.212   5
  10   1   9 942.792 174.455   4
  10  -1   9 1138.74 178.060   4
 -10   1 -10-330.120 172.755  10
 -10   1 -10 41.4476 98.9965  23
 -10  -1 -10 88.4730 146.068  22
 -10  -1 -10 92.7786 150.719   5
 -10   1 -10 21.2116 145.753   5
  10   1  10-34.6258 132.023   4
  10  -1  10-0.69217 127.024   4
 -10  -1 -10-4.79488 83.7824   6
 -10   1 -10 2.05081 83.2855   6
 -10   1 -11 2847.49 148.428  23
 -10  -1 -11 2241.33 185.758  22
  10   1  11 2495.85 245.191   4
  10  -1  11 2310.61 233.860   4
 -10  -1 -11 2520.32 252.856   5
 -10   1 -11 2475.94 253.460   5
 -10  -1 -11 2557.72 145.878   6
 -10   1 -11 2579.72 143.180   6
 -10  -1 -12-13.8222 153.011  22
 -10   1 -12 279.638 111.149  23
 -10   1 -12 286.967 97.5127   6
 -10  -1 -12 294.673 100.064   6
  10   1  12 201.221 139.129   4
  10  -1  12 167.833 139.320   4
 -10  -1 -12 82.1899 131.435  28
 -10   1 -13 4245.55 173.017   6
 -10  -1 -13 4079.42 176.066   6
 -10   1 -13 4259.25 168.608  23
  10  -1  13 4082.86 170.918  17
 -10   1 -14 31.4006 106.355  23
  10  -1  14-94.2469 108.518  17
 -10  -1 -14-42.6826 131.674  28
 -10   1 -15-14.0125 107.635  23
  10  -1  15 39.2245 100.182  17
 -10   1 -15 584.015 128.269  28
 -10  -1 -15 535.587 138.255  28
 -10   1 -16 143.890 105.327  23
  10  -1  16 215.347 97.2032  17
 -10   1 -16 1297.39 133.649  28
 -10  -1 -16 1355.63 144.901  28
 -10   1 -17-16.6761 103.589  23
  10  -1  17-18.9070 86.3638  17
 -10   1 -17 84.3455 106.902  28
 -10  -1 -17-38.1002 122.282  28
 -10   1 -18 13.9477 97.2555  23
  10  -1  18 117.513 83.0110  17
 -10   1 -18 924.241 108.577  28
 -10  -1 -18 892.060 118.076  28
 -10   1 -19 59.3298 84.7626  23
  10  -1  19 128.380 71.9535  17
 -10  -1 -19-46.6237 94.8481  28
 -10   1 -19-10.5922 85.1546  28
 -10   1 -20 78.0168 78.5360  28
 -10   1 -20 20.6459 74.5831  23
 -10  -1 -21 18.0292 68.4653  28
 -10   1 -21 62.9511 63.1463  23
 -10  -2  22 125.340 46.9855  21
  10   2 -21 381.946 60.0254  16
 -10  -2  21 576.498 65.9789  21
  10   2 -21 685.948 88.8603  18
 -10   2  21 316.463 53.4658   6
  10   2 -20 104.785 65.7437  16
 -10   2  20 300.167 62.6461   6
 -10  -2  20 272.516 60.4971   6
 -10  -2  20 298.363 68.2540  21
  10   2 -20 338.169 91.0476  18
  10   2 -19 375.697 80.7304  16
 -10   2  19 388.790 69.8973   6
 -10  -2  19 540.467 73.4244   6
 -10  -2  19 547.534 83.1650  21
  10   2 -19 365.509 95.1215  18
 -10  -2  18 362.402 75.4343   6
 -10   2  18 220.043 75.3102   6
  10   2 -18 362.091 84.0147  16
 -10  -2  18 389.149 86.4110  21
 -10   2  17 124.158 77.0842   6
 -10  -2  17 235.598 76.6995   6
 -10  -2  17 32.9713 122.245  21
 -10   2  16-118.412 86.2260   6
 -10  -2  16-57.4634 82.4786   6
 -10  -2  16-27.7994 92.6171  21
 -10   2  15 870.618 96.8973   6
 -10  -2  15 911.053 97.4950   6
 -10  -2  15 1058.45 107.485  21
 -10   2  14-50.1864 87.7211   6
 -10  -2  14-27.5622 88.3601   6
 -10  -2  14-136.703 98.5537  21
 -10   2  13 512.134 93.0548   6
 -10  -2  13 489.691 92.8736   6
 -10  -2  13 472.255 96.9751  21
  10   2 -13 839.576 99.8717  16
 -10  -2  13 540.402 90.9350  17
 -10  -2  12 428.221 91.0609   6
 -10   2  12 415.420 89.2894   6
  10   2 -12 187.836 83.8835  16
 -10  -2  12 487.507 96.7910  21
 -10  -2  12 379.371 88.7906  17
 -10  -2  11 2309.92 123.873  17
 -10  -2  11 2293.59 128.598   6
 -10   2  11 2274.52 124.854   6
  10   2 -11 2308.99 120.582  16
 -10  -2  11 2370.32 130.795  21
  10  -2 -11 2344.49 280.327   4
 -10  -2  10 2393.29 124.043  17
 -10   2  10 2371.99 123.606   6
 -10  -2  10 2470.87 131.560  21
  10   2 -10 2517.10 123.410  16
  10  -2 -10 2483.16 273.771   4
  10   2  -9 1261.81 98.4116  16
  10  -2  -9 1260.22 218.519   4
 -10  -2   9 1203.83 104.418  17
 -10  -2   9 1168.78 103.509  21
  10  -2  -8 46.3050 146.844   4
  10   2  -8 62.5763 143.957   4
 -10  -2   8 10.2548 74.7833  21
 -10  -2   8 74.5562 78.3227  17
  10   2  -8 14.3077 65.4161  16
  10  -2  -7 609.145 167.026   4
  10   2  -7 641.627 160.551   4
 -10   2   6 86.1353 115.979  12
  10  -2  -6 71.0588 130.782   4
  10   2  -6 10.1774 125.475   4
  10   2  -5 7810.43 351.353   4
  10  -2  -5 7818.49 358.913   4
 -10  -2   4 89.9450 117.181  13
 -10   2   4 23.3889 100.558  12
  10   2  -4-49.0747 124.613   4
  10  -2  -4-89.6406 131.208   4
 -10  -2   3 615.351 149.529  13
  10   2  -3 778.676 147.081   4
  10  -2  -3 768.826 151.923   4
 -10  -2   2 45.8571 114.680  13
  10   2  -2-39.8131 113.102   4
  10  -2  -2-36.1685 110.523   4
 -10  -2   1 528.820 142.566  13
  10   2  -1 540.742 134.757   4
  10  -2  -1 493.576 139.427   4
 -10   2   1 558.112 117.666  10
 -10  -2   0 78.9186 112.260  13
  10   2   0 200.365 121.000   4
  10  -2   0 154.923 126.502   4
 -10   2   0 381.164 117.051  10
 -10  -2  -1 83.7879 107.646  13
  10   2   1 51.7685 111.985   4
  10  -2   1 54.3072 113.698   4
 -10   2  -1 31.8458 105.749  10
 -10  -2  -2 321.102 124.779  13
  10   2   2 291.009 123.800   4
  10  -2   2 343.263 130.719   4
 -10   2  -2 313.396 118.757  10
 -10  -2  -3 487.819 137.133  13
  10   2   3 556.708 137.790   4
  10  -2   3 685.940 143.826   4
 -10   2  -3 700.652 137.583  10
  10   2   4 434.592 136.913   4
  10  -2   4 431.332 139.531   4
 -10   2  -4 491.653 132.366  10
 -10  -2  -5 711.135 148.282   5
  10   2   5 1010.14 164.930   4
  10  -2   5 905.537 162.436   4
 -10   2  -5 1028.63 150.998  10
  10   2   6 7724.32 344.114   4
  10  -2   6 7147.27 336.721   4
 -10  -2  -6 7152.30 341.004   5
 -10   2  -6 7054.82 339.181   5
 -10  -2  -6 6604.91 253.275  22
 -10   2  -6 6926.81 270.423  10
  10   2   7 8625.38 366.344   4
  10  -2   7 8563.97 370.549   4
 -10  -2  -7 8638.31 379.294   5
 -10   2  -7 8319.63 371.263   5
 -10   2  -7 8254.35 199.940  23
 -10  -2  -7 7962.55 269.380  22
 -10   2  -7 8518.22 303.225  10
  10   2   8 9710.02 394.623   4
  10  -2   8 9036.32 386.116   4
 -10  -2  -8 9565.59 408.601   5
 -10   2  -8 9156.54 399.172   5
 -10  -2  -8 8551.29 222.509   6
 -10   2  -8 9286.97 213.698  23
 -10  -2  -8 8777.23 283.521  22
 -10   2  -8 9364.99 321.733  10
  10   2   9 2604.49 233.252   4
  10  -2   9 2407.60 231.620   4
 -10  -2  -9 2712.58 253.425   5
 -10   2  -9 2689.55 211.809  10
 -10   2  -9 2769.11 145.900  23
 -10  -2  -9 2692.23 210.345  22
 -10  -2  -9 2670.93 146.953   6
  10  -2  10 1751.14 207.006   4
 -10   2 -10 1912.30 196.557  10
  10  -2  10 2049.84 150.224  17
 -10   2 -10 2277.87 141.049  23
 -10  -2 -10 2173.19 197.855  22
 -10  -2 -10 2265.74 140.455   6
  10  -2  11 1880.57 147.428  17
 -10  -2 -11 2150.43 198.146  22
 -10   2 -11 2149.23 141.699  23
 -10  -2 -11 2539.21 168.368  28
 -10   2 -11 2043.17 130.514   6
 -10  -2 -11 1919.10 133.194   6
  10  -2  12 161.201 111.244  17
 -10   2 -12 227.193 113.957  23
 -10  -2 -12 197.945 160.327  22
  10  -2  13 107.780 111.523  17
 -10  -2 -13 221.986 159.517  22
 -10   2 -13 68.7535 112.588  23
 -10  -2 -14-102.408 134.545  28
  10  -2  14 181.092 110.477  17
 -10  -2 -14 279.152 149.646  22
 -10   2 -14 156.902 112.196  23
 -10   2 -15 728.566 117.615  28
 -10  -2 -15 854.455 132.430  28
  10  -2  15 41.7252 102.645  17
 -10   2 -15 18.0521 107.824  23
 -10  -2 -16-13.9841 119.301  28
 -10   2 -16 79.7158 99.0689  28
  10  -2  16 383.918 103.244  17
 -10   2 -16 211.389 105.812  23
 -10   2 -17 455.974 101.492  28
 -10  -2 -17 513.584 117.531  28
  10  -2  17 245.582 91.1808  17
 -10   2 -17 79.9237 99.4499  23
 -10   2 -18 22.0120 87.0493  28
 -10  -2 -18 85.3309 100.460  28
  10  -2  18 56.7252 77.4879  17
 -10   2 -18-43.6551 89.6392  23
 -10  -2 -19 99.4921 89.4469  28
  10  -2  19 48.2635 66.3767  17
 -10   2 -19 71.6582 77.2318  23
 -10   2 -20 84.8370 67.5884  23
  10  -2  20 50.8002 57.6909  17
 -10  -3  20 224.444 53.9429  21
  10   3 -20 56.4351 49.0922  16
 -10  -3  19 45.2345 60.0055  21
  10   3 -19-25.7339 55.8141  16
 -10  -3  18 398.295 75.3585  21
  10   3 -18 175.482 68.5847  16
 -10  -3  17 38.5538 77.0509  21
  10   3 -17 103.638 71.2870  16
 -10  -3  16 142.286 84.6198  21
  10   3 -16 147.835 80.7279  16
 -10  -3  15 184.295 92.2612  21
  10   3 -15 246.085 86.6518  16
  10   3 -14 1091.29 102.156  16
 -10  -3  14 1297.85 102.478  17
 -10  -3  13 190.171 95.3279  21
  10   3 -13 9.14825 89.2327  16
 -10  -3  13 110.974 85.3348  17
 -10  -3  12 63.9496 92.2184  21
  10   3 -12 111.237 87.0457  16
 -10  -3  12 54.5575 86.9853  17
  10   3 -11 1033.24 103.285  16
 -10  -3  11 1293.48 116.397  21
 -10  -3  11 986.217 108.227  17
 -10  -3  10 59.7762 93.1856  21
  10   3 -10 28.4504 82.3963  16
 -10  -3  10-35.7928 90.5606  17
  10   3  -9 703.981 90.1237  16
 -10  -3   9 565.376 96.5731  17
 -10  -3   9 679.518 104.170  21
 -10  -3   9 782.203 206.261  13
 -10   3   9 740.737 168.004  12
  10   3  -8 216.435 84.3697  16
 -10  -3   8 184.385 92.3539  21
 -10  -3   8 108.174 163.425  13
 -10   3   8 83.8704 136.941  12
 -10  -3   8 55.0360 91.3871  17
 -10  -3   7 1054.25 104.768  17
 -10  -3   7 987.733 213.116  13
 -10   3   7 1108.37 182.990  12
 -10  -3   7 1184.96 110.749  21
  10   3  -7 1217.44 95.4952  16
 -10  -3   6 348.112 93.4631  21
 -10   3   6 295.778 146.439  12
 -10  -3   6 294.115 165.402  13
  10  -3  -6 258.853 92.2218  29
 -10  -3   5 1090.20 109.051  21
 -10   3   5 1077.73 173.294  12
  10  -3  -5 1103.90 119.670  29
 -10  -3   5 1344.26 230.720  13
  10  -3  -5 1066.25 168.790  14
 -10  -3   4 4795.23 167.050  21
 -10  -3   4 4805.35 353.046  13
  10  -3  -4 4743.45 294.513  14
 -10   3   4 5152.72 298.174  12
  10  -3  -4 4715.25 190.305  29
 -10  -3   3 41.1537 91.3524  21
 -10   3   3 45.5741 88.7362  27
 -10   3   3-50.3484 125.046  12
 -10  -3   3 55.1827 150.572  13
  10  -3  -3 133.332 101.952  29
 -10   3   2 445.123 144.745  12
 -10  -3   2 397.904 167.822  13
 -10   3   2 450.312 94.8368  27
 -10   3   2 346.098 78.1944  26
 -10  -3   2 401.610 89.8111  21
 -10   3   1 483.499 86.4866  26
 -10   3   1 263.539 94.3929  27
 -10  -3   1 172.848 107.681  21
 -10  -3   1 292.216 159.448  13
 -10   3   0 4546.95 161.653  26
 -10  -3   0 4404.57 166.532  21
 -10  -3   0 4755.08 337.526  13
 -10   3   0 4672.17 228.694  10
 -10   3   0 4638.80 175.008  27
 -10  -3  -1 1798.90 133.950  21
 -10  -3  -1 1959.72 241.687  13
 -10   3  -1 2056.34 135.439  27
 -10   3  -2 2334.02 183.774  10
 -10   3  -2 2473.24 136.056  26
 -10  -3  -2 2051.09 130.181  21
 -10  -3  -2 2358.68 258.140  13
 -10   3  -2 2275.10 138.641  27
 -10  -3  -2 2330.86 182.923  22
 -10  -3  -3 367.525 99.6167  21
 -10   3  -3 556.268 100.445  26
 -10   3  -3 499.089 106.156  27
 -10  -3  -3 607.975 184.620  13
 -10  -3  -3 490.657 159.422  22
 -10   3  -3 504.473 144.378  10
 -10  -3  -4 5902.46 244.760  22
 -10   3  -4 5885.99 199.757  27
 -10  -3  -4 5343.68 187.831  21
 -10   3  -4 5376.25 246.754  10
 -10   3  -5 361.896 155.701  10
 -10  -3  -5 372.599 178.933  22
 -10   3  -5 281.166 106.114  27
 -10  -3  -5 419.206 115.008  21
  10  -3   6 28632.1 383.758  17
 -10   3  -6 29543.6 401.618  27
 -10  -3  -6 29592.5 461.786  22
 -10   3  -6 28296.9 347.345  23
  10  -3   7 1664.89 145.702  17
 -10   3  -7 1936.65 142.770  27
 -10   3  -7 1818.72 191.660  10
 -10   3  -7 1836.82 141.737  23
 -10  -3  -7 1982.60 214.537  22
  10  -3   8 581.147 121.854  17
 -10   3  -8 597.741 118.226  23
 -10  -3  -8 636.235 187.364  22
  10  -3   9 278.739 113.471  17
 -10   3  -9 285.782 111.885  23
 -10  -3  -9 328.797 184.619  22
  10  -3  10 5578.45 194.331  17
 -10   3 -10 5785.60 185.047  23
 -10  -3 -10 5670.39 259.991  22
  10  -3  11 697.793 120.055  17
 -10   3 -11 854.930 127.531  23
  10  -3  12 5010.51 178.247  17
 -10   3 -12 5008.82 176.218  23
  10  -3  13 199.367 106.519  17
 -10   3 -13 141.130 113.879  23
 -10   3 -14 1613.37 129.490  23
  10  -3  14 1734.01 125.462  17
 -10   3 -15 98.3798 100.727  23
  10  -3  15 139.639 92.4736  17
 -10   3 -16 206.442 92.3872  23
  10  -3  16 219.493 86.7689  17
 -10   3 -17 227.271 84.8943  23
  10  -3  17 232.879 76.2361  17
 -10   3 -18 676.216 80.5221  23
  10  -3  18 763.562 74.5566  17
 -10   3 -19 131.678 61.4748  23
  10  -3  19 90.7882 54.0174  17
  10   4 -18 48.9563 47.0846  16
 -10  -4  18 16.1234 46.3493  21
  10   4 -17 65.8589 55.3757  16
 -10  -4  17 78.0192 55.1328  21
  10   4 -16 149.262 64.0753  16
 -10  -4  16 69.7582 62.3206  21
  10   4 -15 684.989 82.2910  16
 -10  -4  15 531.239 76.4191  21
 -10  -4  14-40.3150 74.4995  21
  10   4 -14-125.171 79.2735  16
 -10  -4  13 12.9368 76.9460  21
  10   4 -13-73.0741 76.9352  16
 -10  -4  12 58.5023 79.7253  21
  10   4 -12 2.96571 77.8322  16
 -10  -4  11 139.550 84.5190  21
 -10   4  11 155.729 75.4660  27
  10   4 -11 182.465 79.4291  16
 -10  -4  10 510.173 94.3553  21
 -10   4  10 299.060 84.5627  27
  10   4 -10 441.044 84.4397  16
 -10  -4   9 388.255 92.5743  21
  10   4  -9 472.193 86.9590  16
 -10   4   9 360.722 89.4581  27
 -10  -4   8 146.281 89.5892  21
  10   4  -8 274.882 80.3695  16
  10  -4  -8 260.799 85.4075  29
 -10   4   8 217.741 86.9795  27
 -10  -4   7 367.027 93.8484  21
  10   4  -7 633.206 86.4823  16
  10  -4  -7 473.869 96.3954  29
 -10   4   7 496.302 96.4213  27
  10  -4  -6-44.7503 94.8539  29
 -10   4   6 10.8843 87.4126  27
 -10   4   6-83.7822 85.3287  26
 -10  -4   6-74.9718 93.6101  21
  10  -4  -5 1.31793 98.0348  29
 -10   4   5 82.1190 91.3001  27
 -10   4   5-40.1620 83.2467  26
 -10  -4   5-59.9741 94.6821  21
  10  -4  -4 212.293 101.461  29
 -10   4   4 29.5877 82.8991  26
 -10   4   4 218.715 96.0123  27
 -10  -4   4 155.771 88.3231  21
 -10   4   3 898.778 126.862  27
  10  -4  -3 487.085 123.242  29
 -10   4   3 697.681 106.734  26
 -10  -4   3 525.432 127.881  21
  10  -4  -2 12421.4 286.630  29
 -10   4   2 12404.2 263.223  27
 -10   4   2 11502.4 253.558  26
 -10  -4   2 11714.2 246.034  21
 -10   4   1 1166.32 141.073  27
 -10  -4   1 864.801 169.976  21
  10  -4   0 1335.15 137.784  29
 -10   4   0 1392.03 129.246  27
 -10   4   0 1238.05 114.287  26
 -10   4   0 824.942 88.4419  25
 -10  -4   0 905.572 105.997  21
 -10   4  -1 351.015 116.576  27
  10  -4   1 206.316 117.265  29
 -10   4  -1 470.786 104.048  26
 -10   4  -1 271.557 94.3787  25
 -10  -4  -1 277.675 113.229  21
  10  -4   2 6675.71 218.181  29
 -10   4  -2 6739.72 211.011  27
 -10   4  -2 6422.42 177.899  25
 -10  -4  -2 6572.83 199.614  21
  10  -4   3 13652.7 291.632  29
 -10   4  -3 13957.1 281.724  27
 -10   4  -3 13702.4 245.009  25
 -10  -4  -3 13467.2 264.923  21
 -10   4  -4 4789.72 157.681  25
  10  -4   4 4570.01 190.076  29
 -10   4  -4 4837.12 186.533  27
  10  -4   5 368.215 105.521  29
 -10   4  -5 212.469 110.635  23
 -10   4  -5 297.105 79.0599  25
 -10   4  -5 409.345 110.231  27
 -10   4  -6 118.838 111.794  23
  10  -4   6 202.368 97.6288  29
 -10   4  -7 1032.00 122.205  23
  10  -4   7 846.502 115.674  29
 -10   4  -8 21.3797 109.552  23
  10  -4   8 55.6760 82.0007  29
 -10   4  -9 778.257 120.513  23
  10  -4   9 491.808 88.3074  29
  10  -4   9 628.916 101.867  17
 -10   4 -10 217.208 112.718  23
  10  -4  10 7.53992 88.1940  17
 -10   4 -11 235.397 104.679  23
  10  -4  11 208.131 90.7238  17
 -10   4 -12 1104.11 112.243  23
  10  -4  12 1093.39 99.6377  17
 -10   4 -13 343.977 97.6404  23
  10  -4  13 330.353 85.2447  17
 -10   4 -14 864.864 96.5465  23
  10  -4  14 821.174 85.2284  17
 -10   4 -15 166.088 81.0059  23
  10  -4  15 92.3992 67.8581  17
  10  -4  16 1438.28 76.9441  17
 -10   4 -16 1508.43 88.4383  23
 -10   5  15 108.850 40.8052  26
 -10   5  14 30.5139 44.2362  26
  10   5 -14 220.716 56.4399  16
 -10   5  13 59.7499 50.9099  26
  10   5 -13-100.575 59.0450  16
 -10   5  12 553.016 68.4860  26
  10   5 -12 490.655 67.9749  16
 -10   5  11 367.223 66.4942  26
  10   5 -11 417.805 69.6910  16
  10   5 -10-1.18900 64.6257  16
 -10   5  10-46.0563 65.8108  26
  10  -5 -10-87.1171 61.5488  29
  10   5  -9 92.9551 68.0462  16
 -10   5   9-0.38607 68.0731  26
  10  -5  -9 50.4592 63.7015  29
  10  -5  -8 493.861 83.5991  29
  10   5  -8 525.712 80.0163  16
 -10   5   8 440.003 79.2371  26
  10   5  -7 154.770 73.0367  16
 -10   5   7 54.7389 72.6824  26
 -10   5   7 126.795 67.9630  27
  10  -5  -7 76.9898 79.0792  29
 -10   5   6 688.140 88.1674  26
 -10   5   6 670.371 85.8048  27
  10  -5  -6 865.317 103.509  29
 -10   5   5 238.842 80.7307  26
 -10   5   5 148.367 75.9581  27
  10  -5  -5 267.461 93.1951  29
 -10   5   4 258.300 82.2381  27
 -10   5   4 304.549 82.7720  26
  10  -5  -4 471.423 103.580  29
 -10   5   3 803.469 95.9568  26
 -10   5   3 612.615 79.5368  25
 -10   5   3 767.856 96.3046  27
  10  -5  -3 993.184 116.088  29
 -10   5   2 341.652 92.7257  26
 -10   5   2 495.040 84.2545  25
 -10   5   2 186.599 91.3420  27
  10  -5  -2 197.100 100.552  29
 -10   5   1 1192.83 107.117  26
 -10   5   1 935.582 86.6087  25
 -10   5   1 1061.14 108.183  27
  10  -5  -1 1046.47 118.002  29
 -10   5   0 280.880 79.1773  25
 -10   5   0 196.043 95.7427  27
  10  -5   0 17.0400 92.7424  29
 -10   5  -1 213.966 74.5929  25
 -10   5  -1 231.973 94.4289  27
  10  -5   1 70.6002 93.7339  29
 -10   5  -2 1035.97 91.7049  25
  10  -5   2 854.184 107.934  29
 -10   5  -3 1018.86 90.7117  25
 -10   5  -3 851.059 109.284  23
  10  -5   3 805.476 100.637  29
  10  -5   4 27.4907 69.5646  19
 -10   5  -4 76.8392 69.3849  25
 -10   5  -4-12.7378 96.3370  23
  10  -5   4-25.5459 84.7297  29
  10  -5   5 31.0524 71.8464  19
 -10   5  -5 109.351 95.6065  23
  10  -5   5 38.1686 73.2009  29
  10  -5   6 66.1261 68.7317  19
 -10   5  -6 90.9210 90.5113  23
  10  -5   6-12.5483 73.1140  29
  10  -5   7 298.475 73.5938  19
 -10   5  -7 447.364 94.9816  23
  10  -5   7 203.246 67.9339  29
  10  -5   8 185.264 69.5342  19
 -10   5  -8 140.236 71.7001  24
 -10   5  -8 324.578 90.8131  23
  10  -5   9 23.2112 59.7789  19
 -10   5  -9-33.8125 82.1227  23
 -10   5  -9-48.1072 67.0603  24
  10  -5  10 89.0660 57.6842  19
 -10   5 -10 146.664 67.5738  24
 -10   5 -10-34.9295 79.7730  23
 -10   5 -11 110.764 60.5280  24
  10  -5  11 47.7946 55.6082  19
 -10   5 -11 86.2893 74.8300  23
  10  -5  12 272.376 55.8732  19
 -10   5 -12 287.260 68.5626  23
  10  -5  13 258.816 46.4958  19
  10  -6  -7 264.066 53.6745  29
 -10   6   7 216.571 44.6139  25
  10  -6  -6 30.9526 52.8123  29
 -10   6   6 10.5843 42.9145  25
  10  -6  -5 536.969 66.9635  29
 -10   6   5 473.529 54.3075  25
  10  -6  -4 555.677 69.4187  29
 -10   6   4 543.631 56.6566  25
  10  -6  -3 122.705 61.4181  29
 -10   6   3 153.027 51.6777  25
  10  -6  -2 372.975 68.1748  29
 -10   6   2 387.197 71.3684  23
  10  -6  -1 882.050 76.5965  29
 -10   6   1 1082.60 68.7747  25
 -10   6   1 890.166 78.1853  23
  10  -6   0 108.543 62.8523  29
 -10   6   0 364.595 74.9087  23
 -10   6   0 411.770 61.9195  25
 -10   6   0 54.8944 45.1686  20
  10  -6   1 161.098 62.5303  29
 -10   6  -1 139.605 69.1464  23
 -10   6  -1 220.905 53.8602  25
 -10   6  -1 66.3861 42.3564  20
 -10   6  -2 63.2672 39.6936  20
 -10   6  -2 106.464 65.0353  23
  10  -6   2 156.767 59.2441  29
 -10   6  -3 152.545 64.9865  23
  10  -6   3 143.785 53.1653  29
  10  -6   4 6.44104 46.2777  29
 -10   6  -5-115.058 56.6813  24
 -11   0  22 16.7435 46.4058   6
 -11   0  21 1.32668 56.1233   6
 -11   0  20-88.2882 67.9920   6
 -11   0  19 3.93149 76.0413   6
  11   0 -18-206.532 92.9102  16
 -11   0  18-94.7392 86.8114   6
  11   0 -17-51.5016 100.412  16
  11   0 -17-219.519 133.154  18
 -11   0  17-118.303 92.1046   6
 -11   0  16-7.71877 89.5490   6
  11   0 -16-79.9565 103.619  16
 -11   0  15 975.222 110.756   6
  11   0 -15 761.172 113.950  16
 -11   0  14-89.2496 93.9893   6
  11   0 -14-220.274 103.142  16
 -11   0  13 697.423 101.890   6
  11   0 -13 663.631 107.595  16
 -11   0  12-66.8058 90.0940   6
  11   0 -12-104.117 99.7273  16
  11   0 -12-216.386 184.881   4
  11   0 -11 1984.26 253.211   4
 -11   0  11 2061.75 125.617   6
  11   0 -11 2042.13 130.789  16
 -11   0  10 23.3653 80.9570   6
  11   0 -10 101.270 89.0336  16
  11   0 -10 13.9128 161.203   4
 -11   0   9 13441.5 253.879   6
  11   0  -9 12626.8 236.226  16
 -11   0   8 15.0789 72.8983   6
  11   0  -8-14.5967 145.606   4
  11   0  -7 2423.76 229.258   4
  11   0  -6-38.7603 134.547   4
  11   0  -5 579.015 150.137   4
  11   0  -4 2.21238 123.891   4
  11   0  -3 516.957 146.679   4
  11   0  -2 261.824 184.790   4
  11   0  -1 13673.1 427.317   4
  11   0   0 549.871 224.145   4
  11   0   1 16065.3 470.578   4
  11   0   2 206.394 170.079   4
  11   0   3 1585.43 185.441   4
  11   0   4-38.5092 120.657   4
  11   0   5 1485.70 184.166   4
  11   0   6-32.8164 126.087   4
 -11   0  -7 152.705 142.646  22
 -11   0  -7 102.660 77.7846   6
 -11   0  -7 115.481 137.878   5
  11   0   7 88.1770 127.030   4
 -11   0  -8-52.7148 142.900  22
 -11   0  -8-49.4698 85.3434   6
 -11   0  -8 26.5908 136.592   5
  11   0   8-97.6451 136.139   4
 -11   0  -9 221.221 146.696  22
 -11   0  -9 192.618 89.8124   6
 -11   0  -9 256.471 157.171   5
  11   0   9 415.033 151.589   4
 -11   0 -10 55.1204 147.922   5
  11   0  10 58.2729 134.085   4
 -11   0 -10-17.4068 142.408  22
 -11   0 -10 60.8172 90.8393   6
  11   0  11 39.8461 134.751   4
 -11   0 -11 6.76537 149.093   5
 -11   0 -11 5.53015 138.070  22
 -11   0 -11 30.0724 91.4633   6
 -11   0 -12 5.53285 133.862  28
 -11   0 -12-21.5908 91.4097   6
 -11   0 -13 2.86538 128.886  28
 -11   0 -13 963.357 118.712   6
 -11   0 -14 79.1284 129.553  28
 -11   0 -15 7790.76 216.691  28
  11   0  15 10.8144 92.4509  17
 -11   0 -16 124.989 119.266  28
  11   0  16 51.5350 81.2372  17
 -11   0 -17 44.6954 105.554  28
  11   0  17 963.130 91.9377  17
 -11   0 -18-72.7629 95.3588  28
 -11   0 -19 228.854 81.5427  28
 -11   0 -20-47.2912 68.5224  28
 -11  -1  22 195.635 45.6144   6
 -11   1  22 145.513 48.3462   6
 -11  -1  21 100.424 56.2495   6
 -11   1  21 129.488 58.9525   6
 -11  -1  20-10.1349 56.1989  21
  11   1 -20 188.377 79.8217  16
 -11  -1  20 14.1862 60.8646   6
 -11   1  20-6.56221 62.6564   6
 -11  -1  19 40.5600 63.1557  21
  11   1 -19-58.5873 77.6952  16
 -11  -1  19-135.525 72.0156   6
 -11   1  19-143.622 76.6046   6
 -11  -1  18 400.758 76.2423  21
 -11   1  18 198.538 81.2277   6
 -11  -1  18 316.186 81.7774   6
  11   1 -18 227.793 87.3743  16
 -11  -1  17 344.890 87.2341   6
 -11   1  17 404.146 88.5279   6
 -11  -1  17 467.673 82.4350  21
  11   1 -17 490.768 100.379  16
 -11   1  16 394.229 93.6603   6
 -11  -1  16 462.249 91.9057   6
 -11  -1  16 460.555 85.9533  21
  11   1 -16 444.065 99.8855  16
 -11  -1  15 20.1428 89.2883   6
 -11   1  15-25.1578 90.9233   6
 -11  -1  15-47.9417 82.9246  21
  11   1 -15 18.7301 92.8535  16
 -11   1  14 464.249 96.2846   6
 -11  -1  14 495.448 97.8861   6
  11   1 -14 590.546 103.807  16
 -11  -1  14 388.805 87.2175  21
 -11  -1  13 261.997 91.8846   6
 -11   1  13 273.880 91.0754   6
 -11  -1  13 315.639 85.8087  21
  11   1 -13 483.434 104.271  16
  11  -1 -13 324.310 103.340  16
  11  -1 -12 1332.54 116.416  16
  11   1 -12 1400.54 119.570  16
 -11  -1  12 1247.49 106.565  21
 -11   1  12 1151.57 109.290   6
 -11  -1  12 1198.65 111.137   6
  11  -1 -12 1086.53 220.958   4
  11   1 -12 1109.62 222.862   4
  11  -1 -11 97.4149 87.6371  16
 -11  -1  11-23.7749 85.5209  21
 -11  -1  11 42.8193 91.6840   6
 -11   1  11 19.1878 89.3591   6
  11   1 -11 163.732 92.4952  16
  11  -1 -11 101.696 168.682   4
  11   1 -11 71.1103 164.517   4
  11  -1 -10 1955.16 122.403  16
  11   1 -10 2114.42 125.075  16
 -11  -1  10 1992.95 117.870  21
 -11  -1  10 2049.94 125.991   6
 -11   1  10 2106.98 124.149   6
  11  -1 -10 1983.12 248.594   4
  11   1 -10 2032.77 251.046   4
  11  -1  -9 163.337 79.2608  16
 -11  -1   9 207.148 78.6534  21
 -11  -1   9 259.252 85.2594   6
 -11   1   9 263.571 82.4648   6
  11   1  -9 293.481 83.5039  16
  11  -1  -9 336.665 169.422   4
  11   1  -9 190.208 159.830   4
 -11  -1   8 1.67869 72.4295  21
  11  -1  -8-63.5484 148.812   4
  11   1  -8-123.856 151.975   4
  11  -1  -8-31.1824 74.2633  16
 -11  -1   8 40.5027 76.5155   6
 -11   1   8 13.8898 73.9104   6
  11   1  -7 1633.36 208.347   4
  11  -1  -7 1806.25 217.299   4
  11  -1  -6 1276.44 188.491   4
  11   1  -6 1420.02 193.474   4
  11   1  -5 1525.52 192.431   4
  11  -1  -5 1523.51 196.296   4
  11   1  -4 42.0513 128.502   4
  11  -1  -4 0.28968 125.723   4
  11   1  -3 6854.57 324.655   4
  11  -1  -3 6973.03 330.292   4
  11   1  -2 3010.54 242.248   4
  11  -1  -2 3051.98 243.868   4
  11   1  -1 15.6579 134.411   4
  11  -1  -1 47.2968 135.825   4
  11   1   0 184.882 169.893   4
  11  -1   0 320.787 196.591   4
  11   1   1 15976.3 479.845   4
  11  -1   1 16077.7 484.619   4
  11   1   2 6933.44 337.859   4
  11  -1   2 6999.33 347.130   4
 -11   1  -3 930.592 152.486  10
  11   1   3 666.451 160.661   4
  11  -1   3 644.636 160.844   4
 -11   1  -4 7096.55 272.471  10
  11   1   4 7481.06 347.719   4
  11  -1   4 7610.68 353.096   4
 -11   1  -5 412.911 139.779  10
  11   1   5 400.946 143.554   4
  11  -1   5 454.712 152.197   4
 -11   1  -6 498.780 150.255  10
  11   1   6 580.823 153.532   4
  11  -1   6 543.191 156.525   4
 -11  -1  -6 597.536 93.7304   6
 -11   1  -6 593.607 93.6747   6
 -11  -1  -6 619.958 159.418  22
 -11   1  -7 491.689 146.757  10
 -11  -1  -7 776.685 170.182   5
 -11   1  -7 733.761 179.093   5
  11   1   7 585.291 157.621   4
  11  -1   7 464.487 152.014   4
 -11   1  -7 690.141 97.9460   6
 -11  -1  -7 642.344 99.1837   6
 -11  -1  -7 606.052 160.500  22
 -11   1  -8 1311.56 173.929  10
  11   1   8 1740.35 210.558   4
  11  -1   8 1501.81 199.591   4
 -11  -1  -8 1768.05 215.798   5
 -11   1  -8 1624.26 215.097   5
 -11   1  -8 1665.88 121.690  23
 -11  -1  -8 1674.56 187.474  22
 -11  -1  -8 1674.95 124.875   6
 -11   1  -8 1691.26 122.653   6
 -11  -1  -9 658.534 172.506   5
 -11   1  -9 561.297 178.585   5
  11   1   9 726.507 171.444   4
  11  -1   9 631.731 165.345   4
 -11   1  -9 848.026 112.748  23
 -11  -1  -9 826.534 170.485  22
 -11  -1  -9 731.877 106.158   6
 -11   1  -9 758.421 103.806   6
 -11  -1 -10 204.742 157.570   5
 -11   1 -10 244.200 168.795   5
  11   1  10 217.955 143.029   4
  11  -1  10 230.868 143.736   4
 -11  -1 -10 324.929 101.497   6
 -11   1 -10 291.777 96.6413   6
 -11  -1 -10 212.174 130.150  28
 -11  -1 -10 191.007 158.024  22
 -11   1 -10 363.628 110.104  23
 -11  -1 -11 191.123 98.1034   6
 -11   1 -11 147.180 93.3004   6
 -11  -1 -11-50.7054 133.198  28
 -11  -1 -11-125.647 163.863  22
 -11   1 -11 329.072 110.611  23
 -11  -1 -12 11.8595 91.4184   6
 -11   1 -12 66.8605 91.5171   6
 -11  -1 -12-95.6932 152.636  22
 -11   1 -12 32.3469 102.975  23
 -11  -1 -12 180.028 130.018  28
 -11   1 -13-19.9776 104.504  23
 -11  -1 -13 3.89249 138.890  22
  11  -1  13-122.362 112.773  17
 -11   1 -14 621.770 108.842  23
 -11  -1 -14 528.776 135.633  28
 -11   1 -14 417.016 127.102  28
  11  -1  14 475.425 113.866  17
 -11   1 -15 1573.09 123.369  23
 -11   1 -15-14.2914 118.395  28
 -11  -1 -15 71.1849 122.628  28
  11  -1  15 1610.23 122.396  17
 -11   1 -16 6.44667 95.9306  23
 -11   1 -16-68.8249 108.726  28
 -11  -1 -16 6.06605 114.463  28
  11  -1  16 113.162 92.4049  17
 -11   1 -17 1155.80 105.799  23
 -11   1 -17-13.4680 95.9300  28
 -11  -1 -17-140.335 111.491  28
  11  -1  17 1088.22 97.9512  17
 -11   1 -18-7.55413 79.1560  23
 -11  -1 -18 4.04197 92.6576  28
 -11   1 -18-12.7992 85.9889  28
  11  -1  18 105.466 76.1727  17
 -11   1 -19 481.608 77.3807  23
 -11  -1 -19-59.8968 79.8724  28
 -11   1 -19-74.0560 78.6114  28
  11  -1  19 451.366 69.2474  17
 -11   1 -20-22.3802 61.1641  23
 -11  -1 -20 108.505 67.2126  28
 -11  -2  21-25.0185 44.3817  21
  11   2 -21-0.65143 43.9766  16
  11   2 -20 22.2150 54.7798  16
 -11  -2  20 95.8755 55.4838  21
 -11   2  20 58.4240 51.5646   6
  11   2 -19-2.84658 66.4678  16
 -11  -2  19 108.965 64.9068  21
 -11  -2  19 69.2794 54.7647   6
 -11   2  19 100.648 59.1760   6
 -11   2  18 142.097 65.7015   6
 -11  -2  18 118.037 62.2697   6
 -11  -2  18 127.728 71.1650  21
  11   2 -18 8.56277 71.7089  16
 -11   2  17 51.8463 68.4763   6
 -11  -2  17 89.7699 66.9290   6
 -11  -2  17 107.810 76.6708  21
  11   2 -17-1.71531 77.5004  16
 -11  -2  16 209.310 73.6292   6
 -11   2  16 197.785 75.6967   6
 -11  -2  16 207.828 83.3314  21
  11   2 -16 243.492 89.0523  16
 -11  -2  15 100.101 74.5761   6
 -11   2  15 177.079 78.8411   6
  11   2 -15 172.055 92.3663  16
 -11  -2  15 49.5030 83.4280  21
  11   2 -14 463.807 102.788  16
 -11  -2  14 438.204 95.3455  21
 -11  -2  14 364.454 85.0083   6
 -11   2  14 355.878 84.5986   6
 -11  -2  13 178.337 81.4870   6
 -11   2  13 240.333 83.8660   6
  11   2 -13 309.937 97.2877  16
 -11  -2  13 228.979 92.3059  21
  11   2 -12 1722.75 121.225  16
 -11  -2  12 1792.45 120.438  21
 -11  -2  12 1771.41 120.035   6
 -11   2  12 1763.98 117.700   6
  11   2 -11 740.507 97.1594  16
 -11  -2  11 673.270 100.367  21
 -11   2  11 665.682 93.6455   6
 -11  -2  11 604.344 95.6460   6
 -11   2  10 11.7483 78.6770   6
 -11  -2  10 88.1300 82.6183   6
 -11  -2  10-22.3863 85.2091  21
  11  -2 -10-125.840 181.652   4
  11   2 -10 80.6314 82.2624  16
 -11  -2   9 791.186 98.6106   6
 -11   2   9 821.825 95.4329   6
  11   2  -9 612.835 91.9209  16
 -11  -2   9 912.707 103.160  21
  11  -2  -9 834.598 205.026   4
 -11   2   8 332.495 82.3798   6
  11   2  -8 143.445 77.1090  16
 -11  -2   8 352.138 89.7420  21
 -11   2   8 322.113 138.986  12
  11  -2  -8 263.105 170.030   4
 -11  -2   7 3524.08 143.690  21
 -11   2   7 3196.47 240.279  12
  11  -2  -7 3527.68 291.032   4
 -11  -2   6 550.762 90.1742  21
 -11  -2   6 422.220 161.027  13
  11  -2  -6 578.497 170.180   4
  11   2  -6 449.780 158.667   4
 -11  -2   5 743.488 92.4006  21
 -11  -2   5 471.234 160.664  13
  11   2  -5 524.273 150.390   4
  11  -2  -5 684.874 172.484   4
 -11  -2   4 917.352 95.0192  21
 -11  -2   4 799.692 174.588  13
  11   2  -4 811.193 164.481   4
  11  -2  -4 806.021 170.964   4
 -11  -2   3 176.699 85.1038  21
  11   2  -3-122.600 142.265   4
  11  -2  -3-192.062 150.029   4
 -11  -2   3-146.567 142.726  13
  11   2  -2 3925.79 283.633   4
  11  -2  -2 4110.83 300.793   4
 -11  -2   2 4418.81 161.016  21
 -11  -2   1 9492.86 219.352  21
  11   2  -1 9195.38 404.124   4
  11  -2  -1 9655.27 416.108   4
 -11  -2   0 8888.20 219.955  21
  11   2   0 8308.85 397.588   4
  11  -2   0 8878.57 413.591   4
 -11  -2  -1 5659.56 176.799  21
  11   2   1 6249.83 332.764   4
  11  -2   1 6077.90 341.618   4
 -11  -2  -2 322.959 86.1359  21
  11   2   2 436.805 158.870   4
  11  -2   2 368.613 155.338   4
 -11   2  -2 829.696 147.099  10
 -11  -2  -2 738.655 164.615  22
 -11  -2  -3-22.1816 149.833  22
 -11  -2  -3 11.5942 82.2011  21
  11   2   3-94.0950 138.878   4
  11  -2   3 44.2313 135.362   4
 -11   2  -3 11.3184 82.1010  27
 -11   2  -3 58.4371 124.147  10
 -11  -2  -4 1953.41 188.734  22
 -11  -2  -4 1794.05 120.634  21
 -11   2  -4 1712.54 172.184  10
  11   2   4 1959.83 214.038   4
  11  -2   4 1880.44 217.563   4
 -11   2  -4 1634.30 120.468  27
 -11   2  -5-19.1795 96.6446  23
 -11  -2  -5-13.4999 163.107  22
 -11  -2  -5 24.2286 89.1859  21
 -11  -2  -5-62.7760 155.180   5
 -11   2  -5-145.258 160.182   5
  11   2   5-32.8923 136.904   4
  11  -2   5-14.4361 140.053   4
 -11  -2  -5-134.329 92.3251   6
 -11   2  -5 52.1407 136.204  10
  11   2   6 4508.22 296.083   4
  11  -2   6 4404.58 301.247   4
 -11  -2  -6 4230.95 289.731   5
 -11   2  -6 4009.35 285.403   5
 -11  -2  -6 3998.11 162.695   6
 -11   2  -6 4199.92 160.998  23
 -11  -2  -6 4173.22 230.951  22
 -11   2  -6 4020.89 234.400  10
 -11  -2  -7 822.802 180.954   5
  11  -2   7 743.460 177.217   4
 -11  -2  -7 706.237 102.494   6
 -11   2  -7 940.913 116.535  23
 -11  -2  -7 623.926 172.233  22
 -11   2  -7 827.131 164.280  10
 -11  -2  -8 381.229 163.965   5
  11  -2   8 376.933 155.737   4
 -11   2  -8 419.443 149.823  10
 -11  -2  -8 562.310 101.912   6
 -11   2  -8 473.816 96.8685   6
 -11   2  -8 652.829 114.463  23
 -11  -2  -8 447.978 178.381  22
 -11   2  -9 4513.77 170.815   6
 -11  -2  -9 4379.54 173.627   6
 -11   2  -9 4364.68 168.640  23
 -11  -2  -9 4235.42 230.892  22
  11  -2  10 2512.39 156.129  17
 -11   2 -10 2550.65 145.240  23
 -11  -2 -10 2544.88 209.601  22
 -11   2 -10 2478.24 138.303   6
 -11  -2 -10 2484.06 142.964   6
  11  -2  11 534.513 118.416  17
 -11   2 -11 721.366 119.937  23
 -11  -2 -11 611.055 176.344  22
 -11  -2 -11 528.673 99.8020   6
 -11   2 -11 633.044 99.6285   6
  11  -2  12 1900.94 142.942  17
 -11   2 -12 1890.11 136.368  23
 -11  -2 -12 1802.38 189.794  22
  11  -2  13 57.8285 106.514  17
 -11  -2 -13-90.1710 126.696  28
 -11  -2 -13 103.413 153.028  22
 -11   2 -13 49.1887 106.153  23
  11  -2  14 1028.34 121.818  17
 -11   2 -14 810.223 116.513  23
  11  -2  15 118.865 98.1676  17
 -11  -2 -15-44.3325 110.927  28
 -11   2 -15-8.83407 100.255  28
 -11   2 -15 28.5797 99.2099  23
  11  -2  16 692.618 99.3024  17
 -11   2 -16 1927.48 122.270  28
 -11  -2 -16 2104.58 127.487  28
 -11   2 -16 524.463 101.639  23
  11  -2  17 16.3808 78.0306  17
 -11   2 -17-6.29345 83.5032  23
  11  -2  18 30.4292 69.0626  17
 -11  -2 -18 132.162 84.7528  28
 -11   2 -18 90.0421 71.2111  28
 -11   2 -18-23.7917 74.8092  23
  11  -2  19 557.712 66.0126  17
 -11   2 -19 590.565 72.9902  23
 -11  -3  19 31.2556 50.0608  21
  11   3 -19 0.06387 50.9980  16
 -11  -3  18 95.0958 59.4185  21
  11   3 -18 26.4519 58.6203  16
 -11  -3  17 109.689 67.4414  21
  11   3 -17 40.5645 63.4708  16
 -11  -3  16 135.748 75.6352  21
  11   3 -16 186.281 72.7098  16
  11   3 -15 838.684 94.7355  16
 -11  -3  15 861.443 94.8648  21
 -11  -3  14 88.8046 86.5640  21
  11   3 -14 144.748 82.3640  16
 -11  -3  13 76.1319 88.2758  21
  11   3 -13 228.896 86.4666  16
 -11  -3  12 427.955 95.9719  21
  11   3 -12 243.294 87.5606  16
 -11  -3  11 68.9734 94.4256  21
  11   3 -11-111.668 89.9614  16
  11   3 -10 3387.34 134.564  16
 -11  -3  10 3998.51 157.199  21
 -11  -3   9 42.1372 92.6747  21
  11   3  -9-2.19246 80.4563  16
 -11  -3   8 751.311 105.408  21
  11   3  -8 671.096 88.8735  16
 -11  -3   7 2154.56 129.434  21
  11  -3  -6 73.1725 93.4310  29
 -11  -3   6 24.5643 88.5461  21
 -11   3   6 107.511 127.198  12
 -11  -3   6 126.465 164.016  13
 -11   3   5 943.146 100.573  26
  11  -3  -5 1044.47 120.216  29
 -11  -3   5 1147.62 111.104  21
 -11   3   5 929.581 168.884  12
 -11  -3   5 997.770 210.175  13
 -11   3   4 203.425 96.0833  27
 -11   3   4 335.313 87.8270  26
  11  -3  -4 258.261 106.844  29
 -11  -3   4 190.293 91.3827  21
 -11  -3   4 182.666 169.390  13
 -11   3   3 27.6829 94.7557  27
 -11   3   3 89.4671 78.7675  26
  11  -3  -3 120.591 108.860  29
 -11  -3   3 34.9597 151.625  13
 -11  -3   3 42.7345 90.4242  21
 -11  -3   2 480.421 174.272  13
 -11  -3   2 403.092 95.2826  21
 -11   3   2 451.662 103.818  27
 -11   3   2 430.191 84.5967  26
 -11  -3   1 161.181 150.969  13
 -11  -3   1 21.3515 91.2917  21
 -11   3   1 40.2172 98.2001  27
 -11   3   1 204.678 82.8642  26
 -11   3   0 334.386 87.6172  26
 -11   3   0 295.832 103.278  27
 -11   3   0 246.391 121.276  10
 -11  -3   0 299.035 165.468  13
 -11  -3   0 155.638 91.3953  21
 -11   3  -1 193.979 84.9240  26
 -11   3  -1-9.10951 95.8213  27
 -11   3  -1 79.8554 119.900  10
 -11  -3  -1-47.4034 93.4982  21
 -11  -3  -1 129.140 143.177  13
 -11  -3  -2 158.021 156.351  22
 -11   3  -2 380.725 92.8871  26
 -11   3  -2 266.309 100.873  27
 -11  -3  -2 292.099 157.990  13
 -11   3  -2 241.229 126.750  10
 -11  -3  -2 213.309 96.4633  21
 -11  -3  -3 1130.75 178.083  22
 -11   3  -3 1368.03 128.771  27
 -11   3  -3 1183.31 158.639  10
 -11  -3  -3 1102.95 121.024  21
 -11  -3  -4 216.833 102.225  21
 -11  -3  -4 202.556 170.257  22
 -11   3  -4 228.072 132.092  10
 -11   3  -4 201.257 99.0633  27
 -11   3  -5 579.522 114.143  27
 -11   3  -5 463.346 111.944  23
 -11  -3  -5 526.372 181.902  22
 -11   3  -6 10141.0 225.976  23
 -11  -3  -6 9873.55 305.306  22
  11  -3   6 9472.18 238.927  17
 -11   3  -6 10049.2 247.348  27
 -11   3  -7 1498.47 137.683  23
 -11  -3  -7 1461.14 204.870  22
  11  -3   7 1166.08 135.683  17
 -11   3  -7 1611.88 132.992  27
 -11   3  -8 5314.27 181.258  23
 -11  -3  -8 5206.77 248.839  22
 -11   3  -9 407.922 120.232  23
 -11  -3  -9 427.380 184.662  22
  11  -3   9 367.487 113.394  17
 -11  -3 -10 405.976 184.664  22
 -11   3 -10 338.550 122.025  23
  11  -3  10 146.160 107.156  17
 -11   3 -11 8975.50 212.700  23
  11  -3  11 9228.42 217.450  17
 -11   3 -12 533.583 115.516  23
  11  -3  12 703.599 113.809  17
 -11   3 -13 108.077 104.339  23
  11  -3  13 114.762 97.5212  17
 -11   3 -14 1319.72 117.108  23
  11  -3  14 1775.46 116.694  17
 -11   3 -15 572.985 93.5317  23
  11  -3  15 460.543 88.0307  17
 -11   3 -16 0.25325 78.9487  23
  11  -3  16-20.3821 70.9712  17
 -11   3 -17 14.9290 68.4394  23
  11  -3  17 43.4395 61.7179  17
  11  -3  18 442.891 56.6443  17
 -11   3 -18 270.561 61.8138  23
 -11  -4  17 140.854 46.4697  21
 -11   4  17 148.356 42.0241  26
  11   4 -17 130.125 48.9007  16
 -11  -4  16-39.4236 53.3123  21
 -11   4  16 38.6070 44.8291  26
  11   4 -16 48.8506 52.3387  16
 -11  -4  15 21.9701 58.9612  21
  11   4 -15 103.794 63.5295  16
 -11  -4  14-4.57622 65.7821  21
  11   4 -14 166.754 68.4446  16
 -11  -4  13 61.5683 69.8325  21
  11   4 -13 245.228 70.9223  16
 -11  -4  12 22.6532 76.2722  21
 -11   4  12 36.2178 65.8842  27
 -11  -4  11 296.095 83.1492  21
 -11   4  11 283.475 78.4534  27
 -11  -4  10 41.4481 80.8353  21
 -11   4  10 49.6762 77.4271  27
  11   4 -10 2.14327 75.3965  16
 -11  -4   9-21.8590 86.4140  21
  11   4  -9-66.1172 74.4714  16
 -11   4   9-45.4987 82.9487  27
 -11   4   9-35.8420 75.1282  26
  11   4  -8-31.4607 74.5960  16
  11  -4  -8 47.8425 73.1313  29
 -11   4   8-18.2152 83.4167  27
 -11   4   8-27.2969 78.3424  26
 -11  -4   8-5.67163 85.4928  21
  11  -4  -7 659.752 99.1987  29
 -11   4   7 570.484 99.7182  27
 -11   4   7 584.394 93.2319  26
 -11  -4   7 640.865 100.509  21
 -11   4   6 1448.77 121.510  27
  11  -4  -6 1229.56 116.977  29
 -11   4   6 1385.27 114.085  26
 -11  -4   6 1373.75 114.234  21
  11  -4  -5 217.617 99.1730  29
 -11   4   5 313.081 90.6379  26
 -11   4   5 194.291 97.9946  27
 -11  -4   5 190.313 93.1177  21
 -11   4   4 976.866 114.466  27
  11  -4  -4 900.379 119.554  29
 -11   4   4 904.230 102.679  26
 -11  -4   4 884.384 107.531  21
  11  -4  -3 596.726 116.274  29
 -11   4   3 732.067 100.953  26
 -11   4   3 663.376 109.624  27
 -11  -4   3 568.198 103.603  21
  11  -4  -2 94.3339 110.860  29
 -11   4   2 234.754 90.6648  26
 -11   4   2 253.507 104.978  27
 -11  -4   2-4.77018 93.0389  21
  11  -4  -1 963.859 134.853  29
 -11   4   1 1132.22 130.178  27
 -11   4   1 1177.73 114.778  26
 -11  -4   1 1159.99 127.742  21
  11  -4   0 3936.79 183.316  29
 -11   4   0 4081.61 175.198  27
 -11   4   0 4224.83 172.846  26
 -11  -4   0 4320.78 172.380  21
  11  -4   1 3889.44 179.541  29
 -11   4  -1 3939.78 172.378  27
 -11  -4  -1 3418.14 160.864  21
  11  -4   2 196.408 114.361  29
 -11   4  -2 147.815 105.908  27
 -11  -4  -2 126.241 98.7093  21
  11  -4   3 187.756 106.944  29
 -11   4  -3 211.484 107.823  27
 -11   4  -4 4161.38 162.550  23
  11  -4   4 4045.55 180.579  29
 -11   4  -4 4531.71 178.124  27
 -11   4  -5 456.857 114.620  23
 -11   4  -5 681.838 115.554  27
  11  -4   5 542.165 110.606  29
 -11   4  -6 1107.44 122.850  23
  11  -4   6 905.905 113.390  29
 -11   4  -7 38.3079 105.750  23
  11  -4   7 82.1335 89.0924  29
 -11   4  -8 38.1697 106.361  23
  11  -4   8 52.8422 77.7568  29
 -11   4  -9 541.804 110.263  23
  11  -4   9 407.634 82.9151  29
 -11   4 -10 410.014 103.240  23
  11  -4  10 356.382 86.5150  17
 -11   4 -11 987.225 106.375  23
  11  -4  11 842.129 89.1177  17
 -11   4 -12 166.720 89.9179  23
  11  -4  12 174.829 73.5402  17
 -11   4 -13 2293.88 109.312  23
  11  -4  13 2209.00 97.6867  17
 -11   4 -14 78.0761 75.2617  23
  11  -4  14 88.2734 62.3571  17
 -11   4 -15 85.6420 65.3876  23
  11  -4  15 39.0184 54.9793  17
 -11   5  13-3.12988 40.2152  26
 -11   5  12-35.0368 46.4572  26
  11   5 -12 173.228 55.6957  16
 -11   5  11 75.1974 51.1579  26
  11   5 -11 199.560 59.1249  16
 -11   5  10-57.1044 57.5880  26
  11   5 -10-187.587 69.0067  16
  11  -5  -9 37.1345 55.9801  29
 -11   5   9-57.2830 59.6135  26
 -11   5   8 728.764 74.1225  27
  11  -5  -8 893.247 81.1771  29
 -11   5   8 871.394 80.4505  26
 -11   5   7 685.607 76.1671  27
  11  -5  -7 846.763 88.6457  29
 -11   5   7 757.283 81.8900  26
 -11   5   6 955.224 85.8592  27
  11  -5  -6 1134.64 99.4122  29
 -11   5   6 1083.72 92.0704  26
  11  -5  -5 164.335 81.0268  29
 -11   5   5 166.446 75.7537  26
 -11   5   5 168.778 74.6192  27
 -11   5   5 44.9259 55.9364  25
 -11   5   4 571.953 86.4250  27
  11  -5  -4 856.013 103.656  29
 -11   5   4 659.919 90.0304  26
 -11   5   4 662.656 73.2399  25
 -11   5   3 2362.98 119.180  27
  11  -5  -3 2614.66 134.766  29
 -11   5   3 2543.34 129.138  26
 -11   5   3 2308.36 102.195  25
 -11   5   2 1802.58 113.936  27
  11  -5  -2 1688.95 122.962  29
 -11   5   2 2087.53 103.582  25
 -11   5   1 1061.89 104.279  27
 -11   5   1 1251.53 89.5637  25
 -11   5   0 942.823 101.916  27
  11  -5   0 699.475 99.5990  29
 -11   5   0 964.165 81.6901  25
  11  -5   1 311.431 89.3708  29
 -11   5  -1 441.260 70.4444  25
 -11   5  -1 527.063 96.0405  27
  11  -5   2-29.1847 84.1563  29
 -11   5  -2-7.11916 59.4364  25
 -11   5  -2 8.78241 94.1523  23
  11  -5   3 267.969 82.3173  29
 -11   5  -3 371.744 66.5667  25
 -11   5  -3 350.068 95.4529  23
  11  -5   4 951.448 93.5614  29
 -11   5  -4 1171.31 107.369  23
  11  -5   5 159.029 71.7402  29
 -11   5  -5 198.264 92.3954  23
  11  -5   6-60.0114 70.4464  29
 -11   5  -6 87.3019 84.5619  23
  11  -5   6 4.66530 58.5407  19
  11  -5   7 71.9497 58.3345  29
  11  -5   7 147.504 60.4315  19
 -11   5  -8 260.020 79.9650  23
  11  -5   8 187.638 56.8229  19
 -11   5  -9-81.6035 75.1354  23
  11  -5   9 29.2674 51.8282  19
 -11   5 -10 138.015 70.2897  23
  11  -5  10 90.1796 48.3428  19
 -11   5 -11 171.073 63.8504  23
  11  -5  11 142.335 45.5560  19
  11  -6  -4-19.2620 46.7679  29
  11  -6  -3 187.207 52.0547  29
  11  -6  -2 389.806 56.3683  29
[truncated: 81,219 more chars]
